# Supplementary material for: Cellular Senescence in Hepatocellular Carcinoma: Immune Microenvironment Insights via Machine Learning and In Vitro Experiments
Source: Int J Mol Sci. 2025 Jan 17;26(2):773. doi: 10.3390/ijms26020773 (PMC11765518; doi:10.3390/ijms26020773)
Supplement: Supplementary file 1 [file ijms-26-00773-s001.zip › Supplementary Table.xls]

## Sheet: Supplementary Table S1
The differential expressed genes between control and HCC of TCGA-LIHC
Symbol	baseMean	log2FoldChange	lfcSE	stat	pvalue	padj
NTS	1208.98	6.43366	0.555951	11.5723	5.69067e-31	1.42864e-26
CLEC4G	530.314	3.80677	0.465659	8.17501	2.95834e-16	3.71346e-12
PZP	911.917	3.23041	0.410196	7.8753	3.39937e-15	2.84471e-11
CLEC4M	216.181	4.81078	0.616178	7.80744	5.83617e-15	3.66292e-11
MARCO	772.581	3.26853	0.432135	7.56368	3.91822e-14	1.96734e-10
GABRA2	34.8575	5.27514	0.738951	7.13868	9.42299e-13	3.94274e-09
EREG	30.6892	3.13198	0.440397	7.11171	1.14616e-12	4.11063e-09
TFF2	57.5739	3.91469	0.567042	6.90371	5.06623e-12	1.58985e-08
ANKFN1	58.1132	4.50862	0.668257	6.74685	1.51094e-11	4.21469e-08
STAB2	248.596	2.58456	0.384919	6.71456	1.88631e-11	4.73557e-08
CHL1	154.158	3.23882	0.488327	6.63248	3.30104e-11	7.53388e-08
TKTL1	22.0257	2.62344	0.396366	6.61873	3.62298e-11	7.57957e-08
ASS1P2	25.1309	2.59889	0.393659	6.60187	4.05992e-11	7.84032e-08
PCSK1N	113.67	3.02555	0.464198	6.5178	7.13459e-11	1.22583e-07
MTND1P23	132.989	1.89232	0.290507	6.51386	7.32424e-11	1.22583e-07
MTCO3P12	259.517	1.65702	0.261659	6.33275	2.40836e-10	3.77886e-07
MT1M	1408.81	2.60815	0.41461	6.29061	3.1623e-10	4.46669e-07
KIF1A	144.681	2.41634	0.384239	6.28864	3.20256e-10	4.46669e-07
RND2	451.068	2.1268	0.34541	6.15733	7.39826e-10	9.77543e-07
MUC5B	1118.07	3.17335	0.517956	6.12668	8.97314e-10	1.12635e-06
CFAP74	21.597	1.54511	0.254083	6.08112	1.19349e-09	1.42679e-06
SPESP1	51.383	2.25803	0.372095	6.06843	1.29165e-09	1.47395e-06
BMPER	97.6875	2.3478	0.387812	6.05396	1.4133e-09	1.54265e-06
RIMBP2	10.3367	3.37571	0.561886	6.00783	1.88026e-09	1.86872e-06
SYCE1	25.1225	3.33324	0.555249	6.00314	1.93534e-09	1.86872e-06
SAA1	72552.8	2.46905	0.411989	5.993	2.06e-09	1.91542e-06
FCN3	1320.11	2.17861	0.36569	5.95752	2.56093e-09	2.29614e-06
MT1F	2842.47	2.23057	0.38275	5.82774	5.61829e-09	4.86369e-06
PNMA3	231.2	2.08137	0.362411	5.74312	9.29486e-09	7.52734e-06
REG1A	931.725	3.6772	0.650748	5.65073	1.59765e-08	1.2534e-05
FCN2	478.266	2.50221	0.447697	5.58906	2.28297e-08	1.73679e-05
NPY1R	179.938	1.55795	0.279613	5.57182	2.52095e-08	1.86143e-05
ANKRD26P1	10.5708	4.92541	0.887996	5.54666	2.91176e-08	2.07543e-05
SAA2	19824.3	2.31861	0.418308	5.54284	2.97612e-08	2.07543e-05
BRINP1	18.2886	2.07907	0.375635	5.53482	3.11541e-08	2.11385e-05
CRHBP	644.914	2.15991	0.39215	5.50786	3.6322e-08	2.39964e-05
TEX11	49.7879	2.36676	0.431224	5.48848	4.05399e-08	2.60962e-05
BRDT	5.99102	3.8644	0.706606	5.46896	4.52686e-08	2.84117e-05
CLEC1B	151.639	2.95748	0.544414	5.4324	5.55996e-08	3.40446e-05
SLC17A8	8.85727	2.24574	0.414631	5.41624	6.08664e-08	3.63822e-05
HCN1	7.27134	3.18212	0.58875	5.40488	6.48517e-08	3.78628e-05
ACTBP12	4.701	3.36258	0.623268	5.39507	6.84959e-08	3.88411e-05
PART1	26.8058	3.46451	0.642909	5.38881	7.09259e-08	3.88411e-05
CPA1	10.8287	3.10131	0.575575	5.3882	7.11687e-08	3.88411e-05
ADCY8	31.5556	3.07675	0.572753	5.37186	7.79285e-08	4.16255e-05
KLK2	15.2576	3.82715	0.716032	5.34494	9.04489e-08	4.69223e-05
PRSS2	10.2336	3.23831	0.60612	5.34268	9.15831e-08	4.69223e-05
PCP4	14.09	3.193	0.599734	5.32402	1.01498e-07	5.09623e-05
MT1H	1675.81	2.5278	0.476362	5.30647	1.11769e-07	5.49232e-05
CYP2C19	82.6802	1.92244	0.362503	5.30324	1.13762e-07	5.49232e-05
ASS1P11	11.8029	1.9289	0.369094	5.22603	1.73184e-07	8.05146e-05
ITLN1	41.1771	2.07726	0.398264	5.21578	1.83045e-07	8.24773e-05
FGF19	201.696	2.51762	0.48278	5.21484	1.83976e-07	8.24773e-05
PRSS1	8.76556	4.10143	0.788653	5.20055	1.98696e-07	8.60046e-05
SYT5	11.316	1.68701	0.325393	5.18454	2.16553e-07	9.21451e-05
LYVE1	423.879	1.50077	0.290211	5.1713	2.32472e-07	9.72702e-05
KLK4	21.9266	3.52967	0.683287	5.16573	2.39508e-07	9.85711e-05
TMEM132D-AS1	9.83938	4.27671	0.831062	5.14608	2.65986e-07	0.000107703
MT1L	383.324	1.64241	0.322184	5.09775	3.43713e-07	0.000128105
SAA2-SAA4	2460.3	2.11814	0.415601	5.09657	3.45868e-07	0.000128105
ANKRD33	20.791	2.75557	0.54437	5.06194	4.1502e-07	0.000151001
CPB1	10.4062	1.61204	0.320144	5.03534	4.76997e-07	0.000171071
POPDC3	31.4227	2.98866	0.594654	5.02588	5.01119e-07	0.00017473
MAGEC2	336.602	3.29115	0.657644	5.00445	5.60204e-07	0.000191429
FOSB	1956.6	1.68164	0.336122	5.00307	5.64259e-07	0.000191429
HAMP	6379.33	2.23293	0.448439	4.97935	6.37974e-07	0.000213551
NOC2LP1	18.7828	1.56701	0.315131	4.97256	6.60751e-07	0.000218265
MKRN9P	3.06727	3.18818	0.646621	4.93053	8.20065e-07	0.000262098
COL28A1	33.0219	1.94671	0.394959	4.92888	8.27043e-07	0.000262098
LGI1	10.3017	2.23881	0.4544	4.92696	8.35206e-07	0.000262098
AFAP1-AS1	293.51	2.42996	0.493497	4.92397	8.48063e-07	0.000262847
CHGA	25.8748	2.22423	0.453916	4.90009	9.57951e-07	0.000280201
RPS2P32	17.7388	1.17307	0.239417	4.89969	9.59861e-07	0.000280201
NPY5R	12.6949	1.83044	0.373822	4.89654	9.75366e-07	0.000281455
MRC1	1524.01	1.27446	0.260413	4.894	9.88079e-07	0.000281883
LY6K	16.8828	1.78802	0.366729	4.8756	1.08481e-06	0.000302601
CFP	417.521	1.35481	0.278497	4.86473	1.14613e-06	0.000315022
KLK3	25.9726	5.35924	1.10198	4.8633	1.15443e-06	0.000315022
MT1B	29.8231	3.81074	0.787466	4.83925	1.30331e-06	0.000351824
ALLC	10.5906	1.60143	0.331795	4.82655	1.38916e-06	0.00037101
CDH17	33.428	2.17348	0.452258	4.80585	1.54095e-06	0.000402974
SLC5A1	123.234	2.2284	0.464061	4.80196	1.57121e-06	0.000406651
TCP1P3	7.43708	2.14804	0.448421	4.79024	1.66586e-06	0.000422439
UTS2B	20.3833	1.46045	0.305356	4.78278	1.72886e-06	0.000429763
UCHL1	219.723	1.69408	0.354205	4.78277	1.72898e-06	0.000429763
DKK1	473.336	2.1898	0.459235	4.76837	1.85722e-06	0.000457113
CARHSP1-DT	9.48666	1.44173	0.303233	4.75453	1.98911e-06	0.000484821
MAGEA8	14.3331	2.96385	0.624879	4.74309	2.10487e-06	0.000503364
PTH1R	286.98	1.34106	0.282799	4.74209	2.11527e-06	0.000503364
CXCR2	19.7564	1.34017	0.28267	4.74113	2.12534e-06	0.000503364
AGR2	341.574	2.48888	0.525329	4.73776	2.16093e-06	0.00050701
BMP10	11.0992	3.91019	0.826394	4.73162	2.22731e-06	0.000517748
DLK1	2120.83	3.22958	0.683411	4.72567	2.29356e-06	0.000528255
CLDN10	143.73	2.27064	0.48093	4.72134	2.34292e-06	0.000534718
REG3A	6421.73	3.39625	0.720644	4.7128	2.44339e-06	0.000552624
TUBA3C	58.0923	3.55081	0.754372	4.70698	2.51415e-06	0.000563552
LRRC55	24.5246	1.45377	0.309289	4.70038	2.59673e-06	0.000572453
FGF14	169.05	1.46834	0.312402	4.70017	2.59947e-06	0.000572453
LINC02253	8.82721	3.14136	0.670657	4.684	2.8133e-06	0.000606758
NRCAM	491.604	1.74183	0.371952	4.68295	2.82775e-06	0.000606758
LGALS14	9.63172	5.34046	1.14113	4.67998	2.86901e-06	0.000610394
DSCR8	54.0515	3.06507	0.656164	4.67119	2.99455e-06	0.000631749
NDST3	13.0506	2.15351	0.461789	4.66342	3.11e-06	0.000645261
GABRA5	3.70756	3.77989	0.814238	4.64224	3.44653e-06	0.000703457
SLC3A1	566.412	1.74831	0.377079	4.63647	3.54417e-06	0.00071191
LINC03020	4.22951	2.41567	0.521018	4.63644	3.54466e-06	0.00071191
AREG	72.525	1.42044	0.30676	4.63045	3.64873e-06	0.000726995
LINC01508	5.2626	3.52535	0.762464	4.62363	3.77091e-06	0.000745422
TFF3	366.988	1.38163	0.299343	4.61555	3.92059e-06	0.000768957
LINC01694	20.0324	1.79069	0.388427	4.6101	4.02472e-06	0.000783261
CA9	290.652	1.96308	0.426006	4.60811	4.06339e-06	0.000784703
VANGL2	104.002	1.41043	0.306521	4.6014	4.19665e-06	0.000804251
SLC38A8	8.20282	2.65917	0.57872	4.59491	4.32933e-06	0.000817201
HHLA2	10.0435	2.19143	0.477807	4.58644	4.50874e-06	0.000838166
TNR	32.6943	1.9169	0.420185	4.56203	5.06611e-06	0.000914997
LVRN	8.29991	1.47028	0.323595	4.54357	5.53092e-06	0.000981986
CALB1	9.23785	1.37037	0.301666	4.54268	5.55435e-06	0.000981986
C1QTNF1	1580.54	1.15228	0.2542	4.53296	5.81639e-06	0.00102108
LINC00907	18.7227	1.61058	0.355575	4.52952	5.9117e-06	0.00102108
CHODL	14.3117	1.77367	0.391662	4.52858	5.93818e-06	0.00102108
KCNH8	17.1834	1.80401	0.39869	4.52486	6.04356e-06	0.00103213
CFTR	222.245	2.06185	0.456342	4.51822	6.23625e-06	0.00105784
FREM1	45.8855	1.65959	0.368408	4.50477	6.64464e-06	0.00111956
MYEOV	88.9334	1.69645	0.377986	4.48814	7.18463e-06	0.00118741
MROH2B	36.9354	1.86037	0.41452	4.48801	7.18923e-06	0.00118741
CCDC144NL	2.88521	3.25851	0.72705	4.48183	7.40069e-06	0.00121434
CMKLR2-AS	8.56153	3.71653	0.830372	4.47575	7.61451e-06	0.00124131
CCDC141	20.2899	1.27949	0.286746	4.46212	8.11532e-06	0.00129355
LINC01436	49.0341	1.90378	0.42672	4.46144	8.14106e-06	0.00129355
LINC01234	74.5112	2.33122	0.522972	4.45763	8.28698e-06	0.00130846
TFF1	36.1448	2.62958	0.594021	4.42675	9.56624e-06	0.001501
SHISA9	9.45561	1.96082	0.44317	4.42454	9.66481e-06	0.0015032
DIPK1C	19.6232	1.35012	0.305199	4.42375	9.70001e-06	0.0015032
REG3G	6.84951	4.96921	1.12746	4.40744	1.04598e-05	0.001611
IGLON5	44.2865	1.28847	0.292599	4.40354	1.06499e-05	0.00163028
REG1B	40.7566	4.13838	0.943385	4.38674	1.15065e-05	0.00174018
MT1G	15642.5	1.92719	0.439582	4.38415	1.16441e-05	0.00175046
CDH10	6.2187	3.54218	0.808646	4.38038	1.18471e-05	0.00176061
UNC5D	9.73748	2.7996	0.63939	4.37854	1.19474e-05	0.00176092
IL20RA	56.9253	2.13048	0.486669	4.37769	1.19943e-05	0.00176092
CDH9	11.526	3.77095	0.863048	4.36934	1.24625e-05	0.00181902
TBX18	27.7882	1.40223	0.32128	4.36451	1.27409e-05	0.0018489
PRR19	69.4769	1.15855	0.266098	4.35384	1.33775e-05	0.00193013
SEPTIN14	5.86577	3.32168	0.764087	4.34726	1.37849e-05	0.0019629
CXCR1	20.5807	1.25467	0.288697	4.34598	1.38652e-05	0.0019629
MIR9-1HG	17.6945	1.33166	0.306524	4.34437	1.39674e-05	0.0019629
TMEM252	30.4448	2.0077	0.462154	4.34422	1.39771e-05	0.0019629
DACH1	36.8153	1.1274	0.259535	4.34393	1.39956e-05	0.0019629
TPSD1	7.37019	1.70481	0.393361	4.33396	1.46454e-05	0.00204262
LPAR3	16.7642	2.2031	0.508647	4.33129	1.48237e-05	0.00205607
HBQ1	1.55702	2.49431	0.576937	4.32336	1.53672e-05	0.00211975
MMP3	9.70694	2.31431	0.537726	4.30389	1.67826e-05	0.00230233
UCA1	41.4672	1.7355	0.404881	4.28644	1.81559e-05	0.0024772
MAGEB2	96.3242	3.57606	0.835236	4.2815	1.85639e-05	0.00250562
ANGPTL6	274.043	1.04695	0.245668	4.26164	2.02932e-05	0.00269555
TESC	1230.75	1.35129	0.317465	4.2565	2.0765e-05	0.00274214
GRP	2.57069	2.66209	0.625571	4.25546	2.08623e-05	0.00274214
ZG16B	54.616	1.4151	0.332835	4.25165	2.12201e-05	0.00277464
DUSP5-DT	45.5528	1.38416	0.325918	4.24694	2.16706e-05	0.00281886
MGAT4C	30.1036	1.42774	0.337106	4.23529	2.28258e-05	0.00295382
MT1JP	8.78989	2.18377	0.516486	4.22812	2.35647e-05	0.0030338
MAGEA4	15.3322	4.44853	1.05346	4.22278	2.4131e-05	0.00309087
BMP6	85.6798	1.07924	0.255674	4.22116	2.43044e-05	0.00309726
AGAP1-IT1	42.1962	1.18966	0.282444	4.21203	2.53086e-05	0.00319283
PRSS21	13.0188	1.74071	0.414053	4.20407	2.62154e-05	0.00327688
TYRP1	18.2776	1.94794	0.463552	4.20221	2.64321e-05	0.00327688
CHL1-AS2	3.27006	3.54508	0.843699	4.20183	2.64765e-05	0.00327688
PHF2P2	2.96214	3.81617	0.908254	4.20166	2.6497e-05	0.00327688
CEACAM7	29.2972	3.57823	0.852252	4.19856	2.68619e-05	0.0033002
LINC02160	6.30119	2.61498	0.622936	4.19783	2.69484e-05	0.0033002
KCNH7	9.4992	1.61594	0.38505	4.19671	2.70816e-05	0.00330041
AOC1	170.454	1.57061	0.374502	4.19387	2.74231e-05	0.00332588
FGF23	6.0003	2.98749	0.712572	4.19254	2.75846e-05	0.00332939
PAK5	5.11155	2.34539	0.560779	4.18238	2.88469e-05	0.00346508
LIFR	880.854	1.0624	0.254242	4.17871	2.93162e-05	0.00348924
MT2P1	99.6626	1.47415	0.353062	4.17532	2.97573e-05	0.00350151
TXLNB	36.8347	1.04622	0.250607	4.17474	2.98322e-05	0.00350151
MTCYBP18	25.7896	1.10668	0.265097	4.17463	2.98475e-05	0.00350151
B3GALT2	34.1212	1.27703	0.306153	4.17122	3.02977e-05	0.00353779
POU2F2-AS2	33.3787	1.34798	0.323473	4.16721	3.08344e-05	0.00358378
SULT2B1	32.0107	1.38453	0.332615	4.16257	3.14687e-05	0.00364066
LHFPL3-AS2	30.5154	1.82184	0.438124	4.15828	3.20651e-05	0.00367577
ST8SIA3	23.8919	1.57886	0.380184	4.15289	3.28301e-05	0.00374636
OIT3	1061.67	1.05733	0.254726	4.15086	3.31233e-05	0.00376272
CALN1	9.62074	2.01667	0.486209	4.14773	3.35783e-05	0.00378019
CHGB	11.2416	1.85233	0.447871	4.13585	3.53638e-05	0.00394581
CCDC60	2.16934	2.24451	0.544673	4.12085	3.77481e-05	0.00419321
MT1XP1	27.0044	1.46175	0.354991	4.11771	3.8266e-05	0.00421405
LINC01087	2.5473	2.61786	0.636215	4.11474	3.87617e-05	0.0042494
PAGE2B	23.2798	2.54149	0.619014	4.1057	4.03093e-05	0.00438081
SLC12A1	82.9133	1.91204	0.466741	4.09658	4.19299e-05	0.00451782
SCG3	7.06583	1.55273	0.379285	4.09383	4.24314e-05	0.00455231
CCL23	24.0464	1.01979	0.249597	4.08574	4.39356e-05	0.00465403
KC6	16.2467	2.14248	0.524919	4.08155	4.4737e-05	0.00469926
SCUBE2	117.185	1.16619	0.286304	4.07326	4.63596e-05	0.00482928
MYO18B	151.967	1.95015	0.478932	4.07188	4.66343e-05	0.00483782
GJA10	10.2717	3.11985	0.767187	4.06661	4.7703e-05	0.00492833
TSKS	7.93514	1.11156	0.273632	4.06226	4.86e-05	0.00498929
DUSP9	1108.28	1.38925	0.342025	4.06183	4.86906e-05	0.00498929
PITPNM2-AS1	5.32047	2.30181	0.568461	4.0492	5.1393e-05	0.00522356
SPDEF	32.7227	1.61288	0.398631	4.04606	5.20872e-05	0.00527278
MUC15	37.4817	2.60311	0.644121	4.04134	5.31475e-05	0.0053158
DBH	450.564	1.17671	0.291731	4.03354	5.49417e-05	0.00545576
RASSF10	2.9534	2.21739	0.54976	4.03338	5.49814e-05	0.00545576
HBE1	6.23168	2.36633	0.588042	4.02408	5.71993e-05	0.00565349
KRBOX1	9.61698	1.18229	0.294072	4.02042	5.80937e-05	0.00571938
SERPINE1	9218.1	1.04553	0.260213	4.01799	5.86965e-05	0.00575616
SPOCK3	28.1157	2.3583	0.587374	4.01499	5.94494e-05	0.00578479
GRM3	3.66104	1.76806	0.440927	4.00986	6.07542e-05	0.00588894
NXPH1	1.28074	2.1776	0.543223	4.00866	6.1065e-05	0.0058963
BHLHA9	1.9514	2.70704	0.67675	4.00006	6.33252e-05	0.00604479
LINC00348	19.7652	2.07202	0.51941	3.98918	6.63014e-05	0.0062575
CSMD3	5.70196	2.32902	0.585744	3.97618	7.00306e-05	0.00651155
KRT18P13	4.4409	1.15887	0.291699	3.97282	7.10273e-05	0.00655567
MYO3A	6.9952	2.44448	0.615677	3.9704	7.17535e-05	0.00659843
CALCA	76.0817	1.60011	0.403486	3.96572	7.3174e-05	0.0067045
FSTL5	61.2815	2.28322	0.57594	3.96434	7.36001e-05	0.00671902
LRAT	141.117	1.02662	0.259154	3.96142	7.45041e-05	0.00677691
KCNH6	15.776	1.74071	0.440577	3.95098	7.7831e-05	0.00700339
COLEC10	257.769	1.44341	0.367002	3.93299	8.38941e-05	0.00738329
SLC5A12	47.6327	1.71101	0.435109	3.93237	8.41116e-05	0.00738329
CYP2A7P1	3.97851	2.20659	0.56126	3.93149	8.44205e-05	0.00738459
LINC00200	3.90481	3.30425	0.840655	3.93057	8.47464e-05	0.00738608
KRT8P5	1.66257	1.21059	0.308247	3.92733	8.58951e-05	0.00740614
CCDC13-AS2	33.5028	1.47669	0.376069	3.92664	8.61419e-05	0.00740614
ST13P20	1.63996	2.12894	0.543835	3.91469	9.05223e-05	0.0077298
EYA4	20.5191	1.92078	0.491581	3.90736	9.33119e-05	0.00788753
RASSF9	106.628	1.1177	0.286742	3.89793	9.70189e-05	0.00815237
BTNL8	207.506	1.59209	0.408474	3.89766	9.71273e-05	0.00815237
RBM46	5.59828	1.37734	0.353441	3.89693	9.74192e-05	0.00815237
TMEM163	72.6227	1.33759	0.344689	3.88057	0.000104214	0.0086346
FOS	6029.28	1.11975	0.288896	3.87596	0.000106204	0.00877057
SFTPB	4.25991	1.47943	0.382001	3.87284	0.000107573	0.00885451
NRXN1	4.28228	1.93316	0.499806	3.86782	0.000109813	0.00895938
CXCL5	125.84	1.76706	0.456889	3.86759	0.000109918	0.00895938
KCNH2	56.729	1.42428	0.368444	3.86565	0.000110794	0.0089783
GDF2	140.767	2.81285	0.727683	3.86549	0.000110865	0.0089783
ACTL8	33.8614	2.39974	0.620939	3.86469	0.00011123	0.00897891
RGS16	571.442	1.00226	0.259659	3.8599	0.000113436	0.00912757
MROH2A	355.776	1.54648	0.400839	3.85809	0.000114274	0.00913649
FAR2P1	54.999	2.60969	0.677018	3.85468	0.00011588	0.00922667
PTGDS	2801.17	1.3989	0.362961	3.85414	0.000116137	0.00922667
CXCL6	330.285	1.70337	0.442402	3.85027	0.000117988	0.00931474
P2RY12	16.0637	1.0963	0.284998	3.84671	0.000119713	0.00942132
GPR182	70.461	1.30661	0.339813	3.84509	0.000120507	0.00945415
LRCOL1	352.262	1.32855	0.34585	3.8414	0.000122335	0.00954441
TTYH1	69.9922	1.17031	0.304671	3.84123	0.000122418	0.00954441
LINC02941	2.60861	1.97181	0.513744	3.83812	0.000123981	0.00963632
ANO2	44.77	1.13833	0.297572	3.8254	0.000130561	0.0099931
FRMD1	22.7077	1.40927	0.369014	3.819	0.000133993	0.0101322
BLOC1S5-TXNDC5	12.2375	1.0659	0.279238	3.81717	0.000134992	0.0101771
IL1RL1	74.6983	1.34574	0.353262	3.80946	0.000139268	0.0104681
CADPS	24.0018	1.57401	0.414122	3.80083	0.000144214	0.0107433
EPHA6	6.50102	2.11412	0.557693	3.79084	0.000150141	0.0111399
FFAR2	24.0554	1.02574	0.271154	3.78285	0.00015504	0.0114479
SPATA31C2	1.7521	2.66383	0.705538	3.7756	0.000159622	0.0117516
LINC03068	4.68895	2.15027	0.571379	3.76331	0.00016768	0.0123088
CLEC2L	28.1214	2.22221	0.590741	3.76174	0.000168737	0.0123144
COL6A6	20.6443	1.24545	0.331333	3.7589	0.000170661	0.0123471
DMBT1	32.0318	1.74033	0.46387	3.75176	0.000175595	0.0126313
FABP6	9.08874	1.85824	0.495509	3.75015	0.000176728	0.012673
TRDN	2.74434	2.26738	0.60482	3.74885	0.000177646	0.012673
AGBL4	13.3538	1.34842	0.359695	3.74879	0.000177689	0.012673
KRT12	18.7891	2.53305	0.675996	3.74714	0.000178865	0.0126847
C9	22544.8	1.47841	0.394703	3.74562	0.000179949	0.0127257
C10orf71	1.335	2.33403	0.623947	3.74075	0.000183468	0.0129019
VAT1L	132.563	1.2624	0.337836	3.73673	0.000186427	0.0130369
KCNJ16	70.7977	1.77845	0.476547	3.73195	0.000190001	0.0131404
ARL14	60.9317	1.46795	0.393448	3.73099	0.00019073	0.0131546
GLB1L2	52.0902	1.1908	0.319578	3.72615	0.000194426	0.0133362
FCGR2B	332.487	1.12508	0.302039	3.72497	0.000195341	0.0133625
MUCL3	14.2332	2.05114	0.550825	3.72376	0.000196275	0.0133672
GPRC5A	69.2082	1.15798	0.310991	3.72351	0.000196475	0.0133672
LINC02593	32.4535	1.22145	0.328159	3.72214	0.000197544	0.0134036
APCDD1	363.77	1.22422	0.32904	3.72059	0.00019876	0.0134498
MT3	18.7618	1.71821	0.462449	3.71545	0.000202843	0.0136525
CXCL14	397.516	1.59101	0.428315	3.71458	0.000203542	0.0136629
RALYL	8.68214	1.67717	0.453452	3.69867	0.00021673	0.0144324
MUCL1	5.84336	2.12142	0.5737	3.69779	0.000217486	0.0144444
PRKAR1B-AS2	6.72571	2.24138	0.606254	3.69709	0.000218088	0.0144462
RAB6C-AS1	2.24061	1.62744	0.440723	3.69266	0.000221923	0.0146231
CHRM2	14.2837	2.0389	0.553491	3.6837	0.000229872	0.0150285
RGS7	2.92316	2.01896	0.549543	3.67389	0.000238888	0.015537
RNF17	14.9676	2.55458	0.695619	3.67238	0.000240301	0.0155885
LINC02999	27.5304	1.3246	0.361118	3.66804	0.000244422	0.0157743
FAM131C	23.0805	1.45871	0.398092	3.66426	0.000248056	0.0159678
OVAAL	1.82568	2.20774	0.602875	3.66203	0.000250228	0.0160664
ANO3	60.1282	1.30568	0.356611	3.66137	0.000250868	0.0160665
SIM1	53.3547	1.59788	0.436852	3.65771	0.000254474	0.0162147
FAR2P2	4.5576	1.21401	0.332085	3.65574	0.000256441	0.0162575
LRRC36	8.68037	1.17034	0.320644	3.64998	0.000262265	0.0165431
GUCY2C	182.774	1.3929	0.381701	3.64918	0.000263077	0.0165528
PLBD1-AS1	9.33559	1.11826	0.307028	3.6422	0.000270317	0.0169658
LINC01404	2.0146	2.27817	0.625997	3.63927	0.000273416	0.0171175
ETS2-AS1	180.202	1.15064	0.316291	3.63792	0.000274845	0.0171641
FAR2P4	6.75006	2.60351	0.715953	3.63643	0.000276445	0.0171786
CNIH3-AS1	2.47982	1.99841	0.549681	3.63559	0.000277343	0.0171918
CADM2	32.7129	1.58392	0.437064	3.624	0.000290087	0.0178629
VWDE	11.1254	1.6956	0.467907	3.6238	0.000290304	0.0178629
CHMP1B2P	8.42739	1.99859	0.552613	3.61661	0.000298482	0.0182933
SCTR	110.766	1.07438	0.297087	3.61638	0.000298756	0.0182933
CDH22	26.5793	2.11554	0.58532	3.61433	0.000301131	0.0183939
TREM1	42.6423	1.02408	0.284393	3.60093	0.000317078	0.0192277
SSX5	6.06272	2.87555	0.800399	3.59264	0.000327343	0.0197073
MUC5AC	10.8017	2.18963	0.609846	3.59047	0.000330084	0.0198248
CST4	3.24307	3.0829	0.859175	3.58821	0.00033296	0.0198662
CDKL2	1.93255	1.3635	0.380011	3.58806	0.000333148	0.0198662
MT1DP	56.8684	1.06138	0.296587	3.57863	0.000345398	0.0204993
MTCO3P22	8.27328	1.03551	0.289484	3.5771	0.000347431	0.0205713
TMEM179	25.1032	1.85687	0.519417	3.57492	0.000350341	0.0205757
IGLV8-61	67.2277	1.53584	0.429655	3.57459	0.000350782	0.0205757
ONECUT3	4.2851	1.51377	0.423932	3.5708	0.000355895	0.0207785
MT1A	797.185	1.18945	0.333197	3.56982	0.000357228	0.0208079
PGR	44.2222	1.1429	0.32032	3.56799	0.000359725	0.0209048
LINC01587	15.1582	1.52958	0.429055	3.56499	0.000363865	0.0210966
KLF2P4	1.6924	3.00957	0.845134	3.56106	0.00036936	0.0213387
OVOL2	19.5657	1.53242	0.43036	3.56079	0.00036974	0.0213387
LINC01632	3.75262	2.70372	0.759925	3.55788	0.000373866	0.0215273
RFPL1S	17.6608	1.11237	0.312718	3.55711	0.000374954	0.0215406
NLRP4	2.73731	2.2639	0.636995	3.55402	0.000379385	0.0217074
LMO1	2.6237	2.41766	0.680286	3.55388	0.000379588	0.0217074
CCR3	15.0355	1.59801	0.450467	3.54746	0.000388961	0.0219455
HAS2-AS1	3.8621	1.45107	0.409078	3.54718	0.000389378	0.0219455
LINC00664	8.70342	1.23521	0.348252	3.54689	0.000389803	0.0219455
CSDC2	24.6048	1.20122	0.338704	3.54652	0.000390352	0.0219455
DLGAP1-AS3	3.18806	2.01612	0.568503	3.54636	0.000390594	0.0219455
RBFOX1	1.11042	1.94314	0.54794	3.54626	0.000390745	0.0219455
SAGE1	2.36191	3.03629	0.856949	3.54314	0.000395388	0.0221074
MTHFD2P1	1.45516	1.80873	0.511422	3.53666	0.000405221	0.0224076
SOHLH1	2.49714	2.13158	0.602968	3.53515	0.000407539	0.0224863
MCEMP1	6.38183	1.19501	0.338096	3.53451	0.000408529	0.0224915
HSD3B1	30.7289	1.48357	0.420025	3.5321	0.000412268	0.0226477
SERPINA2	2.44055	1.10004	0.311637	3.52988	0.000415743	0.022739
AIRE	4.04088	1.41807	0.402103	3.52663	0.000420892	0.0228712
RSPO3	62.748	1.3436	0.381635	3.52063	0.00043053	0.0232941
GOLGA7B	174.107	1.16271	0.330502	3.51802	0.000434774	0.0234347
SPAG17	5.91787	1.28843	0.36625	3.51789	0.000434997	0.0234347
CBY2	5.8529	2.18283	0.620884	3.51568	0.000438629	0.0235301
CLPS	3.74206	4.5072	1.28203	3.51567	0.00043864	0.0235301
TUBAL3	2.90788	2.18011	0.620481	3.51358	0.000442116	0.0236659
C14orf180	33.1403	1.79447	0.510961	3.51195	0.000444836	0.023709
DACH2	6.69759	1.62657	0.46322	3.51144	0.000445691	0.023709
ANKRD18DP	8.54064	1.34372	0.382673	3.5114	0.000445754	0.023709
PNCK	60.937	1.84038	0.524338	3.50991	0.000448251	0.0237914
SNCG	699.476	1.01617	0.289704	3.5076	0.000452167	0.0239486
ARNT2-DT	23.2878	1.437	0.409891	3.5058	0.000455237	0.0240605
TPTE2P2	1.2624	2.00759	0.572751	3.50517	0.000456312	0.0240666
EFHC2	7.66114	1.44517	0.412828	3.50065	0.000464119	0.0244271
EPO	182.354	1.44598	0.413553	3.49648	0.000471448	0.0247609
SPATA31D1	2.90851	3.90866	1.1199	3.49018	0.000482693	0.0252522
NTF3	60.1693	1.10287	0.316206	3.48781	0.000486996	0.025337
ZNF98	5.41126	1.78468	0.511729	3.48755	0.000487464	0.025337
RPL10P9	295.165	1.09381	0.314044	3.483	0.00049583	0.0257186
GRM1	2.57995	1.19113	0.342138	3.48143	0.000498745	0.0258165
TRIM72	7.80912	1.04669	0.301108	3.47612	0.000508731	0.0260542
SSX3	4.73597	3.13636	0.902755	3.4742	0.000512372	0.026087
PHACTR3	7.75178	1.13686	0.327231	3.47417	0.000512434	0.026087
MALRD1	6.34214	1.21204	0.348919	3.47371	0.000513324	0.026087
PCSK2	3.39625	2.05925	0.592952	3.47287	0.000514918	0.0261152
PTPRT	33.8554	1.19975	0.346156	3.46591	0.000528437	0.026521
MT1P3	6.31825	1.96991	0.568636	3.46427	0.000531666	0.0265615
APOF	5497.51	1.1085	0.320069	3.46331	0.000533571	0.026578
FMN2	6.1282	1.78815	0.5166	3.46138	0.000537409	0.0266876
CEACAM6	35.4575	1.88458	0.547086	3.44476	0.000571568	0.0279671
BDH2P1	3.18317	1.15487	0.335628	3.44093	0.000579714	0.0282049
ATRNL1	152.499	1.20651	0.350704	3.44026	0.000581153	0.0282202
MFSD6L	4.60609	1.22662	0.356631	3.43946	0.000582879	0.0282494
LINC00880	14.7186	1.04303	0.3033	3.43893	0.000584022	0.0282502
TIMD4	78.3878	1.26594	0.368229	3.4379	0.000586235	0.0282941
KLK15	1.08756	2.29196	0.666758	3.43747	0.000587183	0.0282941
LINC02612	1.57661	1.37011	0.400091	3.42451	0.00061592	0.0292206
LINC02293	2.01042	2.18112	0.637951	3.41895	0.000628635	0.0294988
FER1L4	140.528	1.05724	0.309558	3.41533	0.000637056	0.0298382
NCAM1	138.441	1.08628	0.318204	3.41377	0.000640711	0.0299535
CRLF2	10.5472	1.344	0.394406	3.40765	0.000655243	0.0304627
IGKV1-6	79.3801	1.45517	0.427856	3.40108	0.000671214	0.030822
FAM83B	7.11528	1.88754	0.555164	3.39997	0.000673935	0.0308743
VIPR1	321.019	1.04029	0.307105	3.3874	0.000705581	0.0317448
HS3ST5	1.66341	2.4363	0.720243	3.3826	0.000718027	0.0320218
CALY	12.093	1.19471	0.353196	3.38257	0.000718115	0.0320218
FZD9	31.6253	1.26476	0.373991	3.38181	0.000720109	0.0320538
GPR88	1596.11	1.33847	0.397788	3.36477	0.000766074	0.0335642
CELF2-AS1	4.57998	1.72884	0.514969	3.35717	0.000787433	0.0342481
CIMAP3	17.3198	1.02171	0.30437	3.35681	0.000788469	0.0342481
ABCC12	2.3476	1.74848	0.520878	3.3568	0.000788503	0.0342481
FOXJ1	88.3239	1.3629	0.406155	3.35561	0.000791907	0.0342618
PLD5	9.8412	1.15827	0.345187	3.35549	0.000792259	0.0342618
ART3	7.46096	1.15706	0.344851	3.35526	0.000792914	0.0342618
NAA11	28.4818	2.89304	0.863647	3.34979	0.000808733	0.0347212
MT1CP	6.95088	1.39491	0.416417	3.34979	0.000808735	0.0347212
GABRP	52.0889	1.27194	0.379722	3.34967	0.000809077	0.0347212
AK4P3	1.66587	1.03076	0.307952	3.34714	0.000816509	0.0349803
HHIP-AS1	16.5912	1.10601	0.330761	3.34384	0.000826279	0.0352186
LINC02152	3.38383	1.43853	0.430275	3.34328	0.000827954	0.0352302
LINC02450	1.46912	1.62923	0.487539	3.34175	0.000832524	0.0353204
KBTBD12	4.11797	1.59217	0.476528	3.34119	0.000834197	0.0353204
MEIOSIN	1.5051	1.39055	0.416188	3.34116	0.000834296	0.0353204
SLC6A19	90.9738	1.80641	0.541823	3.33395	0.000856211	0.0361264
ATP5PBP3	1.68792	2.16739	0.653394	3.31712	0.000909497	0.0378612
PODXL2	430.315	1.17622	0.354821	3.31498	0.000916505	0.0378612
MTND6P22	3.55739	1.03674	0.312766	3.31475	0.000917251	0.0378612
PLAC4	5.14644	1.8244	0.550395	3.3147	0.0009174	0.0378612
TEX101	6.99988	1.93644	0.584252	3.31439	0.000918441	0.0378612
ADGRG2	235.895	1.02641	0.310062	3.31033	0.000931844	0.0383507
CPNE6	16.5058	1.20116	0.363113	3.30795	0.000939831	0.038553
TNNI3	13.6329	1.6796	0.508563	3.30264	0.000957805	0.0391624
NTMT2	1.79611	2.09626	0.635138	3.30049	0.000965172	0.0393355
CHST4	198.536	1.68387	0.510443	3.29883	0.000970874	0.0394398
C1QL1	364.094	1.19773	0.363379	3.2961	0.000980378	0.0396606
FAM183DP	1.22628	1.74111	0.528263	3.29591	0.000981049	0.0396606
LCNL1	12.4563	1.32588	0.403298	3.28759	0.00101049	0.0406545
ERN2	6.06863	1.63077	0.496268	3.28607	0.00101596	0.0406575
PROK2	3.65004	1.25536	0.382827	3.2792	0.00104103	0.0414184
OPRK1	2.15763	2.05107	0.625827	3.27738	0.00104774	0.0414883
ALDH3B2	8.10496	1.83264	0.559374	3.27624	0.00105198	0.0415252
SERPINA12	126.661	1.10088	0.336124	3.27523	0.00105576	0.0415551
ACTBP8	14.7324	1.46127	0.446322	3.27402	0.00106029	0.0415915
GFRA3	8.34754	1.33166	0.40691	3.27261	0.00106561	0.041735
MTND6P3	3.06017	1.0049	0.307232	3.27082	0.00107237	0.0419199
LINC02864	97.6558	1.9419	0.594163	3.2683	0.00108195	0.0421775
VCX3A	6.16294	2.14632	0.656897	3.26737	0.00108553	0.0421862
KNOP1P5	4.88276	2.68973	0.823488	3.26626	0.00108977	0.0422202
RNU6-1161P	0.995372	2.12579	0.651685	3.26199	0.00110635	0.0426648
LINC00958	7.81303	1.99403	0.611734	3.25963	0.00111556	0.0428229
TH	6.21645	1.37464	0.422437	3.25407	0.00113763	0.0436036
PYDC1	1.94885	2.05298	0.631284	3.25207	0.00114568	0.0437782
TUFMP1	2.44756	1.19021	0.366775	3.24506	0.00117425	0.0446648
RPS18P6	1.41951	2.29187	0.706357	3.24464	0.001176	0.0446648
CYCSP6	4.00887	1.77748	0.547988	3.24364	0.00118012	0.0447537
LINC02817	14.1501	1.42871	0.440711	3.24183	0.00118764	0.044903
RYR2	54.909	1.08226	0.334235	3.23802	0.00120363	0.0452148
SNAP91	2.9993	1.96959	0.608472	3.23694	0.0012082	0.0452148
TERT	192.945	1.4159	0.437708	3.23481	0.00121726	0.0454074
LINC02577	1.36463	1.86983	0.579845	3.22472	0.00126097	0.0466226
LINC01610	4.70192	1.96916	0.610999	3.22285	0.00126923	0.0467901
MSMB	15.2428	1.16869	0.364349	3.20763	0.00133836	0.0489787
PLAC1	2.44237	1.46217	0.456202	3.20509	0.00135022	0.0493006
CIDEA	11.7915	2.22592	0.694775	3.2038	0.00135629	0.0494188
LINC02041	9.07064	1.42402	0.444902	3.20076	0.00137067	0.0498705
PF4	6.11762	1.14191	0.357487	3.19428	0.0014018	0.0505167
CSF3	2.15732	1.52163	0.476383	3.19413	0.00140252	0.0505167
CERS1	36.2746	1.3167	0.41261	3.19115	0.00141706	0.0509676
C11orf86	6.32768	1.11302	0.349365	3.18584	0.00144332	0.0516162
GABRB3	223.905	1.46264	0.459432	3.18358	0.00145466	0.0519092
ZPLD1	29.7309	1.51161	0.475142	3.18139	0.00146569	0.0520293
LINC02870	8.59883	1.66746	0.524303	3.18032	0.0014711	0.0520807
LINGO2	1.35331	1.71657	0.539924	3.17928	0.00147643	0.0520807
LINC02046	1.97086	2.80366	0.882109	3.17836	0.00148111	0.0520807
GIRGL	17.9751	1.04897	0.330039	3.17833	0.00148127	0.0520807
CDK5R2	0.967577	1.89649	0.596769	3.17794	0.00148328	0.0520807
RN7SKP106	2.04736	2.43468	0.767737	3.17124	0.00151787	0.053221
SFRP5	354.276	1.71189	0.539982	3.17027	0.00152298	0.0533256
SLC26A5-AS1	0.769575	1.51587	0.478319	3.16916	0.0015288	0.0533791
C10orf90	10.7555	1.53761	0.485193	3.16906	0.00152933	0.0533791
SST	4.38519	3.53221	1.1147	3.16876	0.00153089	0.0533791
RPL7AP28	2.79259	1.6531	0.522798	3.16203	0.00156674	0.0541033
C5orf58	40.5291	1.20043	0.379915	3.15972	0.0015792	0.0544011
CD177	13.1987	1.05181	0.332897	3.15958	0.00157999	0.0544011
FAM167A	65.7407	1.06377	0.33754	3.15153	0.0016242	0.055477
CLDN18	9.49783	1.1765	0.373564	3.14941	0.00163603	0.0557294
CT45A10	2.43642	3.94825	1.25414	3.14818	0.00164292	0.0558882
GTSF1	245.681	1.45045	0.461069	3.14584	0.00165612	0.0561206
C2orf69P1	2.28502	3.14671	1.00031	3.14572	0.00165677	0.0561206
LCN2	9296.5	1.22614	0.389799	3.14556	0.00165769	0.0561206
FAM83A-AS1	456.277	1.49604	0.47612	3.14215	0.0016771	0.056596
PCA3	1.41083	2.34966	0.747792	3.14213	0.00167726	0.056596
PAX2	9.08011	1.50886	0.480264	3.14173	0.00167951	0.056596
KCNH5	5.17858	2.29619	0.731189	3.14036	0.00168743	0.0567867
KRT20	38.8731	1.85549	0.590992	3.13962	0.00169164	0.0568116
ABCC8	16.5406	1.06153	0.338258	3.13822	0.00169979	0.0568975
KCNK9	50.5598	1.56234	0.49842	3.13458	0.00172099	0.0572275
MT1HL1	1.1685	2.12612	0.678535	3.1334	0.00172796	0.0573816
CD109-AS1	1.2776	1.24229	0.397023	3.12901	0.00175397	0.0580915
HAS2	52.408	1.04737	0.334954	3.12691	0.00176651	0.0583934
LINC01014	3.22408	2.2921	0.733443	3.12513	0.00177729	0.058632
PLEKHB1	218.334	1.05106	0.336666	3.12197	0.00179648	0.0590555
SGCZ	3.68887	2.21928	0.711215	3.1204	0.00180604	0.0591914
LINC00689	18.4612	1.54624	0.496038	3.11718	0.00182588	0.0596083
LINC02893	12.6848	1.77331	0.569392	3.1144	0.00184321	0.060018
RBM11	3.09962	1.24412	0.399683	3.11276	0.00185347	0.0601179
UGT2B24P	4.07359	1.23065	0.396284	3.10546	0.00189981	0.0613405
KCNMB2	2.68349	1.01421	0.326607	3.10529	0.00190093	0.0613405
GPRIN2	17.0542	1.51762	0.488983	3.10363	0.00191162	0.0616063
RNF223	1.37626	1.6248	0.52424	3.09935	0.00193949	0.0623443
LINC01727	14.281	1.52723	0.492948	3.09815	0.00194735	0.0624372
SLC7A4	12.0345	1.24011	0.400909	3.09325	0.0019798	0.0632351
MACC1	56.9179	1.02146	0.330475	3.09089	0.00199557	0.0636579
FLJ36000	2.49574	2.6806	0.869128	3.08424	0.00204072	0.0646056
PAEP	118.657	1.99333	0.646397	3.08376	0.00204405	0.0646296
SOX1	1.24857	2.55872	0.829992	3.08283	0.00205042	0.0646681
HBA1	8.9453	1.03261	0.335185	3.0807	0.00206512	0.064733
CAPN6	75.2006	1.33034	0.431834	3.08067	0.00206538	0.064733
SULT1C3	1.91955	2.3719	0.769988	3.08043	0.00206701	0.064733
AFF2	21.2064	1.22375	0.397642	3.07753	0.00208726	0.065094
HAR1A	15.2264	1.01541	0.330083	3.07623	0.00209635	0.0652154
CALML3	19.3924	1.13587	0.369666	3.0727	0.0021213	0.0656989
SACS-AS1	4.30683	2.66866	0.868879	3.07138	0.0021307	0.0657139
PTPRQ	6.19973	1.26516	0.412363	3.06808	0.00215439	0.066137
WNT3A	25.0812	1.68356	0.548761	3.06793	0.00215547	0.066137
EVA1A-AS	8.32919	1.35757	0.442556	3.06758	0.002158	0.066137
MAFA	50.4558	1.38009	0.450103	3.06616	0.00216827	0.0662603
LINC02749	17.4015	1.0014	0.326642	3.06574	0.00217131	0.0662603
CXCL1	397.62	1.12848	0.368283	3.06416	0.0021828	0.0665039
SNHG27	4.98889	2.47446	0.807991	3.06248	0.0021951	0.0667975
LINC01612	17.7211	2.06181	0.674125	3.05849	0.00222453	0.0674963
PMP2	2.22804	2.09605	0.685775	3.05646	0.00223965	0.0677427
LINC02826	11.2817	1.7092	0.559375	3.05556	0.00224644	0.0677847
PNMA5	29.7009	1.56765	0.5132	3.05465	0.00225327	0.0679092
GRIA2	4.19465	1.71195	0.560646	3.05354	0.00226162	0.0679974
GRM7	7.20901	1.17757	0.385698	3.05309	0.002265	0.0680176
GRID2	1.08083	2.09959	0.688943	3.04755	0.00230718	0.069119
LINC01793	6.22747	2.61094	0.859001	3.03951	0.00236967	0.0702558
PRPF38AP1	1.51999	2.11839	0.6977	3.03625	0.00239539	0.0708286
HAR1B	4.80718	1.18214	0.389607	3.03418	0.00241192	0.0711531
KRT5	67.3635	1.46645	0.483593	3.0324	0.0024262	0.0712393
MKRN4P	7.83244	1.88548	0.622627	3.02826	0.00245963	0.0718848
ABHD17AP4	1.10699	1.27977	0.423022	3.0253	0.00248386	0.0723401
OR7C1	1.35461	2.85371	0.9435	3.0246	0.00248964	0.0724246
PPP1R14D	24.4835	1.1849	0.392265	3.02067	0.00252219	0.0732018
SLC7A14	11.9517	1.11213	0.368553	3.01755	0.00254825	0.0737876
UICLM	54.7981	1.10645	0.367169	3.01346	0.0025829	0.0745329
RD3L	1.72311	2.60207	0.865632	3.00598	0.00264727	0.0755223
ALKAL2	39.8423	1.10499	0.367899	3.00352	0.00266875	0.0759625
CNTN3	93.7846	1.21295	0.404131	3.00137	0.00268766	0.0762414
FRMPD4	1.13419	1.83862	0.614967	2.98978	0.00279175	0.0785727
ERVFRD-1	4.41921	1.0112	0.338468	2.98756	0.0028121	0.0787921
PNPLA5	3.25514	1.48996	0.49959	2.98236	0.00286039	0.0799118
HHATL	5.08636	1.03449	0.347278	2.97886	0.00289323	0.0805523
LINC01249	2.37842	2.79004	0.938285	2.97355	0.00294375	0.0811341
NRG3	24.2724	1.10295	0.370922	2.97354	0.00294386	0.0811341
CTSG	35.04	1.03679	0.348676	2.97351	0.00294416	0.0811341
ALOX15B	70.5399	1.02311	0.344294	2.97161	0.00296245	0.0814591
LUZP4	2.90367	3.02248	1.01807	2.96885	0.00298914	0.0820135
SLITRK1	3.28911	2.35199	0.792613	2.96739	0.00300338	0.0822652
B3GALT5	29.4538	1.23601	0.416722	2.96604	0.00301666	0.0824083
MAGEA10	6.36777	2.41743	0.815261	2.96522	0.00302469	0.0825379
LINC01549	40.8589	1.10101	0.371473	2.9639	0.00303765	0.0828014
CSTL1	3.45217	1.30682	0.442375	2.95409	0.00313591	0.084744
TUBA3E	5.93307	1.20355	0.407682	2.95218	0.00315538	0.0849956
SYT10	2.37029	2.00468	0.679412	2.95061	0.00317142	0.0850387
LINC01561	1.6233	1.37487	0.466106	2.94968	0.00318101	0.0850387
LCN15	3.07956	1.45891	0.495065	2.94691	0.00320965	0.0855396
ADGRF4	4.84483	1.69682	0.576631	2.94264	0.00325423	0.0865909
CLVS2	19.3067	2.14506	0.729421	2.94077	0.00327394	0.0867922
RIC3	41.1841	1.01887	0.347154	2.93492	0.00333631	0.0879812
ABCA9-AS1	1.71465	1.13127	0.385504	2.93451	0.00334072	0.0879814
FAM163B	49.0935	1.16924	0.398753	2.93224	0.00336529	0.0882844
XKR3	2.13684	1.7277	0.589795	2.92932	0.00339701	0.0886506
HHATL-AS1	2.13262	1.26631	0.432915	2.92509	0.00344362	0.0893561
KRT16P2	4.12018	2.19006	0.748731	2.92504	0.00344415	0.0893561
PSMC1P10	2.79993	1.27456	0.435829	2.92445	0.00345067	0.0893561
DYNLRB2-AS1	36.7162	1.02894	0.351939	2.92363	0.00345972	0.0893561
UGT2B25P	0.833296	1.46547	0.501517	2.92207	0.00347708	0.0894387
PCAT14	3.58012	1.4007	0.47958	2.92068	0.00349267	0.0896559
GLB1L3	16.4269	1.33063	0.455792	2.91937	0.00350736	0.0896963
LINC01060	2.361	1.75673	0.601853	2.91886	0.0035131	0.0896963
KRT14	20.6054	1.862	0.638667	2.91545	0.00355179	0.0903421
CD5L	1054.13	1.1003	0.377585	2.91405	0.00356769	0.0905036
MUC6	404.227	1.32251	0.453921	2.91352	0.00357376	0.090534
KRT1	5.13757	1.4058	0.483545	2.90729	0.00364574	0.0918939
LRRC19	33.817	1.02852	0.353888	2.90633	0.0036569	0.0920828
CKMT1B	15.1045	1.52989	0.526816	2.90403	0.00368393	0.0924143
LINC03059	1.0205	1.89303	0.651895	2.90388	0.00368565	0.0924143
LINC00668	17.7382	1.75414	0.604477	2.90191	0.00370892	0.0926669
LINC01526	1.08448	1.12204	0.386663	2.90185	0.00370963	0.0926669
ITGB8	137.89	1.08108	0.372894	2.89917	0.00374156	0.0931863
SPTSSB	41.3471	1.00403	0.346707	2.89589	0.00378082	0.0937699
SYT4	0.950026	1.7453	0.602769	2.89547	0.00378587	0.0937699
FCRL1	5.6933	1.0125	0.349734	2.89505	0.003791	0.0937699
LINC02232	2.58184	2.18979	0.756767	2.89361	0.00380842	0.0938732
PAPPA2	380.123	1.01192	0.350454	2.88745	0.00388374	0.095326
LINC02188	11.535	1.18957	0.412121	2.88645	0.00389612	0.0954627
DRGX	7.97884	1.55456	0.538792	2.88526	0.00391086	0.0956009
DSG1-AS1	1.38181	1.95725	0.678537	2.88452	0.00392009	0.0957333
VCX3B	2.58984	1.59634	0.553895	2.88202	0.00395132	0.0962151
TCEAL2	4.05026	1.22448	0.425005	2.8811	0.00396287	0.0962346
XAGE5	21.206	2.50992	0.872676	2.87611	0.00402604	0.0975615
LINC01705	10.2909	1.12518	0.391292	2.87554	0.00403331	0.0976434
ZAN	2.5928	1.02898	0.357964	2.87453	0.00404629	0.0977692
PTF1A	2.81074	2.31254	0.805511	2.8709	0.00409309	0.0981526
DSCR4-IT1	3.14062	2.72065	0.947674	2.87087	0.00409349	0.0981526
TM4SF18-AS1	2.89413	2.193	0.765412	2.86512	0.00416854	0.0995581
NPAP1P9	26.3974	1.32796	0.463778	2.86335	0.00419187	0.0997977
RHOXF2	2.62084	2.76255	0.965298	2.86186	0.00421161	0.100097
EEF1DP5	4.36681	1.99056	0.69574	2.86107	0.00422211	0.100097
UGT2B17	942.065	1.30668	0.456745	2.86086	0.00422496	0.100097
HAND2-AS1	63.6509	1.08714	0.380044	2.86057	0.00422882	0.100097
ESRRG	71.5534	1.05474	0.368993	2.85843	0.00425744	0.100643
LINC02302	1.06957	2.28704	0.801262	2.85429	0.00431326	0.10158
POTEKP	3.06114	1.14673	0.402566	2.84854	0.00439197	0.102824
GAPDHP59	0.837183	1.05238	0.369769	2.84605	0.00442655	0.103143
RELN	3437.07	1.00428	0.352985	2.84512	0.00443947	0.103143
ADGRA1	7.99077	1.54057	0.542774	2.83832	0.00453518	0.10484
GPR50	1.22984	2.36765	0.835732	2.83303	0.00461095	0.1062
PEBP4	23.5086	1.14491	0.404598	2.82974	0.00465863	0.106711
DPP10	21.273	1.67138	0.590991	2.82809	0.00468261	0.10687
PAGE1	50.2447	2.17288	0.769014	2.82554	0.00472013	0.107433
PMPCAP1	4.15815	1.6069	0.569459	2.82179	0.00477558	0.108499
MAGEA8-AS1	0.685079	1.50698	0.534112	2.82146	0.0047806	0.108514
FAM83E	7.8865	1.07148	0.379848	2.82082	0.00479014	0.108633
RBPJL	1.91361	1.26901	0.450976	2.81391	0.00489432	0.110224
RNU6-577P	1.32439	1.28846	0.457903	2.81384	0.00489542	0.110224
FIBCD1	18.2368	1.281	0.455397	2.81293	0.00490929	0.110365
BMP5	42.4793	1.082	0.384953	2.81074	0.0049428	0.110893
HNRNPA1P46	0.983676	1.83143	0.651922	2.80928	0.00496528	0.111103
FDCSP	46.7843	1.53276	0.54578	2.80839	0.00497901	0.111158
DYNLL1P4	0.856931	1.09057	0.388385	2.80796	0.00498562	0.111158
CSAG1	180.104	1.63185	0.581477	2.8064	0.00500991	0.111403
SSTR3	10.6217	1.22133	0.435595	2.80382	0.00505016	0.11206
LINC01361	1.43967	1.27059	0.453191	2.80364	0.00505287	0.11206
LINC01331	0.589884	1.54979	0.55287	2.80318	0.00506011	0.112067
LINC01967	1.55882	1.96847	0.702388	2.80254	0.00507023	0.112067
RPS26P2	0.63469	1.0474	0.373779	2.8022	0.00507547	0.112067
NPY	1.85991	2.77655	0.991592	2.80009	0.00510884	0.112285
KCNJ9	2.51532	1.19676	0.427488	2.79952	0.00511787	0.112311
CHRND	8.32049	1.46195	0.523356	2.79341	0.00521549	0.114154
SORCS1	12.2275	1.38592	0.496528	2.79123	0.00525089	0.114812
FGF4	1.43326	2.53376	0.908181	2.78992	0.00527203	0.114991
PPBP	8.05121	1.08623	0.389995	2.78524	0.0053488	0.11586
ART5	13.4602	1.0858	0.389907	2.78477	0.00535664	0.11593
LINC01257	2.10857	2.09063	0.75096	2.78395	0.00537021	0.116067
MTCO1P24	0.935939	1.1955	0.430128	2.7794	0.0054459	0.116838
OR52E8	1.64188	2.17813	0.784351	2.77699	0.00548657	0.117079
PROK1	13.9479	1.13265	0.40799	2.77618	0.00550017	0.117118
SLITRK6	9.32172	1.3223	0.476519	2.7749	0.00552181	0.117479
EPHA5	2.26906	2.124	0.765798	2.77358	0.00554435	0.117839
LINC01818	4.64623	1.16941	0.421658	2.77336	0.00554813	0.117839
SP3P	5.67611	1.70342	0.614357	2.77269	0.00555954	0.117982
DSCR4	16.4759	2.63948	0.954393	2.76561	0.00568161	0.119333
FGD5P1	3.79769	1.44273	0.52187	2.76455	0.00570017	0.119551
SYT13	148.282	1.21868	0.441141	2.76256	0.00573499	0.119981
RGSL1	80.3653	1.29666	0.469529	2.76163	0.0057514	0.120081
INSM1	2.52449	1.67377	0.606334	2.76048	0.00577172	0.120204
LINC02994	1.48938	2.30898	0.836572	2.76005	0.0057792	0.120204
SLC6A15	5.0937	2.25145	0.815822	2.75974	0.00578481	0.120222
SLC35F3	11.7705	1.0381	0.376811	2.75495	0.00587007	0.121266
LINC01164	2.44374	1.86179	0.675846	2.75475	0.00587371	0.121266
ACER1	4.53681	1.18134	0.429034	2.75349	0.00589627	0.121532
IGLV7-43	32.6435	1.09012	0.398273	2.73711	0.00619807	0.125892
LINC01242	2.10257	2.12283	0.777179	2.73146	0.0063055	0.126794
PRSS16	61.5951	1.27827	0.468691	2.72731	0.00638528	0.127731
STK32A-AS1	2.53635	1.56012	0.572993	2.72276	0.00647389	0.128722
CLEC4GP1	2.84622	1.261	0.463195	2.7224	0.00648099	0.128722
LINC00501	3.24534	1.16956	0.430036	2.71968	0.00653442	0.129171
MIR4300HG	1.3564	1.92015	0.70627	2.71872	0.00655349	0.129317
CT55	3.08446	2.4275	0.893655	2.71637	0.00660016	0.129774
PAGE2	56.736	2.33191	0.858743	2.71549	0.00661777	0.129898
NPTX1	7.96776	1.05737	0.389592	2.71405	0.00664655	0.130178
CLEC4OP	1.27896	1.72803	0.638207	2.70763	0.00677652	0.131476
GRHL2	57.0096	1.16497	0.430369	2.70691	0.00679133	0.131556
NBPF4	0.996765	1.8186	0.672896	2.70265	0.00687898	0.132436
INSL6	4.60257	1.80269	0.668029	2.69852	0.00696491	0.133241
CT83	4.90385	2.68069	0.993458	2.69834	0.00696857	0.133241
ODAD2	12.5731	1.1583	0.429681	2.69573	0.00702348	0.134087
SRARP	40.6015	1.41741	0.525989	2.69476	0.00704399	0.134194
APOA4	5169.44	1.21177	0.449966	2.69303	0.00708062	0.134497
TRPV6	73.3426	1.17126	0.434947	2.69288	0.00708372	0.134497
PRAME	384.655	1.64919	0.613477	2.68826	0.00718252	0.135679
SERTM2	285.13	1.32219	0.492277	2.68586	0.00723434	0.13635
SLC39A12	1.23313	1.0862	0.404698	2.68398	0.00727516	0.136876
LINC01297	2.11924	2.20035	0.821426	2.67869	0.00739097	0.138058
LIN28B	87.5143	2.2539	0.841752	2.67763	0.00741446	0.138179
SLC24A2	1.44278	1.17254	0.438322	2.67507	0.00747138	0.138735
PPDPFL	1.40956	2.31066	0.86407	2.67415	0.00749182	0.139011
CLC	1.12253	1.61649	0.60631	2.6661	0.00767358	0.141513
TRH	1.1151	1.5588	0.584748	2.66577	0.00768125	0.141513
PRKG1-AS1	2.72961	1.35913	0.510011	2.6649	0.00770104	0.141741
GPR89P	1.98353	1.16239	0.43657	2.66255	0.00775519	0.142424
IGLV7-46	32.5499	1.05691	0.397155	2.6612	0.00778618	0.142785
OR1F1	3.09564	1.43884	0.540828	2.66044	0.00780377	0.143003
ACE2	406.104	1.00918	0.380107	2.65498	0.00793135	0.144602
IGSF5	2.792	1.16862	0.441166	2.64894	0.00807442	0.146019
MAGEA12	204.177	1.96645	0.743332	2.64545	0.00815825	0.146714
SLC27A6	0.983174	1.56248	0.591717	2.64058	0.00827643	0.147991
KRT39	5.47012	1.07685	0.408268	2.63762	0.00834908	0.149019
OFCC1	3.16961	1.91779	0.727922	2.6346	0.00842353	0.149874
PKP3	69.9867	1.00398	0.381139	2.63415	0.00843478	0.149968
CPNE4	3.50869	1.06516	0.404475	2.63343	0.00845264	0.15018
CNDP1	765.197	1.08819	0.414327	2.62641	0.00862914	0.152024
TREML3P	20.1078	1.34255	0.511397	2.62526	0.00865821	0.152323
LINC01414	0.98668	2.29003	0.872685	2.62412	0.00868722	0.152719
LRRIQ1	3.7514	1.28364	0.489925	2.62008	0.00879091	0.153849
LINC02257	2.26872	1.37548	0.525095	2.61949	0.00880611	0.153954
KIRREL2	6.16898	1.14424	0.437456	2.61566	0.00890553	0.154642
SNORA74B	0.888956	1.25862	0.481746	2.61263	0.00898492	0.155387
CASP14	2.40803	1.98931	0.761577	2.61209	0.00899908	0.155487
KRTAP5-2	1.37354	1.61125	0.617783	2.60812	0.00910401	0.156331
NR0B1	17.0436	1.84345	0.707109	2.60703	0.00913317	0.156618
LINC02607	2.499	1.31807	0.505737	2.60623	0.00915437	0.156767
ANKRD20A19P	2.54912	1.91192	0.734294	2.60375	0.00922112	0.157695
LINC01511	1.47822	1.74132	0.669577	2.60063	0.00930514	0.158915
SLC30A8	3.30217	1.46289	0.562723	2.59967	0.00933138	0.159255
STXBP5L	1.70292	1.50656	0.580125	2.59696	0.00940538	0.159758
SLC6A3	6.08796	1.23063	0.473969	2.59644	0.00941964	0.159882
HHIPL2	107.935	1.06012	0.40892	2.59248	0.00952865	0.16044
ALX1	3.53645	2.69786	1.04114	2.59124	0.00956304	0.160545
CDX2	7.52177	1.23647	0.477239	2.59088	0.00957322	0.160545
LINC01726	2.0523	1.49283	0.577387	2.5855	0.00972379	0.162047
PAGE5	75.8827	1.08909	0.421566	2.58345	0.00978177	0.162561
RFX4	2.23593	1.24482	0.482004	2.58259	0.00980618	0.162713
KLK11	11.9522	1.35232	0.523942	2.58105	0.00985002	0.162794
KRTAP1-1	1.48607	1.60592	0.62244	2.58004	0.00987897	0.163165
LHFPL3	4.09784	1.3242	0.51382	2.57716	0.00996164	0.163777
MMP2	1772.08	-1.41166	0.243511	-5.79711	6.74667e-09	5.64583e-06
ALDOAP1	1.24561	-1.68467	0.323445	-5.20852	1.90352e-07	8.38382e-05
LINC01615	5.12752	-1.5743	0.308336	-5.10579	3.2941e-07	0.000127228
IL11	8.345	-1.54195	0.302584	-5.09595	3.46989e-07	0.000128105
TMEM221	14.7126	-1.07036	0.212821	-5.02941	4.9199e-07	0.000173963
TNFAIP6	23.1692	-1.54762	0.312153	-4.95787	7.12715e-07	0.000232373
EYA1	7.92345	-2.1366	0.435001	-4.91172	9.02798e-07	0.000269818
UTS2	14.3433	-1.73486	0.359628	-4.82405	1.40675e-06	0.000371752
H2AC13	9.85786	-1.4677	0.306329	-4.79126	1.65741e-06	0.000422439
FOXS1	105.531	-1.08046	0.231686	-4.66349	3.10896e-06	0.000645261
ARHGEF38	46.6214	-1.35087	0.294099	-4.59325	4.36405e-06	0.000817608
MXRA5Y	3.77265	-1.87262	0.409577	-4.57207	4.82928e-06	0.000878544
FLNC	976.822	-1.58894	0.361144	-4.39973	1.08385e-05	0.00164909
CRB2	7.79224	-1.10344	0.269608	-4.09276	4.26265e-05	0.00455378
PCDHGB9P	4.13132	-1.03015	0.252368	-4.08194	4.46604e-05	0.00469926
NARF-AS1	1.30424	-1.11232	0.275146	-4.04265	5.28501e-05	0.0053158
QRFPR	5.59004	-1.56684	0.390231	-4.01517	5.94032e-05	0.00578479
POM121L15P	0.865948	-1.6248	0.405634	-4.00557	6.18671e-05	0.00592815
H4C5	8.50604	-1.04316	0.261687	-3.98628	6.71176e-05	0.0063106
PTX3	34.509	-1.09475	0.277048	-3.95148	7.7669e-05	0.00700339
PDPN	64.0749	-1.38751	0.353077	-3.92977	8.5026e-05	0.00738608
PLA2G1B	60.5896	-1.03372	0.269716	-3.83261	0.000126791	0.00976029
LOXL1-AS1	27.899	-1.03448	0.271811	-3.80588	0.000141302	0.0105892
CA4	62.1877	-1.35809	0.36279	-3.74345	0.00018151	0.0128
MB	63.8195	-1.1022	0.294737	-3.73961	0.000184305	0.0129245
LRRC15	40.4562	-1.27706	0.345234	-3.6991	0.000216363	0.0144324
NUDT11	6.85068	-1.25316	0.340031	-3.68543	0.000228314	0.0149656
SLC28A3	21.8414	-1.42804	0.395748	-3.60845	0.000308032	0.0187698
BCAS1	140.952	-1.19332	0.331674	-3.59787	0.000320835	0.0194086
CRADD-AS1	2.27508	-1.08387	0.307273	-3.52739	0.000419675	0.0228545
HOXD10	17.9338	-1.44863	0.417215	-3.47215	0.000516306	0.0261328
NRXN3	151.229	-1.10688	0.324396	-3.41213	0.000644567	0.0300778
RAP2CP1	5.06433	-1.1498	0.339695	-3.3848	0.000712306	0.0319329
APLP1	157.022	-1.05368	0.311836	-3.37895	0.000727645	0.0322748
CDCP1	207.527	-1.02002	0.302212	-3.37519	0.000737661	0.0326038
TMEM63C	30.9127	-1.15518	0.343481	-3.36314	0.000770608	0.033704
LINC00402	14.5185	-1.06028	0.31691	-3.34568	0.000820799	0.0351042
PCDHGB8P	2.83179	-1.01495	0.304248	-3.33592	0.000850178	0.0359322
LINC00158	1.58485	-1.22733	0.376323	-3.26138	0.00110872	0.0426907
XG	43.5997	-1.06714	0.328652	-3.24701	0.00116624	0.0444963
RPL7AP77	1.33264	-1.40365	0.432547	-3.24509	0.00117412	0.0446648
FAM32BP	0.544147	-1.09583	0.339418	-3.22856	0.00124417	0.0462056
GABRG3	13.3425	-1.35941	0.432192	-3.14538	0.00165869	0.0561206
LINC01166	0.861148	-1.37361	0.440165	-3.12066	0.00180444	0.0591914
SDK2	116.963	-1.07414	0.346799	-3.0973	0.00195291	0.0625354
TRAV6	1.43168	-1.02868	0.332857	-3.09046	0.00199844	0.0636684
GJA3	7.14416	-1.08132	0.351044	-3.0803	0.00206795	0.064733
PADI1	78.9005	-1.60609	0.522726	-3.07252	0.0021226	0.0656989
LINC02702	2.40159	-1.23998	0.40874	-3.03367	0.00241598	0.0711893
SPACA7	6.04681	-1.34384	0.445541	-3.0162	0.00255964	0.074032
BLACE	0.638303	-1.36575	0.458112	-2.98127	0.00287059	0.0800736
LINC02227	0.418164	-1.41809	0.477542	-2.96955	0.00298233	NA
CCL26	16.8341	-1.073	0.3625	-2.96	0.00307641	0.0836762
IGKV2D-24	3.09959	-1.48624	0.503772	-2.95021	0.00317556	0.0850387
LINC01167	0.623109	-1.87637	0.637914	-2.94141	0.00326723	0.0867922
CHRFAM7A	2.57369	-1.08224	0.367977	-2.94104	0.0032711	0.0867922
SPACA6-AS1	0.915288	-1.26983	0.432607	-2.93531	0.0033322	0.0879812
ALX4	1.67172	-1.04704	0.35738	-2.92976	0.00339227	0.088619
SRGAP3-AS2	0.987825	-1.69772	0.580833	-2.9229	0.00346783	0.0893561
H4C10P	1.66664	-1.09411	0.383061	-2.85623	0.00428711	0.101148
LINC02365	149.438	-1.20321	0.425278	-2.82923	0.00466599	0.106777
LINC01447	21.9261	-1.10744	0.394385	-2.80801	0.00498481	0.111158
PCDHGC4	2.37397	-1.00258	0.359905	-2.78568	0.0053415	0.11586
H1-6	0.909341	-1.04424	0.376909	-2.77053	0.00559643	0.118439
LINC02568	2.26992	-1.20074	0.433966	-2.7669	0.00565916	0.119089
MROH7-TTC4	1.22684	-1.0681	0.399784	-2.67169	0.00754693	0.139724
KRT85	20.8695	-1.19571	0.452718	-2.64119	0.00826161	0.147832
HOXB8	3.95474	-1.02112	0.390254	-2.61655	0.00888238	0.154534
TRIM50	280.079	-1.15231	0.441682	-2.60891	0.00908324	0.156297
TRHDE	105.733	-1.08571	0.418368	-2.59512	0.00945583	0.160073

## Sheet: Supplementary Table S2
The CellAge gene set
Entrez ID	Gene symbol	Gene name	Cancer Cell	Type of senescence	Senescence Effect	Reference
22848	AAK1	AP2 associated kinase 1	No	Unclear	Induces	26583757
5243	ABCB1	ATP binding cassette subfamily B member 1	Yes	Stress-induced	Induces	10825123
368	ABCC6	ATP binding cassette subfamily C member 6	Yes	Unclear	Inhibits	28536638
51225	ABI3	ABI family member 3	Yes	Oncogene-induced	Induces	21223585
25890	ABI3BP	ABI family member 3 binding protein	Yes	Unclear	Induces	18559958
340485	ACER2	alkaline ceramidase 2	Yes	Replicative	Inhibits	29229990
340485	ACER2	alkaline ceramidase 2	Yes	Stress-induced	Inhibits	29229990
2532	ACKR1	atypical chemokine receptor 1 (Duffy blood group)	No	Stress-induced	Induces	17955335
47	ACLY	ATP citrate lyase	No	Unclear	Inhibits	25367309
203054	ADCK5	aarF domain containing kinase 5	No	Unclear	Induces	26583757
27161	AGO2	argonaute RISC catalytic component 2	No	Oncogene-induced	Inhibits	25175024
10551	AGR2	anterior gradient 2, protein disulphide isomerase family member	Yes	Oncogene-induced	Inhibits	22467239
183	AGT	angiotensinogen	No	Stress-induced	Induces	16908765
196	AHR	aryl hydrocarbon receptor	No	Stress-induced	Induces	15111621
8852	AKAP4	A-kinase anchoring protein 4	Yes	Unclear	Inhibits	26590805
231	AKR1B1	aldo-keto reductase family 1 member B	Yes	Stress-induced	Inhibits	21182935
207	AKT1	AKT serine/threonine kinase 1	No	Oncogene-induced	Induces	17045205
84335	AKT1S1	AKT1 substrate 1	Yes	Oncogene-induced	Inhibits	24704832
10000	AKT3	AKT serine/threonine kinase 3	Yes	Stress-induced	Inhibits	26972278
64400	AKTIP	AKT interacting protein	No	Replicative	Inhibits	27512140
217	ALDH2	aldehyde dehydrogenase 2 family member	No	Stress-induced	Inhibits	30538807
226	ALDOA	aldolase, fructose-bisphosphate A	Yes	Oncogene-induced	Inhibits	28806777
221120	ALKBH3	alkB homolog 3, alpha-ketoglutarate dependent dioxygenase	Yes	Unclear	Inhibits	21285982
247	ALOX15B	arachidonate 15-lipoxygenase type B	No	Unclear	Induces	17164141
64682	ANAPC1	anaphase promoting complex subunit 1	No	Unclear	Inhibits	25255445
54443	ANLN	anillin actin binding protein	Yes	Unclear	Inhibits	27863473
308	ANXA5	annexin A5	No	Replicative	Inhibits	22728018
308	ANXA5	annexin A5	No	Stress-induced	Inhibits	22728018
328	APEX1	apurinic/apyrimidinic endodeoxyribonuclease 1	No	Replicative	Inhibits	29750271
367	AR	androgen receptor	No	Unclear	Induces	24244503
375	ARF1	ADP ribosylation factor 1	No	Oncogene-induced	Induces	29420297
384	ARG2	arginase 2	No	Unclear	Induces	23832324
384	ARG2	arginase 2	No	Unclear	Induces	22928666
8289	ARID1A	AT-rich interaction domain 1A	No	Oncogene-induced	Induces	28942143
57492	ARID1B	AT-rich interaction domain 1B	No	Oncogene-induced	Induces	27737960
1820	ARID3A	AT-rich interaction domain 3A	No	Oncogene-induced	Inhibits	11812999
51742	ARID4B	AT-rich interaction domain 4B	Yes	Oncogene-induced	Induces	16479010
10095	ARPC1B	actin related protein 2/3 complex subunit 1B	Yes	Unclear	Induces	21628992
408	ARRB1	arrestin beta 1	Yes	Unclear	Induces	31204931
427	ASAH1	N-acylsphingosine amidohydrolase 1	Yes	Unclear	Inhibits	28785021
25842	ASF1A	anti-silencing function 1A histone chaperone	No	Replicative	Induces	15621527
25842	ASF1A	anti-silencing function 1A histone chaperone	No	Oncogene-induced	Induces	15621527
444	ASPH	aspartate beta-hydroxylase	Yes	Unclear	Inhibits	26683595
55252	ASXL2	ASXL transcriptional regulator 2	No	Unclear	Induces	26416890
467	ATF3	activating transcription factor 3	Yes	Stress-induced	Inhibits	25046976
22926	ATF6	activating transcription factor 6	No	Replicative	Induces	28803844
22926	ATF6	activating transcription factor 6	No	Stress-induced	Induces	28803844
22926	ATF6	activating transcription factor 6	No	Oncogene-induced	Induces	28803844
22926	ATF6	activating transcription factor 6	No	Replicative	Induces	30260700
22926	ATF6	activating transcription factor 6	No	Stress-induced	Induces	30260700
22926	ATF6	activating transcription factor 6	No	Oncogene-induced	Induces	30260700
55729	ATF7IP	activating transcription factor 7 interacting protein	No	Stress-induced	Inhibits	23935871
83734	ATG10	autophagy related 10	Yes	Unclear	Induces	23451179
9140	ATG12	autophagy related 12	No	Unclear	Inhibits	21858089
55054	ATG16L1	autophagy related 16 like 1	Yes	Unclear	Unclear	22684298
84971	ATG4D	autophagy related 4D cysteine peptidase	No	Unclear	Inhibits	30352807
9474	ATG5	autophagy related 5	No	Oncogene-induced	Inhibits	19279323
10533	ATG7	autophagy related 7	No	Oncogene-induced	Inhibits	19279323
472	ATM	ATM serine/threonine kinase	No	Replicative	Inhibits	9312059
23545	ATP6V0A2	ATPase H+ transporting V0 subunit a2	No	Unclear	Inhibits	26611489
527	ATP6V0C	ATPase H+ transporting V0 subunit c	No	Unclear	Inhibits	30352807
545	ATR	ATR serine/threonine kinase	Yes	Oncogene-induced	Induces	18245444
51374	ATRAID	all-trans retinoic acid induced differentiation factor	Yes	Unclear	Induces	26934949
546	ATRX	ATRX chromatin remodeler	Yes	Oncogene-induced	Induces	28855512
546	ATRX	ATRX chromatin remodeler	Yes	Stress-induced	Induces	28855512
25814	ATXN10	ataxin 10	No	Unclear	Induces	21740549
6790	AURKA	aurora kinase A	Yes	Unclear	Inhibits	23324396
9212	AURKB	aurora kinase B	No	Unclear	Inhibits	22024481
558	AXL	AXL receptor tyrosine kinase	No	Unclear	Induces	26583757
9531	BAG3	BAG cochaperone 3	Yes	Unclear	Inhibits	25412315
8314	BAP1	BRCA1 associated protein 1	No	Unclear	Induces	26416890
11177	BAZ1A	bromodomain adjacent to zinc finger domain 1A	Yes	Unclear	Inhibits	31085244
64919	BCL11B	BAF chromatin remodeling complex subunit BCL11B	Yes	Unclear	Inhibits	26096706
596	BCL2	BCL2 apoptosis regulator	No	Oncogene-induced	Induces	12670482
598	BCL2L1	BCL2 like 1	Yes	Oncogene-induced	Inhibits	28948203
599	BCL2L2	BCL2 like 2	Yes	Oncogene-induced	Induces	30318121
602	BCL3	BCL3 transcription coactivator	No	Unclear	Inhibits	25255445
604	BCL6	BCL6 transcription repressor	No	Replicative	Inhibits	11914273
9774	BCLAF1	BCL2 associated transcription factor 1	Yes	Stress-induced	Induces	26794446
8678	BECN1	beclin 1	Yes	Unclear	Inhibits	29991800
8553	BHLHE40	basic helix-loop-helix family member e40	Yes	Replicative	Induces	18025081
8553	BHLHE40	basic helix-loop-helix family member e40	Yes	Stress-induced	Induces	18025081
8553	BHLHE40	basic helix-loop-helix family member e40	Yes	Replicative	Induces	22844531
8553	BHLHE40	basic helix-loop-helix family member e40	Yes	Stress-induced	Induces	22844531
274	BIN1	bridging integrator 1	No	Oncogene-induced	Induces	18267069
332	BIRC5	baculoviral IAP repeat containing 5	Yes	Oncogene-induced	Inhibits	27531889
640	BLK	BLK proto-oncogene, Src family tyrosine kinase	No	Unclear	Induces	26583757
644	BLVRA	biliverdin reductase A	No	Stress-induced	Inhibits	21099244
648	BMI1	BMI1 proto-oncogene, polycomb ring finger	No	Replicative	Inhibits	12482990
652	BMP4	bone morphogenetic protein 4	Yes	Replicative	Induces	19269967
652	BMP4	bone morphogenetic protein 4	Yes	Stress-induced	Induces	19269967
659	BMPR2	bone morphogenetic protein receptor type 2	Yes	Replicative	Induces	27696331
9790	BMS1	BMS1 ribosome biogenesis factor	Yes	Replicative	Inhibits	25732822
9790	BMS1	BMS1 ribosome biogenesis factor	Yes	Oncogene-induced	Inhibits	25732822
665	BNIP3L	BCL2 interacting protein 3 like	No	Oncogene-induced	Induces	18267069
673	BRAF	B-Raf proto-oncogene, serine/threonine kinase	No	Oncogene-induced	Induces	16079850
672	BRCA1	BRCA1 DNA repair associated	Yes	Stress-induced	Inhibits	19372557
23476	BRD4	bromodomain containing 4	Yes	Unclear	Inhibits	29434197
29117	BRD7	bromodomain containing 7	No	Replicative	Induces	20660729
83990	BRIP1	BRCA1 interacting helicase 1	No	Oncogene-induced	Inhibits	22137763
694	BTG1	BTG anti-proliferation factor 1	Yes	Unclear	Induces	27447746
7832	BTG2	BTG anti-proliferation factor 2	No	Replicative	Induces	20569234
10950	BTG3	BTG anti-proliferation factor 3	No	Oncogene-induced	Inhibits	22020331
699	BUB1	BUB1 mitotic checkpoint serine/threonine kinase	No	Oncogene-induced	Inhibits	17488820
701	BUB1B	BUB1 mitotic checkpoint serine/threonine kinase B	Yes	Oncogene-induced	Inhibits	28806777
811	CALR	calreticulin	No	Unclear	Inhibits	25378661
826	CAPNS1	calpain small subunit 1	Yes	Oncogene-induced	Induces	20107320
826	CAPNS1	calpain small subunit 1	Yes	Stress-induced	Induces	20107320
79800	CARF	calcium responsive transcription factor	No	Replicative	Induces	19001376
79800	CARF	calcium responsive transcription factor	No	Stress-induced	Induces	19001376
10498	CARM1	coactivator associated arginine methyltransferase 1	No	Replicative	Inhibits	23837869
835	CASP2	caspase 2	No	Oncogene-induced	Induces	25114039
857	CAV1	caveolin 1	No	Unclear	Induces	15263006
284119	CAVIN1	caveolae associated protein 1	No	Unclear	Induces	21445100
875	CBS	cystathionine beta-synthase	No	Replicative	Inhibits	23117410
23468	CBX5	chromobox 5	No	Unclear	Inhibits	26160351
23492	CBX7	chromobox 7	No	Replicative	Inhibits	14647293
57332	CBX8	chromobox 8	No	Unclear	Inhibits	17332741
6347	CCL2	C-C motif chemokine ligand 2	No	Unclear	Induces	26573462
1490	CCN2	cellular communication network factor 2	Yes	Oncogene-induced	Induces	22684333
8838	CCN6	cellular communication network factor 6	No	Unclear	Induces	26611489
890	CCNA2	cyclin A2	Yes	Oncogene-induced	Inhibits	28806777
891	CCNB1	cyclin B1	Yes	Unclear	Inhibits	30069972
595	CCND1	cyclin D1	No	Unclear	Induces	7698220
896	CCND3	cyclin D3	Yes	Unclear	Inhibits	20113529
940	CD28	CD28 molecule	No	Replicative	Inhibits	24231352
947	CD34	CD34 molecule	No	Unclear	Induces	25879198
959	CD40LG	CD40 ligand	Yes	Unclear	Unclear	30078020
3732	CD82	CD82 molecule	Yes	Unclear	Induces	23873025
993	CDC25A	cell division cycle 25A	No	Unclear	Inhibits	32264951
8318	CDC45	cell division cycle 45	Yes	Oncogene-induced	Inhibits	28806777
990	CDC6	cell division cycle 6	Yes	Stress-induced	Induces	30158672
8317	CDC7	cell division cycle 7	Yes	Oncogene-induced	Inhibits	28806777
157313	CDCA2	cell division cycle associated 2	No	Stress-induced	Inhibits	24905922
55038	CDCA4	cell division cycle associated 4	No	Unclear	Inhibits	32264951
999	CDH1	cadherin 1	No	Oncogene-induced	Inhibits	19477924
983	CDK1	cyclin dependent kinase 1	Yes	Unclear	Inhibits	23324396
5129	CDK18	cyclin dependent kinase 18	No	Unclear	Induces	26583757
1017	CDK2	cyclin dependent kinase 2	No	Replicative	Inhibits	25149358
1017	CDK2	cyclin dependent kinase 2	No	Stress-induced	Inhibits	25149358
1017	CDK2	cyclin dependent kinase 2	No	Oncogene-induced	Inhibits	25149358
8099	CDK2AP1	cyclin dependent kinase 2 associated protein 1	No	Unclear	Inhibits	25785833
1019	CDK4	cyclin dependent kinase 4	No	Replicative	Inhibits	12082615
1020	CDK5	cyclin dependent kinase 5	Yes	Unclear	Induces	15024070
8851	CDK5R1	cyclin dependent kinase 5 regulatory subunit 1	Yes	Oncogene-induced	Induces	20181942
1021	CDK6	cyclin dependent kinase 6	No	Replicative	Inhibits	12082615
1026	CDKN1A	cyclin dependent kinase inhibitor 1A	No	Replicative	Induces	9242615
1026	CDKN1A	cyclin dependent kinase inhibitor 1A	No	Stress-induced	Induces	9242615
1026	CDKN1A	cyclin dependent kinase inhibitor 1A	No	Oncogene-induced	Induces	9242615
1027	CDKN1B	cyclin dependent kinase inhibitor 1B	No	Unclear	Induces	9512419
1028	CDKN1C	cyclin dependent kinase inhibitor 1C	Yes	Unclear	Induces	22705236
1029	CDKN2A	cyclin dependent kinase inhibitor 2A	No	Replicative	Induces	9607312
1029	CDKN2A	cyclin dependent kinase inhibitor 2A	No	Stress-induced	Induces	9607312
1029	CDKN2A	cyclin dependent kinase inhibitor 2A	No	Oncogene-induced	Induces	9607312
55602	CDKN2AIP	CDKN2A interacting protein	No	Replicative	Induces	19001376
55602	CDKN2AIP	CDKN2A interacting protein	No	Stress-induced	Induces	19001376
1030	CDKN2B	cyclin dependent kinase inhibitor 2B	Yes	Replicative	Induces	10939591
634	CEACAM1	CEA cell adhesion molecule 1	No	Stress-induced	Induces	23552604
1051	CEBPB	CCAAT enhancer binding protein beta	Yes	Stress-induced	Induces	25772238
1054	CEBPG	CCAAT enhancer binding protein gamma	Yes	Oncogene-induced	Inhibits	23775115
1058	CENPA	centromere protein A	No	Unclear	Inhibits	20160010
8208	CHAF1B	chromatin assembly factor 1 subunit B	Yes	Oncogene-induced	Inhibits	28806777
26038	CHD5	chromodomain helicase DNA binding protein 5	No	Replicative	Induces	23168260
26038	CHD5	chromodomain helicase DNA binding protein 5	No	Oncogene-induced	Induces	23168260
1111	CHEK1	checkpoint kinase 1	Yes	Stress-induced	Induces	20716119
11200	CHEK2	checkpoint kinase 2	Yes	Unclear	Induces	16024600
1147	CHUK	component of inhibitor of nuclear factor kappa B kinase complex	Yes	Stress-induced	Induces	22740410
57650	CIP2A	cellular inhibitor of PP2A	Yes	Unclear	Inhibits	18559589
11113	CIT	citron rho-interacting serine/threonine kinase	Yes	Oncogene-induced	Inhibits	28806777
26586	CKAP2	cytoskeleton associated protein 2	No	Unclear	Inhibits	32264951
1152	CKB	creatine kinase B	No	Unclear	Induces	26583757
9635	CLCA2	chloride channel accessory 2	No	Stress-induced	Induces	22431922
8192	CLPP	caseinolytic mitochondrial matrix peptidase proteolytic subunit	Yes	Stress-induced	Inhibits	30878663
63967	CLSPN	claspin	Yes	Oncogene-induced	Inhibits	30796221
1191	CLU	clusterin	Yes	Stress-induced	Inhibits	31376806
57472	CNOT6	CCR4-NOT transcription complex subunit 6	No	Unclear	Inhibits	26792405
246175	CNOT6L	CCR4-NOT transcription complex subunit 6 like	Yes	Unclear	Inhibits	21233283
1329	COX5B	cytochrome c oxidase subunit 5B	Yes	Unclear	Inhibits	26506233
64506	CPEB1	cytoplasmic polyadenylation element binding protein 1	No	Replicative	Induces	19141477
126129	CPT1C	carnitine palmitoyltransferase 1C	Yes	Unclear	Inhibits	30070697
8804	CREG1	cellular repressor of E1A stimulated genes 1	Yes	Oncogene-induced	Induces	21263217
83716	CRISPLD2	cysteine rich secretory protein LCCL domain containing 2	No	Stress-induced	Inhibits	31219803
1452	CSNK1A1	casein kinase 1 alpha 1	Yes	Unclear	Inhibits	23324396
1457	CSNK2A1	casein kinase 2 alpha 1	No	Replicative	Inhibits	16442104
1491	CTH	cystathionine gamma-lyase	Yes	Replicative	Inhibits	23353821
1491	CTH	cystathionine gamma-lyase	Yes	Stress-induced	Inhibits	23353821
8727	CTNNAL1	catenin alpha like 1	Yes	Oncogene-induced	Inhibits	21278790
1499	CTNNB1	catenin beta 1	No	Unclear	Induces	24130040
1508	CTSB	cathepsin B	No	Unclear	Inhibits	30352807
1509	CTSD	cathepsin D	Yes	Unclear	Inhibits	26657266
8450	CUL4B	cullin 4B	Yes	Replicative	Inhibits	25464270
8450	CUL4B	cullin 4B	Yes	Stress-induced	Inhibits	25464270
1523	CUX1	cut like homeobox 1	No	Oncogene-induced	Inhibits	24618719
2919	CXCL1	C-X-C motif chemokine ligand 1	No	Oncogene-induced	Induces	17060621
3579	CXCR2	C-X-C motif chemokine receptor 2	No	Replicative	Induces	18555777
3579	CXCR2	C-X-C motif chemokine receptor 2	No	Oncogene-induced	Induces	18555777
1727	CYB5R3	cytochrome b5 reductase 3	No	Unclear	Inhibits	24450884
1536	CYBB	cytochrome b-245 beta chain	No	Unclear	Induces	21841319
1592	CYP26A1	cytochrome P450 family 26 subfamily A member 1	Yes	Stress-induced	Inhibits	26058854
1610	DAO	D-amino acid oxidase	Yes	Stress-induced	Induces	27545311
23564	DDAH2	dimethylarginine dimethylaminohydrolase 2	No	Unclear	Inhibits	24764313
1642	DDB1	damage specific DNA binding protein 1	Yes	Oncogene-induced	Inhibits	28806777
1643	DDB2	damage specific DNA binding protein 2	No	Oncogene-induced	Induces	20351176
54541	DDIT4	DNA damage inducible transcript 4	No	Replicative	Inhibits	22627671
7913	DEK	DEK proto-oncogene	No	Replicative	Inhibits	16254365
64798	DEPTOR	DEP domain containing MTOR interacting protein	Yes	Unclear	Inhibits	25568666
54487	DGCR8	DGCR8 microprocessor complex subunit	No	Unclear	Inhibits	23773483
1718	DHCR24	24-dehydrocholesterol reductase	No	Oncogene-induced	Induces	15577914
10202	DHRS2	dehydrogenase/reductase 2	Yes	Unclear	Induces	29632240
1660	DHX9	DExH-box helicase 9	No	Replicative	Inhibits	24990949
23405	DICER1	dicer 1, ribonuclease III	No	Stress-induced	Inhibits	26990999
11083	DIDO1	death inducer-obliterator 1	No	Unclear	Inhibits	26611489
9077	DIRAS3	DIRAS family GTPase 3	No	Unclear	Inhibits	28316325
1736	DKC1	dyskerin pseudouridine synthase 1	Yes	Replicative	Inhibits	25732822
1736	DKC1	dyskerin pseudouridine synthase 1	Yes	Oncogene-induced	Inhibits	25732822
10395	DLC1	DLC1 Rho GTPase activating protein	Yes	Oncogene-induced	Induces	23853104
9988	DMTF1	cyclin D binding myb like transcription factor 1	No	Oncogene-induced	Induces	18267069
1786	DNMT1	DNA methyltransferase 1	No	Unclear	Inhibits	21572997
1788	DNMT3A	DNA methyltransferase 3 alpha	Yes	Stress-induced	Inhibits	20473858
1789	DNMT3B	DNA methyltransferase 3 beta	No	Unclear	Inhibits	21572997
84444	DOT1L	DOT1 like histone lysine methyltransferase	Yes	Unclear	Inhibits	22190683
1803	DPP4	dipeptidyl peptidase 4	No	Oncogene-induced	Induces	29481642
84661	DPY30	dpy-30 histone methyltransferase complex regulatory subunit	No	Unclear	Inhibits	23872946
51514	DTL	denticleless E3 ubiquitin protein ligase homolog	Yes	Unclear	Inhibits	29606879
1843	DUSP1	dual specificity phosphatase 1	Yes	Oncogene-induced	Induces	30536303
80824	DUSP16	dual specificity phosphatase 16	Yes	Unclear	Inhibits	26381291
63904	DUSP21	dual specificity phosphatase 21	Yes	Unclear	Inhibits	23929653
1845	DUSP3	dual specificity phosphatase 3	Yes	Unclear	Inhibits	16604064
1848	DUSP6	dual specificity phosphatase 6	Yes	Oncogene-induced	Inhibits	25499223
1859	DYRK1A	dual specificity tyrosine phosphorylation regulated kinase 1A	Yes	Oncogene-induced	Induces	21498570
1869	E2F1	E2F transcription factor 1	No	Unclear	Induces	10594030
1871	E2F3	E2F transcription factor 3	Yes	Unclear	Inhibits	22354972
144455	E2F7	E2F transcription factor 7	No	Oncogene-induced	Induces	22802529
1894	ECT2	epithelial cell transforming 2	Yes	Oncogene-induced	Inhibits	28806777
9521	EEF1E1	eukaryotic translation elongation factor 1 epsilon 1	No	Unclear	Induces	25465621
1956	EGFR	epidermal growth factor receptor	Yes	Unclear	Inhibits	25504754
54583	EGLN1	egl-9 family hypoxia inducible factor 1	Yes	Replicative	Induces	16161047
1959	EGR2	early growth response 2	No	Unclear	Induces	33547862
26298	EHF	ETS homologous factor	No	Unclear	Induces	17627613
10919	EHMT2	euchromatic histone lysine methyltransferase 2	Yes	Unclear	Inhibits	25595900
493861	EID3	EP300 interacting inhibitor of differentiation 3	Yes	Stress-induced	Induces	30114644
5610	EIF2AK2	eukaryotic translation initiation factor 2 alpha kinase 2	No	Stress-induced	Induces	29906232
9451	EIF2AK3	eukaryotic translation initiation factor 2 alpha kinase 3	Yes	Unclear	Inhibits	22548801
1977	EIF4E	eukaryotic translation initiation factor 4E	Yes	Oncogene-induced	Unclear	21399233
1978	EIF4EBP1	eukaryotic translation initiation factor 4E binding protein 1	No	Oncogene-induced	Inhibits	19878875
1982	EIF4G2	eukaryotic translation initiation factor 4 gamma 2	Yes	Unclear	Inhibits	24497838
1994	ELAVL1	ELAV like RNA binding protein 1	Yes	Replicative	Inhibits	29584879
6924	ELOA	elongin A	No	Unclear	Inhibits	32264951
2021	ENDOG	endonuclease G	No	Unclear	Inhibits	20211237
2022	ENG	endoglin	Yes	Unclear	Induces	27067789
2023	ENO1	enolase 1	No	Oncogene-induced	Inhibits	18852884
57089	ENTPD7	ectonucleoside triphosphate diphosphohydrolase 7	No	Oncogene-induced	Induces	27737960
2033	EP300	E1A binding protein p300	No	Replicative	Induces	30773298
2033	EP300	E1A binding protein p300	No	Oncogene-induced	Induces	30773298
2034	EPAS1	endothelial PAS domain protein 1	Yes	Replicative	Inhibits	26057707
2034	EPAS1	endothelial PAS domain protein 1	Yes	Stress-induced	Inhibits	26057707
2042	EPHA3	EPH receptor A3	Yes	Unclear	Inhibits	23324396
2044	EPHA5	EPH receptor A5	Yes	Stress-induced	Inhibits	25623065
2057	EPOR	erythropoietin receptor	Yes	Stress-induced	Inhibits	25544764
2064	ERBB2	erb-b2 receptor tyrosine kinase 2	Yes	Oncogene-induced	Induces	15705882
2067	ERCC1	ERCC excision repair 1, endonuclease non-catalytic subunit	No	Unclear	Inhibits	24964749
54206	ERRFI1	ERBB receptor feedback inhibitor 1	No	Unclear	Induces	24815188
30816	ERVW-1	endogenous retrovirus group W member 1, envelope	No	Oncogene-induced	Induces	24186980
9700	ESPL1	extra spindle pole bodies like 1, separase	Yes	Oncogene-induced	Inhibits	28806777
2099	ESR1	estrogen receptor 1	No	Oncogene-induced	Inhibits	27259243
2103	ESRRB	estrogen related receptor beta	Yes	Stress-induced	Induces	25496115
2113	ETS1	ETS proto-oncogene 1, transcription factor	No	Oncogene-induced	Induces	11234019
2114	ETS2	ETS proto-oncogene 2, transcription factor	No	Oncogene-induced	Induces	11234019
2120	ETV6	ETS variant transcription factor 6	No	Unclear	Induces	30088951
2130	EWSR1	EWS RNA binding protein 1	No	Unclear	Induces	21030557
2146	EZH2	enhancer of zeste 2 polycomb repressive complex 2 subunit	Yes	Stress-induced	Inhibits	24588771
2177	FANCD2	FA complementation group D2	No	Stress-induced	Induces	21995812
2194	FASN	fatty acid synthase	No	Oncogene-induced	Induces	30962418
10922	FASTK	Fas activated serine/threonine kinase	No	Unclear	Induces	26583757
26263	FBXO22	F-box protein 22	Yes	Stress-induced	Induces	26868148
79791	FBXO31	F-box protein 31	Yes	Unclear	Induces	16357137
26272	FBXO4	F-box protein 4	Yes	Unclear	Induces	29142209
26271	FBXO5	F-box protein 5	Yes	Oncogene-induced	Inhibits	17875940
23291	FBXW11	F-box and WD repeat domain containing 11	Yes	Unclear	Inhibits	31406304
2224	FDPS	farnesyl diphosphate synthase	Yes	Stress-induced	Inhibits	29030460
55612	FERMT1	FERM domain containing kindlin 1	No	Unclear	Inhibits	23278235
10979	FERMT2	FERM domain containing kindlin 2	Yes	Unclear	Inhibits	31308359
26291	FGF21	fibroblast growth factor 21	No	Replicative	Inhibits	31178962
26291	FGF21	fibroblast growth factor 21	No	Stress-induced	Inhibits	31178962
2260	FGFR1	fibroblast growth factor receptor 1	Yes	Stress-induced	Induces	26250908
2263	FGFR2	fibroblast growth factor receptor 2	No	Oncogene-induced	Unclear	19403560
2261	FGFR3	fibroblast growth factor receptor 3	Yes	Oncogene-induced	Induces	23902722
51024	FIS1	fission, mitochondrial 1	Yes	Unclear	Inhibits	17545159
2321	FLT1	fms related receptor tyrosine kinase 1	No	Unclear	Inhibits	18583712
100529261	FNTB	CHURC1-FNTB readthrough	Yes	Stress-induced	Inhibits	29030460
2353	FOS	Fos proto-oncogene, AP-1 transcription factor subunit	No	Unclear	Inhibits	1560044
3169	FOXA1	forkhead box A1	Yes	Unclear	Induces	27349269
2297	FOXD1	forkhead box D1	No	Replicative	Unclear	30933975
2305	FOXM1	forkhead box M1	Yes	Unclear	Inhibits	25071344
2308	FOXO1	forkhead box O1	No	Unclear	Induces	30088951
2309	FOXO3	forkhead box O3	No	Unclear	Inhibits	15741276
4303	FOXO4	forkhead box O4	Yes	Oncogene-induced	Induces	20959475
27086	FOXP1	forkhead box P1	No	Replicative	Inhibits	28240601
50943	FOXP3	forkhead box P3	Yes	Oncogene-induced	Induces	27238838
94234	FOXQ1	forkhead box Q1	No	Unclear	Inhibits	29500491
6624	FSCN1	fascin actin-bundling protein 1	Yes	Stress-induced	Inhibits	26058854
2395	FXN	frataxin	Yes	Unclear	Inhibits	24860428
8087	FXR1	FMR1 autosomal homolog 1	Yes	Replicative	Inhibits	27606879
2539	G6PD	glucose-6-phosphate dehydrogenase	No	Stress-induced	Inhibits	10980404
10912	GADD45G	growth arrest and DNA damage inducible gamma	Yes	Replicative	Induces	23897841
2597	GAPDH	glyceraldehyde-3-phosphate dehydrogenase	Yes	Stress-induced	Inhibits	21749859
2626	GATA4	GATA binding protein 4	No	Replicative	Induces	26404840
2626	GATA4	GATA binding protein 4	No	Stress-induced	Induces	26404840
9518	GDF15	growth differentiation factor 15	No	Oncogene-induced	Induces	26909594
9518	GDF15	growth differentiation factor 15	No	Stress-induced	Induces	26909594
8487	GEMIN2	gem nuclear organelle associated protein 2	Yes	Replicative	Induces	16461895
79017	GGCT	gamma-glutamylcyclotransferase	Yes	Oncogene-induced	Inhibits	27658708
2697	GJA1	gap junction protein alpha 1	No	Unclear	Induces	30518918
56287	GKN1	gastrokine 1	Yes	Replicative	Induces	25344918
2735	GLI1	GLI family zinc finger 1	Yes	Unclear	Inhibits	29930746
51053	GMNN	geminin DNA replication inhibitor	No	Replicative	Inhibits	23142824
51053	GMNN	geminin DNA replication inhibitor	No	Stress-induced	Inhibits	23142824
8833	GMPS	guanine monophosphate synthase	Yes	Unclear	Inhibits	27939741
2791	GNG11	G protein subunit gamma 11	No	Stress-induced	Induces	17092487
27232	GNMT	glycine N-methyltransferase	Yes	Unclear	Induces	22160218
2719	GPC3	glypican 3	Yes	Replicative	Inhibits	21847365
2898	GRIK2	glutamate ionotropic receptor kainate type subunit 2	Yes	Replicative	Induces	30587499
2868	GRK4	G protein-coupled receptor kinase 4	No	Unclear	Induces	28912086
2870	GRK6	G protein-coupled receptor kinase 6	No	Unclear	Induces	26583757
2896	GRN	granulin precursor	Yes	Unclear	Inhibits	26600492
2925	GRPR	gastrin releasing peptide receptor	Yes	Unclear	Inhibits	26780458
2926	GRSF1	G-rich RNA sequence binding factor 1	No	Replicative	Inhibits	30944385
2926	GRSF1	G-rich RNA sequence binding factor 1	No	Stress-induced	Inhibits	30944385
2931	GSK3A	glycogen synthase kinase 3 alpha	Yes	Unclear	Inhibits	24396695
2932	GSK3B	glycogen synthase kinase 3 beta	Yes	Unclear	Inhibits	18782348
51512	GTSE1	G2 and S-phase expressed 1	Yes	Stress-induced	Inhibits	30961661
3036	HAS1	hyaluronan synthase 1	No	Stress-induced	Inhibits	31219803
54930	HAUS4	HAUS augmin like complex subunit 4	No	Unclear	Inhibits	32264951
26959	HBP1	HMG-box transcription factor 1	No	Oncogene-induced	Induces	16966377
3065	HDAC1	histone deacetylase 1	Yes	Unclear	Induces	21420382
3066	HDAC2	histone deacetylase 2	Yes	Unclear	Inhibits	17409421
8841	HDAC3	histone deacetylase 3	Yes	Unclear	Inhibits	18558095
9759	HDAC4	histone deacetylase 4	No	Replicative	Inhibits	26414199
51564	HDAC7	histone deacetylase 7	Yes	Oncogene-induced	Inhibits	21120446
51564	HDAC7	histone deacetylase 7	Yes	Stress-induced	Inhibits	21120446
3070	HELLS	helicase, lymphoid specific	No	Replicative	Inhibits	19561196
220296	HEPACAM	hepatic and glial cell adhesion molecule	Yes	Unclear	Induces	18845560
3091	HIF1A	hypoxia inducible factor 1 subunit alpha	Yes	Stress-induced	Inhibits	26057707
28996	HIPK2	homeodomain interacting protein kinase 2	Yes	Oncogene-induced	Induces	25778922
7290	HIRA	histone cell cycle regulator	No	Oncogene-induced	Induces	15621527
3096	HIVEP1	HIVEP zinc finger 1	No	Unclear	Inhibits	18852884
55355	HJURP	Holliday junction recognition protein	No	Unclear	Inhibits	23292286
3101	HK3	hexokinase 3	No	Unclear	Induces	26583757
3159	HMGA1	high mobility group AT-hook 1	No	Oncogene-induced	Induces	16901784
8091	HMGA2	high mobility group AT-hook 2	No	Oncogene-induced	Induces	16901784
3146	HMGB1	high mobility group box 1	Yes	Unclear	Inhibits	25051367
3148	HMGB2	high mobility group box 2	No	Oncogene-induced	Inhibits	27799366
3149	HMGB3	high mobility group box 3	Yes	Unclear	Inhibits	27774979
3156	HMGCR	3-hydroxy-3-methylglutaryl-CoA reductase	Yes	Stress-induced	Inhibits	29030460
3178	HNRNPA1	heterogeneous nuclear ribonucleoprotein A1	Yes	Unclear	Inhibits	31257225
220988	HNRNPA3	heterogeneous nuclear ribonucleoprotein A3	No	Replicative	Inhibits	24823364
3182	HNRNPAB	heterogeneous nuclear ribonucleoprotein A/B	No	Unclear	Inhibits	32264951
3183	HNRNPC	heterogeneous nuclear ribonucleoprotein C	Yes	Stress-induced	Induces	24379680
3184	HNRNPD	heterogeneous nuclear ribonucleoprotein D	Yes	Replicative	Inhibits	27596953
3184	HNRNPD	heterogeneous nuclear ribonucleoprotein D	Yes	Stress-induced	Inhibits	27596953
84525	HOPX	HOP homeobox	No	Oncogene-induced	Induces	25345926
3205	HOXA9	homeobox A9	No	Oncogene-induced	Inhibits	23455154
3265	HRAS	HRas proto-oncogene, GTPase	No	Oncogene-induced	Induces	9054499
9653	HS2ST1	heparan sulfate 2-O-sulfotransferase 1	Yes	Stress-induced	Inhibits	26250908
3297	HSF1	heat shock transcription factor 1	No	Stress-induced	Inhibits	22510478
3320	HSP90AA1	heat shock protein 90 alpha family class A member 1	No	Oncogene-induced	Inhibits	27793846
3326	HSP90AB1	heat shock protein 90 alpha family class B member 1	No	Oncogene-induced	Inhibits	27793846
3303	HSPA1A	heat shock protein family A (Hsp70) member 1A	Yes	Unclear	Inhibits	17332370
3306	HSPA2	heat shock protein family A (Hsp70) member 2	Yes	Unclear	Inhibits	15741319
3309	HSPA5	heat shock protein family A (Hsp70) member 5	Yes	Stress-induced	Inhibits	24756776
3313	HSPA9	heat shock protein family A (Hsp70) member 9	Yes	Stress-induced	Induces	17306926
3315	HSPB1	heat shock protein family B (small) member 1	No	Stress-induced	Inhibits	18089808
5654	HTRA1	HtrA serine peptidase 1	Yes	Replicative	Induces	23623979
5654	HTRA1	HtrA serine peptidase 1	Yes	Stress-induced	Induces	23623979
10525	HYOU1	hypoxia up-regulated 1	No	Stress-induced	Inhibits	23757447
3397	ID1	inhibitor of DNA binding 1, HLH protein	No	Replicative	Inhibits	12177246
3428	IFI16	interferon gamma inducible protein 16	Yes	Replicative	Induces	12894224
3458	IFNG	interferon gamma	No	Unclear	Induces	19071156
3484	IGFBP1	insulin like growth factor binding protein 1	Yes	Unclear	Induces	22392074
3486	IGFBP3	insulin like growth factor binding protein 3	No	Stress-induced	Induces	18329388
3488	IGFBP5	insulin like growth factor binding protein 5	No	Replicative	Induces	17804819
3490	IGFBP7	insulin like growth factor binding protein 7	No	Oncogene-induced	Induces	18267069
3490	IGFBP7	insulin like growth factor binding protein 7	No	Oncogene-induced	Induces	22392074
8517	IKBKG	inhibitor of nuclear factor kappa B kinase regulatory subunit gamma	Yes	Stress-induced	Induces	22740410
3552	IL1A	interleukin 1 alpha	No	Unclear	Induces	2218499
3554	IL1R1	interleukin 1 receptor type 1	No	Oncogene-induced	Induces	18267069
3557	IL1RN	interleukin 1 receptor antagonist	No	Replicative	Unclear	12764021
11009	IL24	interleukin 24	Yes	Stress-induced	Inhibits	29749438
3569	IL6	interleukin 6	No	Oncogene-induced	Induces	18555778
3569	IL6	interleukin 6	No	Stress-induced	Induces	18555778
3609	ILF3	interleukin enhancer binding factor 3	No	Unclear	Inhibits	23117626
3611	ILK	integrin linked kinase	Yes	Unclear	Inhibits	26176204
10989	IMMT	inner membrane mitochondrial protein	No	Unclear	Inhibits	32264951
3619	INCENP	inner centromere protein	Yes	Oncogene-induced	Inhibits	28806777
3621	ING1	inhibitor of growth family member 1	No	Unclear	Induces	18691180
3622	ING2	inhibitor of growth family member 2	No	Replicative	Induces	16024799
84289	ING5	inhibitor of growth family member 5	Yes	Unclear	Induces	28915612
8821	INPP4B	inositol polyphosphate-4-phosphatase type II B	No	Unclear	Inhibits	19647222
51135	IRAK4	interleukin 1 receptor associated kinase 4	Yes	Stress-induced	Inhibits	25231413
3659	IRF1	interferon regulatory factor 1	No	Oncogene-induced	Induces	18267069
3661	IRF3	interferon regulatory factor 3	No	Unclear	Induces	16513254
3663	IRF5	interferon regulatory factor 5	Yes	Unclear	Induces	18505922
3665	IRF7	interferon regulatory factor 7	Yes	Unclear	Induces	18505922
3690	ITGB3	integrin subunit beta 3	Yes	Oncogene-induced	Induces	28273461
3690	ITGB3	integrin subunit beta 3	Yes	Stress-induced	Induces	28273461
3691	ITGB4	integrin subunit beta 4	No	Unclear	Induces	17964297
3705	ITPK1	inositol-tetrakisphosphate 1-kinase	No	Unclear	Induces	26583757
3707	ITPKB	inositol-trisphosphate 3-kinase B	No	Unclear	Induces	26583757
3708	ITPR1	inositol 1,4,5-trisphosphate receptor type 1	No	Oncogene-induced	Induces	24797322
3709	ITPR2	inositol 1,4,5-trisphosphate receptor type 2	No	Oncogene-induced	Induces	24797322
3710	ITPR3	inositol 1,4,5-trisphosphate receptor type 3	No	Oncogene-induced	Induces	24797322
50618	ITSN2	intersectin 2	No	Stress-induced	Induces	23472054
3717	JAK2	Janus kinase 2	No	Unclear	Induces	24681574
51155	JPT1	Jupiter microtubule associated homolog 1	Yes	Unclear	Inhibits	31257225
3725	JUN	Jun proto-oncogene, AP-1 transcription factor subunit	Yes	Stress-induced	Inhibits	17126817
3726	JUNB	JunB proto-oncogene, AP-1 transcription factor subunit	Yes	Unclear	Induces	18628455
10524	KAT5	lysine acetyltransferase 5	No	Oncogene-induced	Induces	23685072
3736	KCNA1	potassium voltage-gated channel subfamily A member 1	No	Oncogene-induced	Induces	23774215
3768	KCNJ12	potassium inwardly rectifying channel subfamily J member 12	Yes	Stress-induced	Inhibits	20841375
23028	KDM1A	lysine demethylase 1A	No	Oncogene-induced	Inhibits	29438700
84678	KDM2B	lysine demethylase 2B	No	Replicative	Inhibits	21757686
9682	KDM4A	lysine demethylase 4A	Yes	Oncogene-induced	Unclear	23168260
23081	KDM4C	lysine demethylase 4C	No	Oncogene-induced	Inhibits	29438700
10765	KDM5B	lysine demethylase 5B	Yes	Unclear	Inhibits	23354547
23135	KDM6B	lysine demethylase 6B	Yes	Unclear	Induces	25652587
3791	KDR	kinase insert domain receptor	Yes	Unclear	Inhibits	26420897
9817	KEAP1	kelch like ECH associated protein 1	No	Stress-induced	Induces	31491600
3832	KIF11	kinesin family member 11	Yes	Oncogene-induced	Inhibits	28806777
10112	KIF20A	kinesin family member 20A	Yes	Stress-induced	Inhibits	25961928
11004	KIF2C	kinesin family member 2C	Yes	Unclear	Inhibits	23098759
3833	KIFC1	kinesin family member C1	No	Unclear	Inhibits	23318213
9365	KL	klotho	No	Replicative	Inhibits	17014852
9314	KLF4	Kruppel like factor 4	Yes	Oncogene-induced	Induces	27531889
85442	KNDC1	kinase non-catalytic C-lobe domain containing 1	No	Unclear	Induces	29568929
3880	KRT19	keratin 19	Yes	Unclear	Inhibits	27863477
283455	KSR2	kinase suppressor of ras 2	Yes	Unclear	Unclear	23324396
3920	LAMP2	lysosomal associated membrane protein 2	No	Unclear	Inhibits	21858089
9113	LATS1	large tumor suppressor kinase 1	Yes	Unclear	Inhibits	23324396
26524	LATS2	large tumor suppressor kinase 2	No	Replicative	Induces	30755404
143903	LAYN	layilin	No	Unclear	Induces	21740549
3930	LBR	lamin B receptor	Yes	Stress-induced	Inhibits	30615890
3934	LCN2	lipocalin 2	No	Stress-induced	Inhibits	24452457
123169	LEO1	LEO1 homolog, Paf1/RNA polymerase II complex component	No	Replicative	Unclear	15791002
3958	LGALS3	galectin 3	Yes	Unclear	Inhibits	24971481
51474	LIMA1	LIM domain and actin binding 1	No	Replicative	Inhibits	26206181
51474	LIMA1	LIM domain and actin binding 1	No	Stress-induced	Inhibits	26206181
3984	LIMK1	LIM domain kinase 1	No	Unclear	Induces	26583757
91750	LIN52	lin-52 DREAM MuvB core complex component	Yes	Oncogene-induced	Unclear	21498570
132660	LIN54	lin-54 DREAM MuvB core complex component	No	Oncogene-induced	Inhibits	21860417
286826	LIN9	lin-9 DREAM MuvB core complex component	No	Oncogene-induced	Inhibits	21860417
4000	LMNA	lamin A/C	No	Unclear	Unclear	28483909
4001	LMNB1	lamin B1	No	Oncogene-induced	Inhibits	22155925
102724571	LNCTAM34A	long non coding transcriptional activator of miR34a	Yes	Replicative	Inhibits	29593331
4015	LOX	lysyl oxidase	No	Oncogene-induced	Inhibits	24113189
4015	LOX	lysyl oxidase	No	Stress-induced	Inhibits	24113189
4017	LOXL2	lysyl oxidase like 2	No	Oncogene-induced	Inhibits	24113189
4017	LOXL2	lysyl oxidase like 2	No	Stress-induced	Inhibits	24113189
1902	LPAR1	lysophosphatidic acid receptor 1	Yes	Unclear	Induces	27641212
23566	LPAR3	lysophosphatidic acid receptor 3	No	Unclear	Inhibits	27641212
120892	LRRK2	leucine rich repeat kinase 2	Yes	Unclear	Unclear	30712480
8581	LY6D	lymphocyte antigen 6 family member D	Yes	Unclear	Induces	27545311
8379	MAD1L1	mitotic arrest deficient 1 like 1	Yes	Stress-induced	Induces	19766114
4085	MAD2L1	mitotic arrest deficient 2 like 1	No	Unclear	Inhibits	22170163
84944	MAEL	maelstrom spermatogenic transposon silencer	No	Oncogene-induced	Inhibits	27926513
4094	MAF	MAF bZIP transcription factor	No	Stress-induced	Inhibits	26496036
4101	MAGEA2	MAGE family member A2	No	Oncogene-induced	Inhibits	22117195
55110	MAGOHB	mago homolog B, exon junction complex subunit	No	Replicative	Inhibits	26206181
55110	MAGOHB	mago homolog B, exon junction complex subunit	No	Stress-induced	Inhibits	26206181
5604	MAP2K1	mitogen-activated protein kinase kinase 1	No	Unclear	Induces	14701721
5605	MAP2K2	mitogen-activated protein kinase kinase 2	No	Oncogene-induced	Induces	9765203
5606	MAP2K3	mitogen-activated protein kinase kinase 3	Yes	Unclear	Inhibits	23324396
5608	MAP2K6	mitogen-activated protein kinase kinase 6	Yes	Unclear	Induces	12208764
5609	MAP2K7	mitogen-activated protein kinase kinase 7	No	Unclear	Induces	26583757
9020	MAP3K14	mitogen-activated protein kinase kinase kinase 14	Yes	Stress-induced	Induces	22740410
4217	MAP3K5	mitogen-activated protein kinase kinase kinase 5	No	Stress-induced	Induces	16731828
9064	MAP3K6	mitogen-activated protein kinase kinase kinase 6	No	Unclear	Induces	26583757
6885	MAP3K7	mitogen-activated protein kinase kinase kinase 7	No	Unclear	Induces	26583757
11184	MAP4K1	mitogen-activated protein kinase kinase kinase kinase 1	Yes	Unclear	Inhibits	23324396
5594	MAPK1	mitogen-activated protein kinase 1	No	Oncogene-induced	Induces	23599344
6300	MAPK12	mitogen-activated protein kinase 12	No	Unclear	Induces	26583757
1432	MAPK14	mitogen-activated protein kinase 14	No	Replicative	Induces	12581156
1432	MAPK14	mitogen-activated protein kinase 14	No	Stress-induced	Induces	12581156
5601	MAPK9	mitogen-activated protein kinase 9	Yes	Oncogene-induced	Inhibits	20354187
8550	MAPKAPK5	MAPK activated protein kinase 5	No	Oncogene-induced	Induces	17254968
54708	MARCHF5	membrane associated ring-CH-type finger 5	Yes	Stress-induced	Inhibits	20103533
4082	MARCKS	myristoylated alanine rich protein kinase C substrate	Yes	Unclear	Induces	22619307
22983	MAST1	microtubule associated serine/threonine kinase 1	No	Unclear	Induces	26583757
4145	MATK	megakaryocyte-associated tyrosine kinase	No	Unclear	Induces	26583757
57506	MAVS	mitochondrial antiviral signaling protein	No	Unclear	Induces	28471483
4162	MCAM	melanoma cell adhesion molecule	No	Replicative	Inhibits	26941359
4170	MCL1	MCL1 apoptosis regulator, BCL2 family member	Yes	Stress-induced	Inhibits	22451485
8888	MCM3AP	minichromosome maintenance complex component 3 associated protein	No	Unclear	Inhibits	19686285
4176	MCM7	minichromosome maintenance complex component 7	No	Unclear	Inhibits	32264951
10445	MCRS1	microspherule protein 1	No	Unclear	Induces	22563078
90550	MCU	mitochondrial calcium uniporter	No	Oncogene-induced	Induces	24797322
9656	MDC1	mediator of DNA damage checkpoint 1	Yes	Replicative	Inhibits	17158742
4190	MDH1	malate dehydrogenase 1	No	Unclear	Inhibits	22971926
4192	MDK	midkine	No	Stress-induced	Inhibits	31219803
4193	MDM2	MDM2 proto-oncogene	Yes	Unclear	Inhibits	25803170
145553	MDP1	magnesium dependent phosphatase 1	Yes	Unclear	Induces	31218958
4199	ME1	malic enzyme 1	Yes	Stress-induced	Inhibits	25994759
4200	ME2	malic enzyme 2	Yes	Stress-induced	Inhibits	25994759
4204	MECP2	methyl-CpG binding protein 2	No	Replicative	Inhibits	20065105
9968	MED12	mediator complex subunit 12	Yes	Unclear	Inhibits	31072327
4205	MEF2A	myocyte enhancer factor 2A	No	Replicative	Inhibits	31182679
4205	MEF2A	myocyte enhancer factor 2A	No	Stress-induced	Inhibits	31182679
4212	MEIS2	Meis homeobox 2	Yes	Unclear	Inhibits	30975979
4221	MEN1	menin 1	No	Oncogene-induced	Induces	18267069
4222	MEOX1	mesenchyme homeobox 1	No	Unclear	Induces	22206000
4233	MET	MET proto-oncogene, receptor tyrosine kinase	Yes	Unclear	Inhibits	25726528
57721	METTL14	methyltransferase 14, N6-adenosine-methyltransferase subunit	Yes	Stress-induced	Induces	28247949
4282	MIF	macrophage migration inhibitory factor	No	Stress-induced	Inhibits	24274936
50488	MINK1	misshapen like kinase 1	Yes	Oncogene-induced	Induces	16337592
4286	MITF	melanocyte inducing transcription factor	Yes	Oncogene-induced	Unclear	28376192
23608	MKRN1	makorin ring finger protein 1	Yes	Unclear	Inhibits	19536131
4311	MME	membrane metalloendopeptidase	No	Oncogene-induced	Induces	30671946
4311	MME	membrane metalloendopeptidase	No	Stress-induced	Induces	30671946
4316	MMP7	matrix metallopeptidase 7	No	Unclear	Inhibits	18207346
4318	MMP9	matrix metallopeptidase 9	Yes	Unclear	Inhibits	17510426
3110	MNX1	motor neuron and pancreas homeobox 1	Yes	Oncogene-induced	Induces	30093397
126308	MOB3A	MOB kinase activator 3A	No	Unclear	Induces	26583757
23515	MORC3	MORC family CW-type zinc finger 3	No	Unclear	Induces	17332504
10933	MORF4L1	mortality factor 4 like 1	No	Stress-induced	Inhibits	31219803
4342	MOS	MOS proto-oncogene, serine/threonine kinase	No	Oncogene-induced	Induces	17136093
57591	MRTFA	myocardin related transcription factor A	Yes	Oncogene-induced	Inhibits	23853104
57496	MRTFB	myocardin related transcription factor B	Yes	Oncogene-induced	Inhibits	23853104
4478	MSN	moesin	No	Unclear	Inhibits	20376899
4485	MST1	macrophage stimulating 1	Yes	Oncogene-induced	Induces	24334454
4495	MT1G	metallothionein 1G	Yes	Stress-induced	Induces	20705054
92140	MTDH	metadherin	Yes	Unclear	Inhibits	28923415
10797	MTHFD2	methylenetetrahydrofolate dehydrogenase (NADP+ dependent) 2, methenyltetrahydrofolate cyclohydrolase	No	Unclear	Inhibits	32264951
2475	MTOR	mechanistic target of rapamycin kinase	No	Stress-induced	Inhibits	31219803
4585	MUC4	mucin 4, cell surface associated	Yes	Oncogene-induced	Inhibits	24747969
80198	MUS81	MUS81 structure-specific endonuclease subunit	Yes	Replicative	Inhibits	26415217
80198	MUS81	MUS81 structure-specific endonuclease subunit	Yes	Replicative	Inhibits	27255997
4598	MVK	mevalonate kinase	No	Unclear	Induces	26583757
9961	MVP	major vault protein	Yes	Stress-induced	Induces	24997994
10608	MXD4	MAX dimerization protein 4	No	Replicative	Induces	12761891
10514	MYBBP1A	MYB binding protein 1a	Yes	Stress-induced	Inhibits	25543088
4605	MYBL2	MYB proto-oncogene like 2	Yes	Oncogene-induced	Inhibits	17182682
4609	MYC	MYC proto-oncogene, bHLH transcription factor	No	Oncogene-induced	Inhibits	16537449
4613	MYCN	MYCN proto-oncogene, bHLH transcription factor	Yes	Replicative	Inhibits	29022893
4613	MYCN	MYCN proto-oncogene, bHLH transcription factor	Yes	Stress-induced	Inhibits	29022893
4615	MYD88	MYD88 innate immune signal transduction adaptor	Yes	Stress-induced	Inhibits	25231413
4638	MYLK	myosin light chain kinase	Yes	Unclear	Inhibits	23324396
112939	NACC1	nucleus accumbens associated 1	Yes	Stress-induced	Inhibits	28599472
65220	NADK	NAD kinase	No	Unclear	Induces	26583757
10135	NAMPT	nicotinamide phosphoribosyltransferase	No	Replicative	Inhibits	17307730
79923	NANOG	Nanog homeobox	Yes	Replicative	Inhibits	26795560
4683	NBN	nibrin	Yes	Stress-induced	Inhibits	24141789
4077	NBR1	NBR1 autophagy cargo receptor	Yes	Oncogene-induced	Inhibits	30260700
4077	NBR1	NBR1 autophagy cargo receptor	Yes	Stress-induced	Inhibits	30260700
54892	NCAPG2	non-SMC condensin II complex subunit G2	No	Unclear	Inhibits	25474630
29781	NCAPH2	non-SMC condensin II complex subunit H2	No	Oncogene-induced	Induces	26017022
10397	NDRG1	N-myc downstream regulated 1	Yes	Unclear	Induces	24302615
8509	NDST2	N-deacetylase and N-sulfotransferase 2	No	Oncogene-induced	Induces	27737960
4734	NEDD4	NEDD4 E3 ubiquitin protein ligase	No	Oncogene-induced	Inhibits	23549616
4750	NEK1	NIMA related kinase 1	Yes	Unclear	Inhibits	23324396
4751	NEK2	NIMA related kinase 2	No	Unclear	Inhibits	32264951
6787	NEK4	NIMA related kinase 4	No	Replicative	Induces	22851694
6787	NEK4	NIMA related kinase 4	No	Stress-induced	Induces	22851694
10783	NEK6	NIMA related kinase 6	Yes	Unclear	Inhibits	21099361
91754	NEK9	NIMA related kinase 9	Yes	Oncogene-induced	Inhibits	29112787
4763	NF1	neurofibromin 1	No	Oncogene-induced	Inhibits	25824590
4771	NF2	neurofibromin 2	No	Oncogene-induced	Induces	18267069
4780	NFE2L2	nuclear factor, erythroid 2 like 2	No	Unclear	Inhibits	20068043
4791	NFKB2	nuclear factor kappa B subunit 2	No	Unclear	Inhibits	25255445
4792	NFKBIA	NFKB inhibitor alpha	Yes	Replicative	Induces	21552325
4792	NFKBIA	NFKB inhibitor alpha	Yes	Stress-induced	Induces	21552325
79840	NHEJ1	non-homologous end joining factor 1	No	Replicative	Inhibits	28369633
4814	NINJ1	ninjurin 1	Yes	Unclear	Induces	15464245
81614	NIPA2	NIPA magnesium transporter 2	No	Unclear	Inhibits	32264951
51701	NLK	nemo like kinase	Yes	Unclear	Inhibits	23144700
79671	NLRX1	NLR family member X1	Yes	Unclear	Induces	29482578
9221	NOLC1	nucleolar and coiled-body phosphoprotein 1	No	Unclear	Induces	28493459
4851	NOTCH1	notch receptor 1	No	Oncogene-induced	Induces	24931169
4854	NOTCH3	notch receptor 3	Yes	Stress-induced	Induces	23610446
27035	NOX1	NADPH oxidase 1	No	Unclear	Induces	29042481
50507	NOX4	NADPH oxidase 4	No	Oncogene-induced	Induces	20523116
50507	NOX4	NADPH oxidase 4	No	Oncogene-induced	Induces	23216904
4869	NPM1	nucleophosmin 1	Yes	Oncogene-induced	Inhibits	23536448
1728	NQO1	NAD(P)H quinone dehydrogenase 1	No	Oncogene-induced	Induces	26078718
7376	NR1H2	nuclear receptor subfamily 1 group H member 2	No	Stress-induced	Inhibits	24398515
7101	NR2E1	nuclear receptor subfamily 2 group E member 1	No	Oncogene-induced	Unclear	25328137
4893	NRAS	NRAS proto-oncogene, GTPase	No	Oncogene-induced	Induces	16964246
4899	NRF1	nuclear respiratory factor 1	No	Unclear	Inhibits	30486409
80023	NRSN2	neurensin 2	Yes	Unclear	Induces	26055238
54888	NSUN2	NOP2/Sun RNA methyltransferase 2	No	Replicative	Inhibits	26687548
54888	NSUN2	NOP2/Sun RNA methyltransferase 2	No	Stress-induced	Inhibits	26687548
59277	NTN4	netrin 4	Yes	Stress-induced	Inhibits	24265816
9891	NUAK1	NUAK family kinase 1	No	Unclear	Induces	19927127
81788	NUAK2	NUAK family kinase 2	Yes	Oncogene-induced	Inhibits	21460252
11164	NUDT5	nudix hydrolase 5	No	Oncogene-induced	Inhibits	23581889
10204	NUTF2	nuclear transport factor 2	No	Unclear	Inhibits	29970603
4968	OGG1	8-oxoguanine DNA glycosylase	No	Oncogene-induced	Inhibits	24618719
8473	OGT	O-linked N-acetylglucosamine (GlcNAc) transferase	No	Oncogene-induced	Induces	27217568
4976	OPA1	OPA1 mitochondrial dynamin like GTPase	Yes	Unclear	Inhibits	17545159
84876	ORAI1	ORAI calcium release-activated calcium modulator 1	Yes	Unclear	Induces	26257076
4998	ORC1	origin recognition complex subunit 1	Yes	Replicative	Inhibits	28216383
5015	OTX2	orthodenticle homeobox 2	Yes	Oncogene-induced	Induces	21047732
5021	OXTR	oxytocin receptor	No	Stress-induced	Inhibits	31219803
9934	P2RY14	purinergic receptor P2Y14	No	Unclear	Inhibits	28980705
64175	P3H1	prolyl 3-hydroxylase 1	No	Replicative	Inhibits	26206181
64175	P3H1	prolyl 3-hydroxylase 1	No	Stress-induced	Inhibits	26206181
5062	PAK2	p21 (RAC1) activated kinase 2	No	Oncogene-induced	Induces	31209047
10298	PAK4	p21 (RAC1) activated kinase 4	No	Unclear	Induces	26583757
9060	PAPSS2	3'-phosphoadenosine 5'-phosphosulfate synthase 2	Yes	Unclear	Inhibits	26250908
11315	PARK7	Parkinsonism associated deglycase	No	Unclear	Inhibits	28600848
142	PARP1	poly(ADP-ribose) polymerase 1	Yes	Unclear	Inhibits	29590171
23598	PATZ1	POZ/BTB and AT hook containing zinc finger 1	No	Unclear	Inhibits	22052190
7849	PAX8	paired box 8	Yes	Replicative	Inhibits	21602887
55193	PBRM1	polybromo 1	No	Replicative	Induces	26992241
7703	PCGF2	polycomb group ring finger 2	No	Unclear	Induces	17151361
11235	PDCD10	programmed cell death 10	No	Replicative	Induces	25655101
11235	PDCD10	programmed cell death 10	No	Oncogene-induced	Induces	25655101
22984	PDCD11	programmed cell death 11	Yes	Replicative	Inhibits	25732822
22984	PDCD11	programmed cell death 11	Yes	Oncogene-induced	Inhibits	25732822
27250	PDCD4	programmed cell death 4	Yes	Replicative	Inhibits	30687637
5155	PDGFB	platelet derived growth factor subunit B	No	Oncogene-induced	Induces	23934686
149420	PDIK1L	PDLIM1 interacting kinase 1 like	No	Unclear	Induces	26583757
5170	PDPK1	3-phosphoinositide dependent protein kinase 1	No	Unclear	Induces	26583757
23037	PDZD2	PDZ domain containing 2	Yes	Unclear	Induces	18639375
8682	PEA15	proliferation and apoptosis adaptor protein 15	Yes	Replicative	Induces	18267069
8682	PEA15	proliferation and apoptosis adaptor protein 15	Yes	Oncogene-induced	Induces	18267069
5037	PEBP1	phosphatidylethanolamine binding protein 1	Yes	Stress-induced	Induces	23814485
27043	PELP1	proline, glutamate and leucine rich protein 1	Yes	Oncogene-induced	Inhibits	24967003
23481	PES1	pescadillo ribosomal biogenesis factor 1	Yes	Replicative	Inhibits	25732822
23481	PES1	pescadillo ribosomal biogenesis factor 1	Yes	Oncogene-induced	Inhibits	25732822
5824	PEX19	peroxisomal biogenesis factor 19	Yes	Stress-induced	Induces	17389721
5241	PGR	progesterone receptor	Yes	Stress-induced	Induces	23574718
5245	PHB	prohibitin	Yes	Unclear	Induces	16705168
11331	PHB2	prohibitin 2	No	Unclear	Inhibits	29307834
26227	PHGDH	phosphoglycerate dehydrogenase	Yes	Unclear	Inhibits	30250195
5298	PI4KB	phosphatidylinositol 4-kinase beta	No	Oncogene-induced	Induces	29420297
5286	PIK3C2A	phosphatidylinositol-4-phosphate 3-kinase catalytic subunit type 2 alpha	Yes	Unclear	Unclear	23324396
5290	PIK3CA	phosphatidylinositol-4,5-bisphosphate 3-kinase catalytic subunit alpha	No	Oncogene-induced	Unclear	21909130
23533	PIK3R5	phosphoinositide-3-kinase regulatory subunit 5	No	Unclear	Induces	26583757
5292	PIM1	Pim-1 proto-oncogene, serine/threonine kinase	No	Replicative	Induces	25040935
5292	PIM1	Pim-1 proto-oncogene, serine/threonine kinase	No	Oncogene-induced	Induces	25040935
5300	PIN1	peptidylprolyl cis/trans isomerase, NIMA-interacting 1	No	Replicative	Induces	28986099
65018	PINK1	PTEN induced kinase 1	No	Stress-induced	Inhibits	29890141
54984	PINX1	PIN2 (TERF1) interacting telomerase inhibitor 1	Yes	Replicative	Induces	24839934
8544	PIR	pirin	Yes	Oncogene-induced	Inhibits	21514450
8544	PIR	pirin	Yes	Stress-induced	Inhibits	21514450
5307	PITX1	paired like homeodomain 1	Yes	Replicative	Induces	31404068
5320	PLA2G2A	phospholipase A2 group IIA	No	Replicative	Induces	19197340
22925	PLA2R1	phospholipase A2 receptor 1	No	Replicative	Induces	19197340
22925	PLA2R1	phospholipase A2 receptor 1	No	Stress-induced	Induces	19197340
5338	PLD2	phospholipase D2	Yes	Unclear	Inhibits	25064843
5347	PLK1	polo like kinase 1	No	Replicative	Inhibits	23525475
5371	PML	PML nuclear body scaffold	No	Oncogene-induced	Induces	10910364
10654	PMVK	phosphomevalonate kinase	No	Unclear	Induces	26583757
87178	PNPT1	polyribonucleotide nucleotidyltransferase 1	Yes	Replicative	Induces	12721301
5444	PON1	paraoxonase 1	No	Unclear	Inhibits	22897574
25913	POT1	protection of telomeres 1	No	Replicative	Inhibits	15657433
5453	POU3F1	POU class 3 homeobox 1	Yes	Stress-induced	Induces	31212703
5460	POU5F1	POU class 5 homeobox 1	No	Oncogene-induced	Induces	22746537
5468	PPARG	peroxisome proliferator activated receptor gamma	No	Replicative	Induces	18544633
10891	PPARGC1A	PPARG coactivator 1 alpha	Yes	Stress-induced	Inhibits	26244551
5479	PPIB	peptidylprolyl isomerase B	Yes	Oncogene-induced	Inhibits	24272483
5495	PPM1B	protein phosphatase, Mg2+/Mn2+ dependent 1B	No	Unclear	Inhibits	24674756
8493	PPM1D	protein phosphatase, Mg2+/Mn2+ dependent 1D	No	Unclear	Inhibits	19544416
23368	PPP1R13B	protein phosphatase 1 regulatory subunit 13B	Yes	Stress-induced	Inhibits	22068052
5518	PPP2R1A	protein phosphatase 2 scaffold subunit Aalpha	Yes	Oncogene-induced	Induces	30021885
5525	PPP2R5A	protein phosphatase 2 regulatory subunit B'alpha	Yes	Oncogene-induced	Induces	21822300
5563	PRKAA2	protein kinase AMP-activated catalytic subunit alpha 2	No	Stress-induced	Inhibits	26890602
5580	PRKCD	protein kinase C delta	No	Replicative	Induces	19279193
5583	PRKCH	protein kinase C eta	Yes	Stress-induced	Induces	25412309
5587	PRKD1	protein kinase D1	No	Oncogene-induced	Induces	24828530
25865	PRKD2	protein kinase D2	Yes	Oncogene-induced	Inhibits	24463355
5591	PRKDC	protein kinase, DNA-activated, catalytic subunit	Yes	Stress-induced	Inhibits	22009179
5071	PRKN	parkin RBR E3 ubiquitin protein ligase	No	Stress-induced	Inhibits	25714760
3276	PRMT1	protein arginine methyltransferase 1	Yes	Unclear	Inhibits	30741995
55170	PRMT6	protein arginine methyltransferase 6	Yes	Unclear	Inhibits	22987071
5625	PRODH	proline dehydrogenase 1	Yes	Unclear	Induces	27545311
5629	PROX1	prospero homeobox 1	Yes	Replicative	Induces	23291986
27339	PRPF19	pre-mRNA processing factor 19	No	Replicative	Inhibits	16388800
5683	PSMA2	proteasome 20S subunit alpha 2	Yes	Oncogene-induced	Inhibits	28806777
5686	PSMA5	proteasome 20S subunit alpha 5	Yes	Oncogene-induced	Inhibits	28806777
5689	PSMB1	proteasome 20S subunit beta 1	Yes	Oncogene-induced	Inhibits	28806777
5693	PSMB5	proteasome 20S subunit beta 5	No	Replicative	Inhibits	24393841
10213	PSMD14	proteasome 26S subunit, non-ATPase 14	Yes	Unclear	Inhibits	19732767
5728	PTEN	phosphatase and tensin homolog	Yes	Unclear	Inhibits	30337688
5743	PTGS2	prostaglandin-endoperoxide synthase 2	No	Replicative	Induces	28803844
5743	PTGS2	prostaglandin-endoperoxide synthase 2	No	Stress-induced	Induces	28803844
5747	PTK2	protein tyrosine kinase 2	Yes	Unclear	Inhibits	30761269
5770	PTPN1	protein tyrosine phosphatase non-receptor type 1	No	Oncogene-induced	Unclear	25175024
5777	PTPN6	protein tyrosine phosphatase non-receptor type 6	Yes	Unclear	Inhibits	26215037
9232	PTTG1	PTTG1 regulator of sister chromatid separation, securin	No	Unclear	Induces	20452981
5814	PURB	purine rich element binding protein B	Yes	Stress-induced	Induces	24379680
5836	PYGL	glycogen phosphorylase L	Yes	Unclear	Inhibits	23177934
29127	RACGAP1	Rac GTPase activating protein 1	Yes	Oncogene-induced	Inhibits	27216196
10399	RACK1	receptor for activated C kinase 1	Yes	Unclear	Inhibits	29048616
5885	RAD21	RAD21 cohesin complex component	No	Unclear	Inhibits	26529363
5887	RAD23B	RAD23 homolog B, nucleotide excision repair protein	No	Unclear	Inhibits	24823364
5889	RAD51C	RAD51 paralog C	No	Stress-induced	Inhibits	26820992
5894	RAF1	Raf-1 proto-oncogene, serine/threonine kinase	No	Oncogene-induced	Induces	9765202
5901	RAN	RAN, member RAS oncogene family	No	Unclear	Inhibits	23160023
10048	RANBP9	RAN binding protein 9	Yes	Stress-induced	Inhibits	26943034
5909	RAP1GAP	RAP1 GTPase activating protein	No	Oncogene-induced	Induces	18267069
11069	RAPGEF4	Rap guanine nucleotide exchange factor 4	No	Unclear	Inhibits	24169561
5915	RARB	retinoic acid receptor beta	No	Oncogene-induced	Induces	7737367
11186	RASSF1	Ras association domain family member 1	Yes	Replicative	Induces	19223555
11186	RASSF1	Ras association domain family member 1	Yes	Oncogene-induced	Induces	19223555
83937	RASSF4	Ras association domain family member 4	Yes	Oncogene-induced	Inhibits	24334454
83593	RASSF5	Ras association domain family member 5	Yes	Oncogene-induced	Induces	25778922
5925	RB1	RB transcriptional corepressor 1	No	Stress-induced	Induces	24231354
5928	RBBP4	RB binding protein 4, chromatin remodeling factor	No	Unclear	Inhibits	26491019
5933	RBL1	RB transcriptional corepressor like 1	Yes	Stress-induced	Induces	18418057
5934	RBL2	RB transcriptional corepressor like 2	Yes	Replicative	Induces	19648966
55544	RBM38	RNA binding motif protein 38	Yes	Unclear	Induces	30176896
9584	RBM39	RNA binding motif protein 39	No	Oncogene-induced	Inhibits	24876127
5947	RBP1	retinol binding protein 1	Yes	Oncogene-induced	Induces	16479010
5948	RBP2	retinol binding protein 2	Yes	Unclear	Inhibits	19850045
3516	RBPJ	recombination signal binding protein for immunoglobulin kappa J region	No	Oncogene-induced	Induces	24931169
9978	RBX1	ring-box 1	Yes	Unclear	Inhibits	19509229
1104	RCC1	regulator of chromosome condensation 1	Yes	Stress-induced	Inhibits	26864624
8434	RECK	reversion inducing cysteine rich protein with kazal motifs	No	Unclear	Inhibits	20407016
9401	RECQL4	RecQ like helicase 4	Yes	Unclear	Inhibits	29229926
5970	RELA	RELA proto-oncogene, NF-kB subunit	Yes	Stress-induced	Induces	21552325
5971	RELB	RELB proto-oncogene, NF-kB subunit	Yes	Stress-induced	Induces	21552325
387	RHOA	ras homolog family member A	No	Oncogene-induced	Inhibits	19147561
10535	RNASEH2A	ribonuclease H2 subunit A	Yes	Stress-induced	Inhibits	30532030
79621	RNASEH2B	ribonuclease H2 subunit B	Yes	Stress-induced	Inhibits	30532030
6041	RNASEL	ribonuclease L	No	Replicative	Induces	17130839
140823	ROMO1	reactive oxygen species modulator 1	No	Replicative	Induces	18836179
6135	RPL11	ribosomal protein L11	Yes	Replicative	Induces	20221446
6135	RPL11	ribosomal protein L11	Yes	Stress-induced	Induces	20221446
6208	RPS14	ribosomal protein S14	Yes	Oncogene-induced	Induces	29941930
6198	RPS6KB1	ribosomal protein S6 kinase B1	No	Unclear	Induces	22928666
6198	RPS6KB1	ribosomal protein S6 kinase B1	No	Unclear	Induces	21544240
6203	RPS9	ribosomal protein S9	Yes	Unclear	Inhibits	20221446
57521	RPTOR	regulatory associated protein of MTOR complex 1	No	Unclear	Induces	28888905
6236	RRAD	RRAD, Ras related glycolysis inhibitor and calcium channel regulator	Yes	Replicative	Inhibits	20460530
6236	RRAD	RRAD, Ras related glycolysis inhibitor and calcium channel regulator	Yes	Stress-induced	Inhibits	20460530
22800	RRAS2	RAS related 2	No	Unclear	Inhibits	29440281
6240	RRM1	ribonucleotide reductase catalytic subunit M1	Yes	Oncogene-induced	Inhibits	28806777
6241	RRM2	ribonucleotide reductase regulatory subunit M2	Yes	Oncogene-induced	Inhibits	23249808
50484	RRM2B	ribonucleotide reductase regulatory TP53 inducible subunit M2B	No	Unclear	Inhibits	23139867
23378	RRP8	ribosomal RNA processing 8	Yes	Stress-induced	Induces	26505814
57142	RTN4	reticulon 4	Yes	Unclear	Induces	30480803
861	RUNX1	RUNX family transcription factor 1	No	Unclear	Induces	19448675
10856	RUVBL2	RuvB like AAA ATPase 2	Yes	Replicative	Inhibits	22341977
6277	S100A6	S100 calcium binding protein A6	No	Unclear	Inhibits	23095053
6299	SALL1	spalt like transcription factor 1	Yes	Oncogene-induced	Induces	29625565
25939	SAMHD1	SAM and HD domain containing deoxynucleoside triphosphate triphosphohydrolase 1	Yes	Replicative	Inhibits	24445253
112483	SAT2	spermidine/spermine N1-acetyltransferase family member 2	No	Unclear	Inhibits	26611489
6382	SDC1	syndecan 1	Yes	Unclear	Inhibits	25462564
8991	SELENBP1	selenium binding protein 1	Yes	Stress-induced	Induces	20332323
280636	SELENOH	selenoprotein H	No	Stress-induced	Inhibits	25336634
29843	SENP1	SUMO specific peptidase 1	No	Unclear	Inhibits	18616636
57337	SENP7	SUMO specific peptidase 7	No	Unclear	Inhibits	18616636
5055	SERPINB2	serpin family B member 2	No	Unclear	Induces	28794016
5054	SERPINE1	serpin family E member 1	No	Replicative	Induces	16862142
9739	SETD1A	SET domain containing 1A, histone lysine methyltransferase	Yes	Unclear	Inhibits	31253781
2810	SFN	stratifin	Yes	Oncogene-induced	Induces	19642975
6422	SFRP1	secreted frizzled related protein 1	No	Stress-induced	Induces	22927647
6446	SGK1	serum/glucocorticoid regulated kinase 1	No	Replicative	Inhibits	26230157
6477	SIAH1	siah E3 ubiquitin protein ligase 1	No	Replicative	Induces	21057505
150094	SIK1	salt inducible kinase 1	No	Unclear	Induces	26583757
23309	SIN3B	SIN3 transcription regulator family member B	No	Unclear	Induces	19654306
23411	SIRT1	sirtuin 1	No	Unclear	Inhibits	18320031
22933	SIRT2	sirtuin 2	No	Unclear	Inhibits	25924011
23410	SIRT3	sirtuin 3	No	Stress-induced	Inhibits	23494737
51548	SIRT6	sirtuin 6	No	Replicative	Inhibits	25819580
51547	SIRT7	sirtuin 7	Yes	Stress-induced	Inhibits	24885964
6495	SIX1	SIX homeobox 1	No	Oncogene-induced	Inhibits	26500063
4990	SIX6	SIX homeobox 6	No	Unclear	Unclear	26365380
6502	SKP2	S-phase kinase associated protein 2	Yes	Oncogene-induced	Inhibits	20237562
64849	SLC13A3	solute carrier family 13 member 3	No	Stress-induced	Induces	25384549
9194	SLC16A7	solute carrier family 16 member 7	Yes	Unclear	Inhibits	22964484
292	SLC25A5	solute carrier family 25 member 5	Yes	Stress-induced	Inhibits	25220407
1318	SLC31A2	solute carrier family 31 member 2	No	Oncogene-induced	Induces	27737960
55065	SLC52A1	solute carrier family 52 member 1	Yes	Stress-induced	Inhibits	27545311
6524	SLC5A2	solute carrier family 5 member 2	No	Stress-induced	Induces	24996978
4086	SMAD1	SMAD family member 1	Yes	Oncogene-induced	Induces	21050181
4087	SMAD2	SMAD family member 2	Yes	Unclear	Inhibits	30971692
4088	SMAD3	SMAD family member 3	No	Stress-induced	Induces	27892764
4090	SMAD5	SMAD family member 5	Yes	Oncogene-induced	Induces	21050181
4091	SMAD6	SMAD family member 6	Yes	Replicative	Inhibits	19269967
4091	SMAD6	SMAD family member 6	Yes	Stress-induced	Inhibits	19269967
6595	SMARCA2	SWI/SNF related, matrix associated, actin dependent regulator of chromatin, subfamily a, member 2	Yes	Unclear	Inhibits	23872584
6597	SMARCA4	SWI/SNF related, matrix associated, actin dependent regulator of chromatin, subfamily a, member 4	No	Replicative	Inhibits	20697355
6598	SMARCB1	SWI/SNF related, matrix associated, actin dependent regulator of chromatin, subfamily b, member 1	Yes	Unclear	Induces	14604992
6602	SMARCD1	SWI/SNF related, matrix associated, actin dependent regulator of chromatin, subfamily d, member 1	Yes	Unclear	Inhibits	28868154
8243	SMC1A	structural maintenance of chromosomes 1A	No	Unclear	Inhibits	27731420
10592	SMC2	structural maintenance of chromosomes 2	No	Unclear	Inhibits	25474630
23049	SMG1	SMG1 nonsense mediated mRNA decay associated PI3K related kinase	Yes	Unclear	Inhibits	23324396
64750	SMURF2	SMAD specific E3 ubiquitin protein ligase 2	No	Replicative	Induces	15574587
6615	SNAI1	snail family transcriptional repressor 1	Yes	Unclear	Inhibits	20397042
8651	SOCS1	suppressor of cytokine signaling 1	No	Replicative	Induces	20005840
8651	SOCS1	suppressor of cytokine signaling 1	No	Oncogene-induced	Induces	20005840
6647	SOD1	superoxide dismutase 1	No	Unclear	Inhibits	12871978
6648	SOD2	superoxide dismutase 2	No	Unclear	Induces	12592389
8470	SORBS2	sorbin and SH3 domain containing 2	No	Unclear	Induces	24165198
6656	SOX1	SRY-box transcription factor 1	Yes	Oncogene-induced	Induces	22767186
6657	SOX2	SRY-box transcription factor 2	Yes	Unclear	Induces	23451179
6659	SOX4	SRY-box transcription factor 4	Yes	Stress-induced	Inhibits	27446439
6660	SOX5	SRY-box transcription factor 5	Yes	Oncogene-induced	Induces	19219070
6667	SP1	Sp1 transcription factor	No	Unclear	Induces	17225865
9043	SPAG9	sperm associated antigen 9	Yes	Unclear	Inhibits	27449044
6678	SPARC	secreted protein acidic and cysteine rich	Yes	Stress-induced	Induces	20164124
8877	SPHK1	sphingosine kinase 1	No	Replicative	Inhibits	30885289
6688	SPI1	Spi-1 proto-oncogene	No	Oncogene-induced	Induces	28912174
10927	SPIN1	spindlin 1	Yes	Unclear	Induces	18201843
8405	SPOP	speckle type BTB/POZ protein	No	Oncogene-induced	Induces	26527005
6714	SRC	SRC proto-oncogene, non-receptor tyrosine kinase	Yes	Stress-induced	Inhibits	16204065
6720	SREBF1	sterol regulatory element binding transcription factor 1	Yes	Stress-induced	Induces	24396695
6720	SREBF1	sterol regulatory element binding transcription factor 1	Yes	Stress-induced	Induces	20615871
6722	SRF	serum response factor	Yes	Unclear	Inhibits	20096952
6426	SRSF1	serine and arginine rich splicing factor 1	Yes	Oncogene-induced	Induces	23478443
6427	SRSF2	serine and arginine rich splicing factor 2	No	Stress-induced	Inhibits	30026406
6428	SRSF3	serine and arginine rich splicing factor 3	No	Replicative	Inhibits	22777358
6757	SSX2	SSX family member 2	Yes	Oncogene-induced	Induces	25363656
10735	STAG2	stromal antigen 2	No	Replicative	Induces	28819029
6772	STAT1	signal transducer and activator of transcription 1	No	Unclear	Induces	22217266
6774	STAT3	signal transducer and activator of transcription 3	No	Oncogene-induced	Induces	22374671
6776	STAT5A	signal transducer and activator of transcription 5A	No	Oncogene-induced	Induces	17913706
6777	STAT5B	signal transducer and activator of transcription 5B	No	Unclear	Induces	20536843
6778	STAT6	signal transducer and activator of transcription 6	Yes	Unclear	Induces	23935100
6786	STIM1	stromal interaction molecule 1	Yes	Unclear	Unclear	26257076
282974	STK32C	serine/threonine kinase 32C	No	Unclear	Induces	26583757
6789	STK4	serine/threonine kinase 4	No	Unclear	Induces	26611489
83931	STK40	serine/threonine kinase 40	No	Unclear	Induces	26583757
79991	STN1	STN1 subunit of CST complex	No	Replicative	Inhibits	22964711
10273	STUB1	STIP1 homology and U-box containing protein 1	Yes	Stress-induced	Inhibits	28232384
6613	SUMO2	small ubiquitin like modifier 2	No	Unclear	Induces	17012228
6612	SUMO3	small ubiquitin like modifier 3	No	Unclear	Induces	17012228
6829	SUPT5H	SPT5 homolog, DSIF elongation factor subunit	Yes	Oncogene-induced	Inhibits	19210550
6839	SUV39H1	SUV39H1 histone lysine methyltransferase	No	Unclear	Inhibits	26160351
23512	SUZ12	SUZ12 polycomb repressive complex 2 subunit	No	Replicative	Inhibits	23455154
23512	SUZ12	SUZ12 polycomb repressive complex 2 subunit	No	Oncogene-induced	Inhibits	23455154
6850	SYK	spleen associated tyrosine kinase	Yes	Unclear	Induces	19293188
6857	SYT1	synaptotagmin 1	Yes	Unclear	Inhibits	30647108
9066	SYT7	synaptotagmin 7	Yes	Unclear	Inhibits	30647108
10460	TACC3	transforming acidic coiled-coil containing protein 3	Yes	Stress-induced	Inhibits	20729911
6876	TAGLN	transgelin	Yes	Stress-induced	Induces	20705054
29110	TBK1	TANK binding kinase 1	Yes	Unclear	Inhibits	24487029
9519	TBPL1	TATA-box binding protein like 1	Yes	Stress-induced	Induces	28082682
6909	TBX2	T-box transcription factor 2	Yes	Replicative	Inhibits	15781639
6926	TBX3	T-box transcription factor 3	No	Oncogene-induced	Inhibits	24876127
7003	TEAD1	TEA domain transcription factor 1	Yes	Oncogene-induced	Inhibits	28759040
7004	TEAD4	TEA domain transcription factor 4	Yes	Oncogene-induced	Inhibits	28759040
7014	TERF2	telomeric repeat binding factor 2	Yes	Replicative	Inhibits	16539655
7015	TERT	telomerase reverse transcriptase	No	Replicative	Inhibits	9454332
7027	TFDP1	transcription factor Dp-1	Yes	Unclear	Inhibits	22012588
10342	TFG	trafficking from ER to golgi regulator	Yes	Unclear	Inhibits	21809350
7041	TGFB1I1	transforming growth factor beta 1 induced transcript 1	No	Unclear	Induces	9032249
7042	TGFB2	transforming growth factor beta 2	Yes	Oncogene-induced	Inhibits	30971692
7045	TGFBI	transforming growth factor beta induced	Yes	Replicative	Induces	22695319
7046	TGFBR1	transforming growth factor beta receptor 1	Yes	Unclear	Inhibits	30971692
7048	TGFBR2	transforming growth factor beta receptor 2	Yes	Unclear	Unclear	28273461
7048	TGFBR2	transforming growth factor beta receptor 2	Yes	Unclear	Unclear	30971692
7068	THRB	thyroid hormone receptor beta	Yes	Stress-induced	Unclear	17965546
57103	TIGAR	TP53 induced glycolysis regulatory phosphatase	Yes	Stress-induced	Induces	19710698
8914	TIMELESS	timeless circadian regulator	No	Oncogene-induced	Inhibits	30100061
81793	TLR10	toll like receptor 10	No	Oncogene-induced	Induces	31183403
7097	TLR2	toll like receptor 2	No	Oncogene-induced	Induces	31183403
7098	TLR3	toll like receptor 3	No	Unclear	Induces	24165198
7099	TLR4	toll like receptor 4	No	Unclear	Inhibits	30790400
51311	TLR8	toll like receptor 8	Yes	Stress-induced	Inhibits	25231413
56674	TMEM9B	TMEM9 domain family member B	Yes	Unclear	Induces	21740549
8741	TNFSF13	TNF superfamily member 13	Yes	Unclear	Inhibits	19466596
9966	TNFSF15	TNF superfamily member 15	No	Replicative	Induces	20675618
10043	TOM1	target of myb1 membrane trafficking protein	No	Unclear	Induces	15265694
7150	TOP1	DNA topoisomerase I	No	Oncogene-induced	Induces	19435923
7156	TOP3A	DNA topoisomerase III alpha	Yes	Replicative	Induces	24526736
11073	TOPBP1	DNA topoisomerase II binding protein 1	Yes	Replicative	Inhibits	21149450
11073	TOPBP1	DNA topoisomerase II binding protein 1	Yes	Oncogene-induced	Inhibits	21149450
7157	TP53	tumor protein p53	Yes	Replicative	Induces	9275177
7157	TP53	tumor protein p53	Yes	Stress-induced	Induces	9275177
7157	TP53	tumor protein p53	Yes	Oncogene-induced	Induces	9275177
7158	TP53BP1	tumor protein p53 binding protein 1	No	Unclear	Induces	27371829
7159	TP53BP2	tumor protein p53 binding protein 2	No	Oncogene-induced	Induces	23248303
9540	TP53I3	tumor protein p53 inducible protein 3	Yes	Replicative	Inhibits	28259183
9540	TP53I3	tumor protein p53 inducible protein 3	Yes	Stress-induced	Inhibits	28259183
94241	TP53INP1	tumor protein p53 inducible nuclear protein 1	No	Stress-induced	Induces	21093163
8626	TP63	tumor protein p63	No	Oncogene-induced	Induces	19898465
1200	TPP1	tripeptidyl peptidase 1	No	Stress-induced	Inhibits	27559927
7175	TPR	translocated promoter region, nuclear basket protein	Yes	Unclear	Inhibits	21811608
22974	TPX2	TPX2 microtubule nucleation factor	Yes	Unclear	Inhibits	28638452
6434	TRA2B	transformer 2 beta homolog	Yes	Unclear	Inhibits	27043659
1787	TRDMT1	tRNA aspartic acid methyltransferase 1	No	Replicative	Inhibits	28843151
10155	TRIM28	tripartite motif containing 28	No	Oncogene-induced	Induces	25160591
54822	TRPM7	transient receptor potential cation channel subfamily M member 7	Yes	Replicative	Inhibits	22166235
79054	TRPM8	transient receptor potential cation channel subfamily M member 8	Yes	Replicative	Inhibits	22555807
8295	TRRAP	transformation/transcription domain associated protein	Yes	Oncogene-induced	Inhibits	28806777
8848	TSC22D1	TSC22 domain family member 1	No	Oncogene-induced	Inhibits	21448135
7272	TTK	TTK protein kinase	Yes	Unclear	Inhibits	27618777
7291	TWIST1	twist family bHLH transcription factor 1	Yes	Oncogene-induced	Inhibits	22654667
7291	TWIST1	twist family bHLH transcription factor 1	Yes	Oncogene-induced	Inhibits	24974259
117581	TWIST2	twist family bHLH transcription factor 2	Yes	Oncogene-induced	Inhibits	24974259
7295	TXN	thioredoxin	No	Unclear	Inhibits	20074557
10628	TXNIP	thioredoxin interacting protein	No	Replicative	Induces	20656682
10628	TXNIP	thioredoxin interacting protein	No	Oncogene-induced	Induces	20656682
7297	TYK2	tyrosine kinase 2	No	Unclear	Induces	26583757
7298	TYMS	thymidylate synthetase	Yes	Oncogene-induced	Inhibits	23249808
11065	UBE2C	ubiquitin conjugating enzyme E2 C	Yes	Unclear	Inhibits	29904125
7329	UBE2I	ubiquitin conjugating enzyme E2 I	Yes	Oncogene-induced	Inhibits	29773808
7334	UBE2N	ubiquitin conjugating enzyme E2 N	Yes	Unclear	Inhibits	30224375
7335	UBE2V1	ubiquitin conjugating enzyme E2 V1	Yes	Unclear	Inhibits	30224375
7336	UBE2V2	ubiquitin conjugating enzyme E2 V2	Yes	Unclear	Inhibits	30224375
7337	UBE3A	ubiquitin protein ligase E3A	Yes	Oncogene-induced	Inhibits	22689861
80019	UBTD1	ubiquitin domain containing 1	Yes	Replicative	Induces	25382750
80019	UBTD1	ubiquitin domain containing 1	Yes	Stress-induced	Induces	25382750
29128	UHRF1	ubiquitin like with PHD and ring finger domains 1	No	Oncogene-induced	Inhibits	28394343
25989	ULK3	unc-51 like kinase 3	No	Unclear	Induces	19279323
7398	USP1	ubiquitin specific peptidase 1	No	Oncogene-induced	Inhibits	27160904
57646	USP28	ubiquitin specific peptidase 28	No	Unclear	Induces	27371829
55813	UTP6	UTP6 small subunit processome component	Yes	Replicative	Inhibits	25732822
55813	UTP6	UTP6 small subunit processome component	Yes	Oncogene-induced	Inhibits	25732822
1462	VCAN	versican	No	Stress-induced	Induces	30622695
7421	VDR	vitamin D receptor	No	Oncogene-induced	Inhibits	27041576
7422	VEGFA	vascular endothelial growth factor A	No	Replicative	Inhibits	9160882
27287	VENTX	VENT homeobox	Yes	Unclear	Induces	21325273
7465	WEE1	WEE1 G2 checkpoint kinase	Yes	Oncogene-induced	Inhibits	28806777
11197	WIF1	WNT inhibitory factor 1	Yes	Unclear	Induces	24853424
55062	WIPI1	WD repeat domain, phosphoinositide interacting 1	No	Unclear	Inhibits	30352807
51384	WNT16	Wnt family member 16	No	Replicative	Induces	19951988
7472	WNT2	Wnt family member 2	No	Unclear	Inhibits	17643369
7474	WNT5A	Wnt family member 5A	Yes	Oncogene-induced	Induces	21816908
7477	WNT7B	Wnt family member 7B	Yes	Unclear	Inhibits	30971692
7486	WRN	WRN RecQ like helicase	Yes	Oncogene-induced	Inhibits	12842909
26118	WSB1	WD repeat and SOCS box containing 1	No	Oncogene-induced	Inhibits	27958289
7490	WT1	WT1 transcription factor	Yes	Oncogene-induced	Inhibits	20972333
11059	WWP1	WW domain containing E3 ubiquitin protein ligase 1	No	Replicative	Inhibits	21795702
54739	XAF1	XIAP associated factor 1	No	Stress-induced	Induces	26802028
331	XIAP	X-linked inhibitor of apoptosis	Yes	Stress-induced	Inhibits	22760199
7508	XPC	XPC complex subunit, DNA damage recognition and repair factor	Yes	Stress-induced	Inhibits	20403967
7514	XPO1	exportin 1	No	Unclear	Induces	31305018
10413	YAP1	Yes1 associated transcriptional regulator	No	Replicative	Inhibits	23576552
4904	YBX1	Y-box binding protein 1	No	Replicative	Inhibits	29712925
8089	YEATS4	YEATS domain containing 4	Yes	Unclear	Inhibits	24170126
83719	YPEL3	yippee like 3	Yes	Stress-induced	Induces	21671470
7529	YWHAB	tyrosine 3-monooxygenase/tryptophan 5-monooxygenase activation protein beta	Yes	Oncogene-induced	Inhibits	28116547
7534	YWHAZ	tyrosine 3-monooxygenase/tryptophan 5-monooxygenase activation protein zeta	Yes	Unclear	Inhibits	25412315
7528	YY1	YY1 transcription factor	Yes	Unclear	Inhibits	18558095
54819	ZCCHC10	zinc finger CCHC-type containing 10	Yes	Replicative	Induces	31404068
51304	ZDHHC3	zinc finger DHHC-type palmitoyltransferase 3	Yes	Stress-induced	Inhibits	29055014
6935	ZEB1	zinc finger E-box binding homeobox 1	Yes	Replicative	Inhibits	27965283
6935	ZEB1	zinc finger E-box binding homeobox 1	Yes	Oncogene-induced	Inhibits	27965283
7538	ZFP36	ZFP36 ring finger protein	Yes	Unclear	Induces	20157568
7543	ZFX	zinc finger protein X-linked	Yes	Unclear	Inhibits	24228108
64393	ZMAT3	zinc finger matrin-type 3	Yes	Unclear	Inhibits	23085987
10269	ZMPSTE24	zinc metallopeptidase STE24	No	Replicative	Inhibits	24101728
10771	ZMYND11	zinc finger MYND-type containing 11	No	Unclear	Inhibits	17721438
7707	ZNF148	zinc finger protein 148	Yes	Unclear	Inhibits	19583777
7756	ZNF207	zinc finger protein 207	Yes	Unclear	Inhibits	25918225
7764	ZNF217	zinc finger protein 217	No	Replicative	Inhibits	11245413

## Sheet: Supplementary Table S3
The results of recursive feature elimination using RF
Gene	Overall	Resample	rank
NOX4	17.174	Fold04	1
NOX4	16.8785	Fold01	2
NOX4	16.779	Fold02	3
NOX4	16.3844	Fold03	4
NOX4	15.211	Fold09	5
NOX4	14.7469	Fold07	6
NOX4	14.5021	Fold08	7
NOX4	14.3768	Fold05	8
CD34	12.8805	Fold06	9
NOX4	12.1239	Fold06	10
E2F1	12.1196	Fold05	11
CD34	11.1981	Fold03	12
GMNN	10.6732	Fold01	13
CD34	10.4822	Fold09	14
E2F1	10.3253	Fold09	15
CD34	10.1608	Fold07	16
CD34	9.80586	Fold08	17
E2F1	9.67094	Fold04	18
CD34	9.49076	Fold02	19
GMNN	9.41849	Fold02	20
GMNN	9.29309	Fold06	21
CD34	9.19799	Fold05	22
E2F1	8.70268	Fold08	23
CD34	8.68241	Fold04	24
E2F1	8.56322	Fold10	25
NOX4	8.51934	Fold10	26
E2F1	8.47054	Fold01	27
HRAS	8.45111	Fold07	28
GMNN	8.23158	Fold04	29
CD34	8.05609	Fold10	30
GMNN	7.95122	Fold10	31
CD34	7.94407	Fold01	32
GMNN	7.92017	Fold09	33
LMNA	7.8713	Fold10	34
E2F1	7.76687	Fold02	35
GMNN	7.67686	Fold07	36
KIF2C	7.67205	Fold10	37
HRAS	7.63388	Fold05	38
BIRC5	7.48272	Fold04	39
HRAS	7.32701	Fold04	40
GMNN	7.32036	Fold08	41
E2F1	7.22428	Fold07	42
AURKA	7.21042	Fold08	43
CDK1	7.201	Fold07	44
GMNN	7.15036	Fold05	45
KIF2C	7.09781	Fold04	46
GMNN	6.94306	Fold03	47
KIF2C	6.88932	Fold07	48
AURKA	6.85336	Fold09	49
HRAS	6.81048	Fold01	50
AURKA	6.69124	Fold01	51
CDK1	6.65491	Fold10	52
AURKA	6.65194	Fold03	53
E2F1	6.60729	Fold06	54
BIRC5	6.55399	Fold05	55
KIF2C	6.50058	Fold03	56
HRAS	6.47212	Fold06	57
CDK1	6.45346	Fold06	58
BIRC5	6.41119	Fold07	59
WNT7B	6.35148	Fold04	60
BIRC5	6.27098	Fold02	61
HRAS	6.25594	Fold10	62
AURKA	6.23842	Fold10	63
KIF2C	6.21244	Fold02	64
RASSF1	6.1656	Fold05	65
KRT19	6.15498	Fold06	66
HRAS	6.14459	Fold08	67
CDK1	6.1111	Fold04	68
KIF2C	5.96257	Fold01	69
CDC6	5.85253	Fold05	70
CDC6	5.82435	Fold03	71
LMNA	5.75037	Fold03	72
BIRC5	5.71544	Fold10	73
RASSF1	5.68533	Fold10	74
CDK1	5.68123	Fold02	75
CDK1	5.67471	Fold09	76
BIRC5	5.64739	Fold08	77
WNT7B	5.61759	Fold06	78
BIRC5	5.61126	Fold09	79
CCNB1	5.58261	Fold02	80
RASSF1	5.54804	Fold06	81
HRAS	5.54015	Fold03	82
E2F1	5.52879	Fold03	83
CDK5	5.52162	Fold03	84
AURKA	5.45951	Fold07	85
BIRC5	5.40132	Fold03	86
CDK1	5.39519	Fold01	87
LMNA	5.37554	Fold05	88
KRT19	5.36132	Fold05	89
IGFBP3	5.35324	Fold05	90
BIRC5	5.27991	Fold01	91
KRT19	5.21037	Fold10	92
KIF2C	5.2098	Fold09	93
CENPA	5.19339	Fold10	94
AURKA	5.18575	Fold05	95
CDC6	5.13389	Fold08	96
HRAS	5.09402	Fold02	97
AURKA	5.08567	Fold06	98
MCRS1	5.07234	Fold06	99
AURKA	5.00931	Fold02	100
RACGAP1	4.92797	Fold02	101
MCRS1	4.92301	Fold08	102
HJURP	4.88705	Fold02	103
CCNB1	4.87874	Fold10	104
RASSF1	4.86993	Fold02	105
CDK5	4.84391	Fold09	106
LMNA	4.84051	Fold07	107
WNT7B	4.78976	Fold09	108
KRT19	4.76613	Fold09	109
KRT19	4.73619	Fold04	110
UBE2C	4.69222	Fold04	111
FGFR2	4.68604	Fold10	112
RASSF1	4.67678	Fold03	113
RASSF1	4.67593	Fold01	114
KIF2C	4.67476	Fold05	115
AURKA	4.66762	Fold04	116
KIF2C	4.6612	Fold06	117
SIRT7	4.64014	Fold02	118
LMNA	4.63742	Fold01	119
KRT19	4.62222	Fold01	120
PLK1	4.60328	Fold01	121
CCNB1	4.59769	Fold07	122
MAVS	4.59199	Fold02	123
WNT7B	4.57269	Fold05	124
KIF2C	4.55018	Fold08	125
LMNA	4.52676	Fold02	126
BIRC5	4.50964	Fold06	127
LOXL2	4.50254	Fold10	128
RNASEH2A	4.48999	Fold10	129
KIF20A	4.48825	Fold05	130
CDK5	4.43627	Fold10	131
KIF20A	4.43348	Fold09	132
LMNA	4.43181	Fold04	133
AKT1S1	4.41911	Fold06	134
CDK1	4.41786	Fold05	135
IGFBP3	4.40994	Fold07	136
WNT7B	4.40783	Fold10	137
HRAS	4.4013	Fold09	138
CDK5	4.34624	Fold06	139
CCNB1	4.34241	Fold04	140
FGFR2	4.34043	Fold07	141
KIF20A	4.33899	Fold03	142
KIF20A	4.33691	Fold01	143
PSMB5	4.33126	Fold08	144
PLK1	4.33075	Fold03	145
KIF20A	4.32324	Fold06	146
SIRT7	4.32078	Fold06	147
WNT7B	4.32033	Fold08	148
CCNB1	4.30759	Fold06	149
TP53I3	4.30408	Fold02	150
ORC1	4.28302	Fold05	151
HJURP	4.28279	Fold07	152
WNT7B	4.26302	Fold07	153
PSMB5	4.2487	Fold06	154
PHGDH	4.2295	Fold05	155
PLK1	4.20897	Fold10	156
MAVS	4.20277	Fold07	157
KIF20A	4.2019	Fold07	158
RASSF1	4.19501	Fold04	159
MCRS1	4.19474	Fold03	160
UBE2C	4.16702	Fold10	161
CDC6	4.15215	Fold07	162
CDK5	4.14474	Fold08	163
RECQL4	4.12934	Fold01	164
AKT1S1	4.12206	Fold10	165
MAVS	4.09495	Fold08	166
FASTK	4.08574	Fold01	167
LMNA	4.08514	Fold08	168
PLK1	4.07447	Fold06	169
EZH2	4.0606	Fold04	170
AKT1S1	4.05923	Fold03	171
IGFBP3	4.05236	Fold08	172
FGFR2	4.05121	Fold05	173
IGFBP3	4.04759	Fold10	174
OGG1	4.03936	Fold02	175
PSMB5	4.03147	Fold03	176
MCRS1	4.02768	Fold01	177
RASSF1	4.02215	Fold08	178
KRT19	4.00772	Fold07	179
PLK1	4.00278	Fold05	180
CBX8	3.97044	Fold06	181
KRT19	3.95852	Fold08	182
PHGDH	3.95662	Fold04	183
WNT7B	3.95516	Fold01	184
CDK1	3.93671	Fold08	185
CAPNS1	3.92548	Fold10	186
CDC6	3.91201	Fold01	187
MAVS	3.90494	Fold09	188
CBX8	3.89665	Fold08	189
SIRT7	3.89305	Fold01	190
CDK5	3.88175	Fold07	191
RASSF1	3.86011	Fold07	192
RACGAP1	3.85728	Fold07	193
MCRS1	3.83032	Fold05	194
FGFR2	3.82759	Fold06	195
SIX1	3.82138	Fold05	196
KIF20A	3.81368	Fold08	197
CDC45	3.80206	Fold03	198
ALDH2	3.80191	Fold06	199
MCRS1	3.78851	Fold04	200
CDC45	3.77636	Fold09	201
HJURP	3.77218	Fold08	202
UBE2C	3.76668	Fold09	203
LMNA	3.76472	Fold09	204
RNASEH2A	3.76139	Fold04	205
DPY30	3.75212	Fold01	206
CDC6	3.74508	Fold06	207
CDK5	3.74152	Fold01	208
DPY30	3.74133	Fold07	209
RASSF1	3.73692	Fold09	210
PHGDH	3.72782	Fold09	211
FASTK	3.72635	Fold03	212
MCRS1	3.72572	Fold10	213
IGFBP3	3.72294	Fold06	214
PHGDH	3.72105	Fold07	215
RPS9	3.72102	Fold02	216
RECQL4	3.71966	Fold09	217
RACGAP1	3.71132	Fold08	218
FGFR2	3.69004	Fold08	219
IGFBP3	3.67024	Fold04	220
SIX1	3.66774	Fold08	221
CCNA2	3.65101	Fold10	222
ALDH2	3.6493	Fold03	223
CDK1	3.63742	Fold03	224
LOXL2	3.63487	Fold09	225
MCRS1	3.62639	Fold09	226
RNASEH2A	3.6178	Fold08	227
IGFBP3	3.61746	Fold02	228
CAPNS1	3.60962	Fold01	229
MCRS1	3.60616	Fold07	230
RNASEH2A	3.60159	Fold07	231
CDC6	3.5979	Fold02	232
NEK2	3.58685	Fold01	233
CAPNS1	3.58494	Fold09	234
PSMB5	3.57442	Fold04	235
EZH2	3.57019	Fold10	236
OGG1	3.5698	Fold07	237
RACGAP1	3.56852	Fold06	238
FASTK	3.55702	Fold09	239
CDK5	3.55495	Fold04	240
CCNA2	3.54486	Fold07	241
SIX1	3.54354	Fold03	242
RNASEH2A	3.53885	Fold09	243
CDC6	3.53696	Fold10	244
CENPA	3.53042	Fold08	245
CDC45	3.52704	Fold05	246
SIRT7	3.52376	Fold09	247
KRT19	3.51344	Fold03	248
FOS	3.51143	Fold07	249
CCNA2	3.50886	Fold09	250
CENPA	3.5036	Fold03	251
LOXL2	3.5032	Fold01	252
COX5B	3.49674	Fold02	253
AKT1S1	3.49617	Fold02	254
CAPNS1	3.49361	Fold08	255
CCNA2	3.49353	Fold02	256
SIX1	3.48256	Fold02	257
AURKB	3.47863	Fold08	258
OGG1	3.47856	Fold04	259
FGFR2	3.47544	Fold09	260
FASTK	3.46366	Fold08	261
ABI3BP	3.46228	Fold06	262
PLK1	3.46106	Fold04	263
PSMB5	3.45808	Fold09	264
PLK1	3.45302	Fold08	265
RNASEH2A	3.45199	Fold05	266
CDC45	3.45018	Fold04	267
UBE2C	3.43926	Fold03	268
ORC1	3.42401	Fold10	269
CDC45	3.42322	Fold10	270
RACGAP1	3.41219	Fold09	271
ORC1	3.40875	Fold06	272
AURKB	3.40578	Fold07	273
IGFBP3	3.40159	Fold01	274
RNASEH2A	3.39414	Fold03	275
NDST2	3.39318	Fold05	276
HJURP	3.38628	Fold03	277
AURKB	3.38396	Fold05	278
IGFBP3	3.38011	Fold09	279
KIF20A	3.37651	Fold10	280
KIF20A	3.37042	Fold02	281
UBE2C	3.37039	Fold08	282
CYP26A1	3.36957	Fold09	283
AURKB	3.35524	Fold09	284
SIRT7	3.3485	Fold07	285
CCNB1	3.34759	Fold08	286
OGG1	3.34368	Fold09	287
CDKN2A	3.34021	Fold10	288
FOS	3.33623	Fold01	289
CBX8	3.3256	Fold04	290
HJURP	3.32	Fold04	291
RNASEH2A	3.31781	Fold02	292
PMVK	3.31479	Fold01	293
PEA15	3.31241	Fold07	294
CAPNS1	3.30919	Fold02	295
PRKD1	3.30521	Fold02	296
MAVS	3.28569	Fold03	297
E2F7	3.26007	Fold08	298
SIRT7	3.25415	Fold03	299
MAVS	3.2477	Fold05	300
CDC6	3.23278	Fold09	301
RACGAP1	3.23188	Fold03	302
CDK5	3.22554	Fold05	303
SIRT7	3.21857	Fold10	304
NUDT5	3.21331	Fold08	305
CCNA2	3.20142	Fold08	306
CDC45	3.19046	Fold01	307
MMP7	3.18719	Fold06	308
MAP2K2	3.185	Fold08	309
CCNB1	3.17755	Fold01	310
MAVS	3.17273	Fold01	311
NUDT5	3.17218	Fold02	312
NEK2	3.17112	Fold03	313
FOS	3.16474	Fold06	314
DPY30	3.16236	Fold08	315
EGR2	3.16044	Fold08	316
LMNA	3.15463	Fold06	317
PSMB5	3.15197	Fold10	318
PHGDH	3.14376	Fold08	319
MCRS1	3.14066	Fold02	320
PLK1	3.13344	Fold07	321
FASTK	3.12887	Fold10	322
GGCT	3.11694	Fold03	323
EGR2	3.11328	Fold05	324
PSMB5	3.10111	Fold02	325
UBE2C	3.0843	Fold01	326
UBE2I	3.08323	Fold06	327
PHGDH	3.07946	Fold06	328
EZH2	3.0721	Fold09	329
SIX1	3.07113	Fold10	330
FASTK	3.06992	Fold07	331
RNASEH2A	3.06864	Fold01	332
FGFR2	3.0641	Fold03	333
ORC1	3.05979	Fold07	334
AURKB	3.05867	Fold03	335
GGCT	3.05398	Fold09	336
CDC45	3.05073	Fold07	337
RECQL4	3.04923	Fold05	338
RNASEH2A	3.04304	Fold06	339
MAP2K2	3.03992	Fold01	340
NEK2	3.03873	Fold07	341
CBX8	3.03465	Fold10	342
PEA15	3.03056	Fold03	343
ALDH2	3.02939	Fold09	344
PEA15	3.02771	Fold10	345
PSMB5	3.02116	Fold01	346
HJURP	3.01802	Fold09	347
AURKB	3.00935	Fold01	348
PEA15	2.99463	Fold06	349
CBX8	2.99455	Fold07	350
NEK2	2.98659	Fold09	351
CYP26A1	2.96733	Fold04	352
NDST2	2.96662	Fold08	353
EGR2	2.96292	Fold09	354
UBE2C	2.95634	Fold07	355
UBE2C	2.93024	Fold06	356
FGFR2	2.92392	Fold04	357
GGCT	2.91773	Fold07	358
PMVK	2.91373	Fold09	359
CDC45	2.90986	Fold08	360
DPY30	2.90863	Fold05	361
COX5B	2.90529	Fold03	362
CAPNS1	2.90402	Fold07	363
PSMB5	2.90312	Fold05	364
AURKB	2.90204	Fold10	365
ALDH2	2.89996	Fold07	366
PMVK	2.89944	Fold07	367
ALDH2	2.89552	Fold01	368
RACGAP1	2.89376	Fold10	369
FGFR2	2.88933	Fold01	370
OGG1	2.88638	Fold08	371
RECQL4	2.88488	Fold02	372
CCNB1	2.88064	Fold09	373
CXCL1	2.87994	Fold07	374
SIX1	2.87678	Fold07	375
RECQL4	2.86591	Fold10	376
TP53I3	2.85677	Fold03	377
RPS9	2.85249	Fold08	378
CAPNS1	2.84921	Fold06	379
PTTG1	2.84718	Fold05	380
DIRAS3	2.84583	Fold03	381
MMP7	2.84508	Fold04	382
NEK2	2.84107	Fold02	383
IGFBP3	2.83172	Fold03	384
MYBL2	2.82525	Fold02	385
HMGB3	2.82247	Fold02	386
NDST2	2.82004	Fold03	387
CDK5	2.81485	Fold02	388
WNT7B	2.80933	Fold02	389
CXCL1	2.80039	Fold09	390
OGG1	2.79686	Fold01	391
PEA15	2.79591	Fold08	392
LOXL2	2.78492	Fold07	393
MAP2K2	2.77887	Fold06	394
LOXL2	2.77463	Fold04	395
ALDH2	2.77377	Fold08	396
AURKB	2.77335	Fold04	397
ABI3BP	2.76912	Fold08	398
SIRT7	2.7639	Fold08	399
RECQL4	2.76156	Fold08	400
MUS81	2.76053	Fold06	401
EHMT2	2.76045	Fold02	402
GGCT	2.75619	Fold08	403
PLK1	2.74828	Fold02	404
WNT7B	2.74532	Fold03	405
MAGOHB	2.74448	Fold06	406
PTTG1	2.74331	Fold08	407
SIX1	2.73554	Fold01	408
CYP26A1	2.73434	Fold05	409
CBX8	2.7308	Fold03	410
MAGOHB	2.72902	Fold01	411
DPY30	2.72836	Fold10	412
RUVBL2	2.72761	Fold02	413
LOXL2	2.72141	Fold05	414
NUDT5	2.71746	Fold10	415
E2F7	2.70975	Fold02	416
TP53I3	2.7055	Fold07	417
RUVBL2	2.69751	Fold05	418
TRPM8	2.69486	Fold07	419
MUS81	2.69206	Fold05	420
SIX1	2.69122	Fold04	421
CCNB1	2.68957	Fold03	422
LOXL2	2.683	Fold08	423
ALDH2	2.67901	Fold04	424
MAP2K2	2.67878	Fold03	425
E2F7	2.67239	Fold07	426
OGG1	2.67142	Fold05	427
CENPA	2.66948	Fold09	428
SFRP1	2.66789	Fold01	429
NEK2	2.66515	Fold04	430
CENPA	2.65889	Fold05	431
NOTCH3	2.65762	Fold01	432
CAPNS1	2.65459	Fold03	433
HSPA1A	2.65243	Fold09	434
SFRP1	2.65091	Fold10	435
EZH2	2.64964	Fold05	436
COX5B	2.64943	Fold05	437
NOTCH3	2.64877	Fold02	438
RACGAP1	2.64755	Fold05	439
NUDT5	2.64678	Fold05	440
RACGAP1	2.6399	Fold01	441
UBE2C	2.6376	Fold02	442
ALDH2	2.63662	Fold10	443
NOTCH3	2.63636	Fold04	444
KIFC1	2.63586	Fold04	445
KIFC1	2.63548	Fold02	446
EGR2	2.6247	Fold07	447
SIX1	2.61354	Fold06	448
NEK2	2.61172	Fold06	449
ID1	2.60943	Fold09	450
CDKN2A	2.60619	Fold03	451
HJURP	2.60154	Fold10	452
RPS9	2.59731	Fold10	453
MIF	2.59559	Fold08	454
DIRAS3	2.59225	Fold06	455
DTL	2.58926	Fold05	456
KIFC1	2.57827	Fold05	457
MAP2K2	2.57743	Fold10	458
CYP26A1	2.57479	Fold10	459
AKT1S1	2.57442	Fold01	460
CDC6	2.56556	Fold04	461
CDKN2A	2.56262	Fold02	462
FOS	2.55666	Fold04	463
E2F7	2.5554	Fold05	464
DPY30	2.54947	Fold09	465
FOS	2.54888	Fold05	466
ING5	2.54088	Fold03	467
RPS14	2.54038	Fold07	468
G6PD	2.54006	Fold01	469
TRPM8	2.53865	Fold02	470
FASTK	2.53521	Fold05	471
UBE2C	2.53374	Fold05	472
G6PD	2.53057	Fold10	473
TLR3	2.52102	Fold05	474
ALDH2	2.52053	Fold05	475
CENPA	2.51888	Fold07	476
RBP1	2.51778	Fold01	477
MAVS	2.50704	Fold06	478
GGCT	2.50355	Fold06	479
PSMB5	2.50094	Fold07	480
EGR2	2.49788	Fold03	481
MUS81	2.49713	Fold10	482
RUVBL2	2.49157	Fold01	483
ABI3BP	2.489	Fold09	484
IL1RN	2.48833	Fold10	485
TRPM8	2.48577	Fold05	486
NEK2	2.48469	Fold10	487
RUVBL2	2.48275	Fold07	488
UBE2I	2.47608	Fold10	489
PHGDH	2.4754	Fold01	490
EHMT2	2.47466	Fold05	491
MMP7	2.47392	Fold05	492
FASTK	2.47353	Fold02	493
CXCL1	2.47057	Fold05	494
NDST2	2.47054	Fold06	495
FASTK	2.46624	Fold06	496
CENPA	2.46188	Fold02	497
COX5B	2.4562	Fold09	498
MVP	2.45527	Fold05	499
GRK6	2.44973	Fold09	500
EZH2	2.44901	Fold06	501
CAPNS1	2.44633	Fold04	502
CCNA2	2.44432	Fold03	503
NEK2	2.44292	Fold08	504
RACGAP1	2.43363	Fold04	505
HSPA1A	2.42765	Fold01	506
NDST2	2.42647	Fold10	507
SFRP1	2.42446	Fold02	508
UBE2I	2.42279	Fold08	509
ING5	2.41701	Fold08	510
EHMT2	2.41692	Fold08	511
KIFC1	2.41307	Fold01	512
PHGDH	2.41252	Fold03	513
RECQL4	2.41203	Fold04	514
LCN2	2.40445	Fold05	515
KRT19	2.40305	Fold02	516
HJURP	2.40237	Fold06	517
IL1RN	2.39979	Fold05	518
CDC45	2.39845	Fold02	519
HMGA2	2.39502	Fold08	520
MAPK12	2.39057	Fold02	521
EZH2	2.3866	Fold02	522
EHMT2	2.38618	Fold09	523
PMVK	2.38527	Fold08	524
TFG	2.37619	Fold10	525
CDKN2A	2.37209	Fold05	526
MVP	2.37155	Fold02	527
PEA15	2.37063	Fold04	528
GGCT	2.37055	Fold02	529
EHMT2	2.36794	Fold01	530
RUVBL2	2.36505	Fold08	531
CENPA	2.36413	Fold06	532
IL1RN	2.36183	Fold06	533
CHEK1	2.36041	Fold01	534
BTG1	2.35917	Fold10	535
CCL2	2.35226	Fold03	536
CBX8	2.35033	Fold09	537
TLR3	2.34922	Fold10	538
ORC1	2.34357	Fold02	539
MAP2K2	2.34289	Fold05	540
PMVK	2.33236	Fold04	541
PMVK	2.32963	Fold02	542
SIX1	2.32907	Fold09	543
SIRT7	2.32625	Fold05	544
MYBL2	2.32561	Fold05	545
KIFC1	2.32265	Fold10	546
NDST2	2.32035	Fold07	547
EZH2	2.31726	Fold01	548
DPY30	2.31636	Fold02	549
MAP2K2	2.3161	Fold04	550
HSF1	2.31492	Fold01	551
WNT2	2.31209	Fold01	552
TERT	2.31145	Fold07	553
NDST2	2.30962	Fold09	554
EHMT2	2.30809	Fold10	555
MUS81	2.30658	Fold01	556
ORC1	2.30571	Fold08	557
EGR2	2.29892	Fold06	558
AURKB	2.29889	Fold02	559
CHEK1	2.29821	Fold10	560
MMP7	2.29694	Fold10	561
TERT	2.2966	Fold06	562
HJURP	2.29637	Fold01	563
SFRP1	2.2837	Fold09	564
RECQL4	2.28258	Fold03	565
TLR3	2.27999	Fold08	566
MAPK12	2.27922	Fold08	567
SFRP1	2.27783	Fold06	568
RPS9	2.27693	Fold03	569
PTTG1	2.27377	Fold01	570
EZH2	2.26796	Fold03	571
SIRT6	2.26637	Fold08	572
SYT1	2.26538	Fold06	573
UBE2I	2.26367	Fold01	574
AKT1S1	2.26292	Fold07	575
NEK2	2.26179	Fold05	576
CYP26A1	2.26171	Fold01	577
RECQL4	2.26098	Fold07	578
DPY30	2.26033	Fold06	579
HSPA1A	2.24888	Fold07	580
CCNB1	2.24532	Fold05	581
RRM2	2.24461	Fold10	582
LOXL2	2.23805	Fold03	583
CDKN2A	2.2371	Fold08	584
SYT1	2.23435	Fold08	585
MAP2K1	2.23424	Fold08	586
SFN	2.23289	Fold10	587
CENPA	2.22457	Fold04	588
MUS81	2.21882	Fold07	589
HSF1	2.21599	Fold08	590
MT1G	2.21076	Fold09	591
DPY30	2.21019	Fold03	592
OGG1	2.2057	Fold03	593
GRPR	2.20474	Fold03	594
MAVS	2.1968	Fold04	595
SFRP1	2.19646	Fold07	596
ADCK5	2.19469	Fold07	597
RUVBL2	2.18696	Fold10	598
TTK	2.18307	Fold03	599
CXCL1	2.1823	Fold06	600
CYP26A1	2.18169	Fold03	601
DIRAS3	2.1815	Fold01	602
WNT2	2.17732	Fold10	603
SYT1	2.17694	Fold10	604
ING5	2.16491	Fold02	605
PPIB	2.16418	Fold10	606
OGG1	2.16292	Fold06	607
PTTG1	2.16167	Fold10	608
FGFR2	2.16137	Fold02	609
FOS	2.16132	Fold08	610
EHF	2.15914	Fold10	611
CHEK1	2.15632	Fold08	612
SYT1	2.15258	Fold07	613
TLR3	2.15188	Fold07	614
NUDT5	2.15	Fold03	615
PHGDH	2.14668	Fold02	616
CDKN2A	2.14387	Fold04	617
E2F7	2.14224	Fold09	618
MMP7	2.13668	Fold07	619
CDKN2A	2.13477	Fold01	620
SIRT7	2.12625	Fold04	621
HSPA1A	2.12553	Fold06	622
CBX8	2.12543	Fold02	623
NDST2	2.12185	Fold02	624
CYP26A1	2.12151	Fold07	625
AKT1S1	2.11439	Fold09	626
COX5B	2.11417	Fold10	627
NDST2	2.11417	Fold01	628
OGT	2.11195	Fold01	629
NQO1	2.11071	Fold01	630
WNT2	2.10594	Fold09	631
ATG10	2.1048	Fold03	632
FOXM1	2.10456	Fold09	633
FOS	2.10264	Fold02	634
ING5	2.10066	Fold01	635
TFG	2.09572	Fold09	636
E2F7	2.09282	Fold01	637
GTSE1	2.09102	Fold10	638
MAPK12	2.08979	Fold07	639
TP53I3	2.08971	Fold04	640
NCAPH2	2.08835	Fold01	641
DIRAS3	2.08504	Fold07	642
FASTK	2.08339	Fold04	643
ZFP36	2.08172	Fold05	644
RPS9	2.07565	Fold09	645
KIFC1	2.07191	Fold06	646
UBE2I	2.06802	Fold05	647
MAGOHB	2.06801	Fold10	648
PPIB	2.06653	Fold04	649
CBX8	2.05976	Fold01	650
TP53I3	2.05856	Fold10	651
PHGDH	2.05372	Fold10	652
SYT1	2.05194	Fold02	653
PTTG1	2.04888	Fold02	654
TERT	2.04885	Fold10	655
PCGF2	2.04707	Fold02	656
WNT5A	2.04431	Fold02	657
PLK1	2.04294	Fold09	658
CCNA2	2.04164	Fold06	659
AKT1S1	2.04047	Fold08	660
LRRK2	2.03863	Fold09	661
MVP	2.03648	Fold01	662
PMVK	2.03475	Fold03	663
HSPA1A	2.03281	Fold10	664
GTSE1	2.03271	Fold02	665
FXN	2.02391	Fold08	666
DMTF1	2.02335	Fold01	667
SFN	2.01892	Fold05	668
RBBP4	2.01884	Fold10	669
GRK6	2.01591	Fold08	670
EHMT2	2.01508	Fold06	671
ANLN	2.01238	Fold10	672
TP53I3	2.00921	Fold05	673
NUDT5	2.00919	Fold01	674
GATA4	2.00757	Fold03	675
HMGB3	2.00673	Fold09	676
SMAD1	2.00596	Fold03	677
MAP2K2	2.00356	Fold02	678
DIRAS3	2.0004	Fold10	679
KIFC1	2.00028	Fold07	680
DUSP1	2.00028	Fold07	681
OGT	1.99899	Fold10	682
KIFC1	1.99877	Fold03	683
TRPM8	1.9987	Fold04	684
MCM7	1.99451	Fold04	685
POT1	1.99378	Fold07	686
FXN	1.99349	Fold04	687
GRK6	1.99272	Fold02	688
ABI3BP	1.98993	Fold05	689
SYT1	1.98738	Fold09	690
ING5	1.985	Fold06	691
CYP26A1	1.98248	Fold02	692
SERPINE1	1.98183	Fold06	693
ATG10	1.98176	Fold02	694
RPS14	1.98051	Fold03	695
XAF1	1.97988	Fold01	696
NOTCH3	1.97976	Fold07	697
MMP7	1.97806	Fold02	698
CXCL1	1.97594	Fold10	699
GSK3B	1.97584	Fold01	700
TERT	1.97553	Fold09	701
ULK3	1.97526	Fold02	702
SIRT6	1.97215	Fold02	703
DIRAS3	1.97127	Fold08	704
FBXO31	1.96644	Fold06	705
IL1RN	1.96463	Fold09	706
TERT	1.96386	Fold02	707
CDKN2A	1.9601	Fold07	708
E2F7	1.95931	Fold10	709
PTTG1	1.95663	Fold03	710
ME1	1.956	Fold02	711
EZH2	1.95433	Fold07	712
CDK6	1.95351	Fold01	713
DIRAS3	1.95009	Fold04	714
KNDC1	1.94907	Fold06	715
NUDT5	1.94731	Fold07	716
RUVBL2	1.9465	Fold04	717
RBP1	1.9457	Fold08	718
E2F7	1.94362	Fold03	719
HSP90AB1	1.94268	Fold10	720
BTG1	1.9422	Fold09	721
ID1	1.94065	Fold06	722
RPS9	1.93775	Fold05	723
EGR2	1.93684	Fold01	724
PMVK	1.93397	Fold10	725
GSK3A	1.93275	Fold09	726
HSPA5	1.93076	Fold01	727
TERT	1.92989	Fold04	728
RUVBL2	1.92364	Fold03	729
LOXL2	1.9217	Fold06	730
ATG10	1.91937	Fold10	731
GPC3	1.91438	Fold02	732
KIFC1	1.91341	Fold09	733
PTGS2	1.91045	Fold01	734
RPS9	1.91034	Fold01	735
HEPACAM	1.91018	Fold01	736
AKTIP	1.90753	Fold04	737
SERPINE1	1.90611	Fold07	738
HK3	1.90579	Fold04	739
HEPACAM	1.90454	Fold02	740
DPP4	1.90402	Fold01	741
ID1	1.90395	Fold01	742
ING5	1.9034	Fold10	743
UBE2I	1.90256	Fold02	744
RBM38	1.90234	Fold05	745
TTK	1.90233	Fold06	746
CDH1	1.90103	Fold04	747
UBE2I	1.89935	Fold03	748
TRPM7	1.89497	Fold05	749
GGCT	1.89437	Fold04	750
PTGS2	1.89417	Fold06	751
EPHA3	1.89201	Fold07	752
BTG1	1.88923	Fold08	753
MUS81	1.88901	Fold09	754
PPIB	1.8875	Fold01	755
SRF	1.88647	Fold03	756
FOXM1	1.88596	Fold10	757
HSPA1A	1.88576	Fold08	758
PCGF2	1.8854	Fold01	759
GPC3	1.88264	Fold04	760
GJA1	1.88094	Fold03	761
MAP3K5	1.88014	Fold02	762
FOXO1	1.87905	Fold05	763
SFRP1	1.87798	Fold08	764
EZH2	1.87777	Fold08	765
CENPA	1.8768	Fold01	766
ING5	1.87491	Fold04	767
SFN	1.87124	Fold08	768
ECT2	1.86971	Fold03	769
TFG	1.86909	Fold01	770
BTG1	1.86893	Fold05	771
CDCA4	1.86665	Fold06	772
FXN	1.86617	Fold09	773
RECQL4	1.86582	Fold06	774
POT1	1.86577	Fold03	775
ANLN	1.86526	Fold02	776
TP53I3	1.86492	Fold01	777
CAPNS1	1.86327	Fold05	778
CXCR2	1.86326	Fold10	779
HIF1A	1.86306	Fold07	780
SFN	1.86032	Fold09	781
TRPM8	1.85963	Fold01	782
DPP4	1.8517	Fold05	783
PSMD14	1.85039	Fold07	784
HSF1	1.84996	Fold04	785
TP53I3	1.84674	Fold09	786
MAP2K2	1.84492	Fold07	787
PEA15	1.84337	Fold09	788
GAPDH	1.84216	Fold08	789
KIF11	1.83995	Fold01	790
RUVBL2	1.83766	Fold09	791
CXCL1	1.83644	Fold03	792
GGCT	1.83551	Fold10	793
MAGOHB	1.83233	Fold04	794
MCAM	1.83075	Fold02	795
TLR3	1.82936	Fold02	796
ASAH1	1.82934	Fold10	797
YWHAB	1.82657	Fold01	798
MT1G	1.82277	Fold05	799
EIF4EBP1	1.8216	Fold03	800
MIF	1.82044	Fold01	801
PEA15	1.81859	Fold05	802
SYT1	1.81804	Fold04	803
PRKD1	1.81583	Fold08	804
NRAS	1.81559	Fold06	805
RBP1	1.81552	Fold02	806
ING2	1.81284	Fold01	807
BUB1	1.8126	Fold03	808
IGFBP5	1.81224	Fold08	809
CYP26A1	1.81098	Fold06	810
KNDC1	1.80526	Fold08	811
GTSE1	1.80511	Fold07	812
ECT2	1.80485	Fold06	813
SMARCA4	1.80344	Fold08	814
CRISPLD2	1.80322	Fold01	815
FOXO1	1.80275	Fold08	816
E2F7	1.8025	Fold04	817
PPIB	1.80221	Fold08	818
ILF3	1.7977	Fold07	819
WNT2	1.79736	Fold07	820
G6PD	1.79635	Fold04	821
ATG10	1.79592	Fold07	822
AURKB	1.79582	Fold06	823
DPP4	1.79578	Fold07	824
SRF	1.79527	Fold06	825
MAP2K1	1.79465	Fold01	826
DPP4	1.79291	Fold08	827
CXCL1	1.79244	Fold04	828
MAPK12	1.79191	Fold06	829
UBE2I	1.79154	Fold09	830
NADK	1.78981	Fold01	831
ATG10	1.78926	Fold08	832
MT1G	1.78801	Fold10	833
CDCA4	1.78142	Fold07	834
MVP	1.78101	Fold07	835
HIVEP1	1.78038	Fold10	836
IL1RN	1.7781	Fold03	837
SMARCA4	1.77546	Fold04	838
ANLN	1.77537	Fold07	839
APEX1	1.7729	Fold01	840
DMTF1	1.77025	Fold06	841
CUL4B	1.77019	Fold08	842
GAPDH	1.7683	Fold02	843
CCNA2	1.76742	Fold05	844
HEPACAM	1.76435	Fold05	845
NOTCH3	1.76366	Fold06	846
LCN2	1.76259	Fold04	847
HTRA1	1.76239	Fold05	848
AR	1.76215	Fold09	849
IL1RN	1.75754	Fold01	850
CXCL1	1.75502	Fold02	851
GAPDH	1.75346	Fold06	852
PPIB	1.749	Fold03	853
COX5B	1.74768	Fold08	854
HDAC4	1.74661	Fold03	855
SLC13A3	1.74174	Fold06	856
TP63	1.74155	Fold06	857
XPO1	1.73908	Fold10	858
ESRRB	1.73723	Fold10	859
HAUS4	1.7372	Fold04	860
PPARG	1.73718	Fold01	861
CDC7	1.73708	Fold01	862
CTNNAL1	1.73707	Fold04	863
BHLHE40	1.73705	Fold05	864
KSR2	1.73703	Fold08	865
TP53	1.73697	Fold08	866
PYGL	1.73695	Fold06	867
YWHAB	1.73693	Fold08	868
MEF2A	1.7369	Fold08	869
CASP2	1.73688	Fold08	870
CDKN1A	1.73686	Fold08	871
FOXQ1	1.73686	Fold09	872
MTOR	1.7368	Fold03	873
ATF3	1.73676	Fold01	874
ESRRB	1.73672	Fold04	875
PRKAA2	1.73667	Fold10	876
AGR2	1.73655	Fold09	877
VENTX	1.73636	Fold10	878
MAP2K6	1.73633	Fold02	879
IGFBP1	1.73632	Fold02	880
HIRA	1.7363	Fold04	881
SMAD1	1.73616	Fold06	882
TLR2	1.73605	Fold05	883
GJA1	1.73599	Fold07	884
CUL4B	1.73599	Fold09	885
DUSP6	1.73599	Fold02	886
HMGA2	1.73526	Fold09	887
HJURP	1.735	Fold05	888
PTGS2	1.735	Fold09	889
FGFR3	1.7349	Fold04	890
ANXA5	1.73465	Fold01	891
SRF	1.73453	Fold05	892
FOS	1.73433	Fold09	893
RAD51C	1.73432	Fold07	894
CLU	1.73425	Fold05	895
LAYN	1.73419	Fold04	896
RANBP9	1.73345	Fold02	897
MYBL2	1.73297	Fold08	898
EHMT2	1.73288	Fold07	899
HSPA1A	1.73265	Fold02	900
CDK18	1.7324	Fold03	901
CCNA2	1.7316	Fold01	902
MME	1.73025	Fold09	903
PTGS2	1.72977	Fold10	904
POU5F1	1.72715	Fold02	905
MYBL2	1.72694	Fold01	906
TTK	1.72403	Fold10	907
ORC1	1.72396	Fold03	908
ATG10	1.72378	Fold06	909
NOX1	1.72366	Fold07	910
GRPR	1.71986	Fold01	911
PRKDC	1.71791	Fold05	912
DUSP6	1.71782	Fold07	913
HELLS	1.71732	Fold08	914
CRISPLD2	1.71703	Fold04	915
ABI3BP	1.717	Fold07	916
LCN2	1.71468	Fold02	917
CDCA4	1.71433	Fold03	918
GSK3A	1.71315	Fold03	919
MDK	1.71178	Fold02	920
MT1G	1.71087	Fold04	921
NPM1	1.70803	Fold06	922
NOX1	1.70776	Fold05	923
PMVK	1.70754	Fold06	924
HSF1	1.70383	Fold09	925
CDH1	1.70344	Fold08	926
ERCC1	1.70139	Fold06	927
PRKAA2	1.70128	Fold04	928
GNMT	1.70087	Fold04	929
PPM1D	1.70055	Fold08	930
SYT1	1.69974	Fold05	931
SNAI1	1.69956	Fold05	932
FOS	1.69904	Fold10	933
DUSP6	1.69886	Fold06	934
WNT2	1.69863	Fold08	935
CDK6	1.69817	Fold04	936
MME	1.69802	Fold03	937
ID1	1.69617	Fold05	938
HSPA1A	1.69572	Fold04	939
MDK	1.6956	Fold09	940
KNDC1	1.69223	Fold09	941
TTK	1.69118	Fold08	942
TBX2	1.6901	Fold10	943
ZFP36	1.69002	Fold04	944
DIRAS3	1.68865	Fold09	945
RRM2	1.68843	Fold02	946
DMTF1	1.68619	Fold07	947
HSP90AB1	1.68612	Fold06	948
NUDT5	1.68496	Fold04	949
SFRP1	1.68419	Fold04	950
BRAF	1.68404	Fold01	951
RBP1	1.6809	Fold05	952
PHB2	1.68023	Fold01	953
EPHA3	1.68006	Fold08	954
BTG3	1.67992	Fold05	955
TERT	1.67888	Fold03	956
IGFBP5	1.67723	Fold09	957
CDC7	1.67626	Fold05	958
STAG2	1.67528	Fold01	959
RRM2B	1.67513	Fold04	960
PLA2G2A	1.67234	Fold10	961
PRKD2	1.67229	Fold04	962
ORC1	1.67126	Fold04	963
FOXM1	1.67055	Fold01	964
PCGF2	1.66968	Fold03	965
TPP1	1.668	Fold08	966
ATF3	1.66798	Fold05	967
UBE2V2	1.6677	Fold01	968
BTG1	1.6665	Fold06	969
MSN	1.66502	Fold01	970
ACER2	1.66291	Fold09	971
MDK	1.66248	Fold04	972
ILF3	1.6599	Fold03	973
FXN	1.65836	Fold01	974
DUSP6	1.65772	Fold10	975
BCL3	1.65642	Fold07	976
PSMD14	1.65545	Fold05	977
PINK1	1.65502	Fold06	978
TTK	1.65469	Fold07	979
ECT2	1.6507	Fold07	980
RAP1GAP	1.65045	Fold01	981
MUS81	1.64788	Fold03	982
FLT1	1.64786	Fold03	983
UHRF1	1.64763	Fold06	984
RPS14	1.64742	Fold06	985
POT1	1.64725	Fold09	986
ARRB1	1.64669	Fold04	987
KNDC1	1.6459	Fold10	988
APEX1	1.64515	Fold04	989
DDB2	1.64493	Fold08	990
NOX1	1.64422	Fold03	991
ESRRB	1.64301	Fold02	992
KDM6B	1.6423	Fold04	993
RARB	1.64126	Fold10	994
SLC13A3	1.64029	Fold03	995
EHMT2	1.63964	Fold03	996
HSF1	1.63888	Fold05	997
KIFC1	1.63732	Fold08	998
ZMAT3	1.63633	Fold04	999
ORC1	1.63417	Fold01	1000
MDK	1.63356	Fold08	1001
IGFBP5	1.63246	Fold01	1002
TLR10	1.63229	Fold01	1003
UHRF1	1.6317	Fold02	1004
BCL2L1	1.63141	Fold01	1005
NQO1	1.63117	Fold05	1006
RAP1GAP	1.63038	Fold08	1007
UBTD1	1.62949	Fold06	1008
ZFP36	1.62939	Fold02	1009
KDM6B	1.62821	Fold06	1010
MME	1.62673	Fold04	1011
PON1	1.62619	Fold05	1012
GGCT	1.62578	Fold01	1013
ZMPSTE24	1.62555	Fold09	1014
CDH1	1.62446	Fold03	1015
ANLN	1.62443	Fold09	1016
WT1	1.6226	Fold06	1017
DDIT4	1.62186	Fold01	1018
KIF11	1.62044	Fold02	1019
GJA1	1.62026	Fold01	1020
HSP90AB1	1.61985	Fold03	1021
MYD88	1.6188	Fold09	1022
KDR	1.61841	Fold09	1023
TRPM8	1.6178	Fold03	1024
IGFBP1	1.61734	Fold04	1025
MEN1	1.61683	Fold06	1026
MME	1.61572	Fold06	1027
MMP7	1.61535	Fold01	1028
UBE2V1	1.61514	Fold10	1029
LCN2	1.61334	Fold03	1030
RELA	1.6131	Fold04	1031
CXCR2	1.61121	Fold07	1032
PTEN	1.6103	Fold08	1033
HEPACAM	1.60966	Fold08	1034
FGFR3	1.60935	Fold05	1035
LRRK2	1.60875	Fold07	1036
WNT2	1.60873	Fold02	1037
TP53I3	1.60626	Fold06	1038
HK3	1.60563	Fold05	1039
PSMA2	1.60351	Fold01	1040
LMNB1	1.60351	Fold08	1041
CALR	1.60273	Fold04	1042
PURB	1.60059	Fold10	1043
KDM6B	1.60041	Fold07	1044
DDB2	1.59701	Fold01	1045
RARB	1.59445	Fold02	1046
NOTCH3	1.59283	Fold05	1047
ARF1	1.59099	Fold10	1048
TERT	1.59055	Fold08	1049
RPS14	1.58426	Fold05	1050
TP53I3	1.58327	Fold08	1051
GRK6	1.58108	Fold10	1052
ID1	1.58086	Fold07	1053
RRM1	1.57711	Fold10	1054
FSCN1	1.57711	Fold01	1055
PRKAA2	1.57515	Fold02	1056
JUNB	1.57439	Fold07	1057
GRK6	1.57376	Fold06	1058
MDH1	1.57006	Fold08	1059
MUS81	1.56827	Fold02	1060
WNT2	1.56601	Fold03	1061
FOXM1	1.56346	Fold02	1062
HTRA1	1.55771	Fold02	1063
UBE2I	1.55596	Fold07	1064
CHEK1	1.55509	Fold03	1065
TAGLN	1.55497	Fold09	1066
TERT	1.55455	Fold05	1067
POT1	1.55321	Fold04	1068
RRM2	1.55298	Fold09	1069
FLT1	1.5518	Fold02	1070
DAO	1.55106	Fold01	1071
LIN52	1.54984	Fold08	1072
SMC2	1.54972	Fold09	1073
CXCR2	1.54921	Fold09	1074
BUB1	1.54917	Fold01	1075
FOXO1	1.54872	Fold04	1076
HSF1	1.54721	Fold07	1077
SYT7	1.54596	Fold04	1078
PLA2R1	1.54462	Fold08	1079
MT1G	1.54404	Fold08	1080
MDH1	1.54357	Fold09	1081
TP53BP1	1.54287	Fold05	1082
KIF20A	1.54149	Fold04	1083
TACC3	1.54099	Fold05	1084
PTTG1	1.5399	Fold07	1085
XPO1	1.53851	Fold08	1086
LCN2	1.53836	Fold10	1087
ZFP36	1.53824	Fold09	1088
ABCB1	1.5375	Fold05	1089
ATG12	1.5358	Fold10	1090
HDAC4	1.53566	Fold07	1091
CYB5R3	1.53446	Fold05	1092
DDB2	1.53261	Fold03	1093
FLT1	1.53228	Fold01	1094
JUNB	1.53224	Fold09	1095
TBX2	1.53221	Fold06	1096
PES1	1.53211	Fold06	1097
CALR	1.53127	Fold08	1098
FXR1	1.53096	Fold01	1099
NDST2	1.53079	Fold04	1100
ABI3BP	1.53077	Fold03	1101
NOTCH3	1.53005	Fold10	1102
DPY30	1.52813	Fold04	1103
CYB5R3	1.5281	Fold08	1104
HAUS4	1.52796	Fold03	1105
CDK6	1.52759	Fold08	1106
PEX19	1.52667	Fold02	1107
GSK3A	1.52617	Fold07	1108
FDPS	1.52394	Fold02	1109
PINK1	1.52351	Fold07	1110
NPM1	1.5215	Fold08	1111
ESR1	1.52085	Fold06	1112
MTOR	1.52038	Fold08	1113
G6PD	1.51949	Fold08	1114
FXN	1.51851	Fold07	1115
TBX3	1.51773	Fold07	1116
CDCA4	1.51738	Fold01	1117
CDC25A	1.51485	Fold05	1118
UBE2V2	1.51288	Fold02	1119
CYP26A1	1.51195	Fold08	1120
HSF1	1.5092	Fold03	1121
PELP1	1.50791	Fold08	1122
HDAC4	1.50786	Fold04	1123
PAPSS2	1.50747	Fold01	1124
CDKN2A	1.5074	Fold06	1125
PCGF2	1.50678	Fold05	1126
RPS9	1.50524	Fold07	1127
EP300	1.50518	Fold03	1128
MAPK12	1.50491	Fold03	1129
INCENP	1.50396	Fold03	1130
CDH1	1.50077	Fold09	1131
PTTG1	1.50067	Fold09	1132
TLR3	1.50049	Fold03	1133
LPAR1	1.49854	Fold04	1134
RARB	1.49685	Fold04	1135
COX5B	1.4964	Fold06	1136
RAD51C	1.4964	Fold10	1137
SIRT6	1.49559	Fold01	1138
CCND1	1.49542	Fold04	1139
EGR2	1.49529	Fold02	1140
SFRP1	1.49495	Fold05	1141
ROMO1	1.49437	Fold09	1142
SFRP1	1.49315	Fold03	1143
CTH	1.49308	Fold01	1144
SIRT6	1.49295	Fold06	1145
PPP2R5A	1.49262	Fold08	1146
IL1RN	1.49219	Fold08	1147
HSP90AB1	1.48971	Fold04	1148
ATG7	1.48947	Fold07	1149
GRPR	1.48891	Fold04	1150
GRK6	1.48874	Fold05	1151
ACLY	1.48708	Fold01	1152
TFDP1	1.48514	Fold07	1153
OGT	1.48506	Fold06	1154
MME	1.48392	Fold08	1155
TRA2B	1.48387	Fold08	1156
ESR1	1.48373	Fold04	1157
MT1G	1.48353	Fold06	1158
DDB1	1.47962	Fold03	1159
PARP1	1.47913	Fold02	1160
DMTF1	1.47907	Fold04	1161
LCN2	1.47782	Fold01	1162
TRPM8	1.47756	Fold08	1163
CDC45	1.4764	Fold06	1164
FERMT1	1.47178	Fold04	1165
CHEK1	1.47144	Fold07	1166
POT1	1.47009	Fold06	1167
CRISPLD2	1.46853	Fold06	1168
SLC13A3	1.46598	Fold07	1169
NOTCH3	1.46357	Fold09	1170
CHEK1	1.46198	Fold02	1171
SIN3B	1.45985	Fold02	1172
INCENP	1.45974	Fold08	1173
MMP7	1.45914	Fold09	1174
PRKAA2	1.4567	Fold07	1175
LPAR1	1.45666	Fold06	1176
CLU	1.45202	Fold06	1177
PLD2	1.45126	Fold05	1178
PMVK	1.45075	Fold05	1179
PHB2	1.45037	Fold03	1180
HSF1	1.44976	Fold06	1181
AKT1S1	1.44894	Fold04	1182
FGFR1	1.44576	Fold09	1183
DUSP3	1.44559	Fold09	1184
TACC3	1.44468	Fold07	1185
ZFP36	1.43841	Fold10	1186
PTTG1	1.43368	Fold04	1187
EEF1E1	1.43318	Fold05	1188
CDKN1C	1.43271	Fold08	1189
IGFBP5	1.42917	Fold06	1190
PURB	1.42754	Fold08	1191
RBM38	1.42465	Fold01	1192
WNT2	1.42253	Fold04	1193
MDH1	1.42089	Fold01	1194
CBX8	1.41707	Fold05	1195
BLK	1.41705	Fold01	1196
ATF3	1.41705	Fold04	1197
SREBF1	1.41705	Fold06	1198
SLC25A5	1.41705	Fold07	1199
SMG1	1.41705	Fold07	1200
XIAP	1.41705	Fold07	1201
MAP2K3	1.41705	Fold08	1202
PITX1	1.41705	Fold08	1203
IGFBP5	1.41705	Fold10	1204
TRIM28	1.41705	Fold10	1205
GRK4	1.41704	Fold08	1206
MVK	1.41704	Fold08	1207
E2F3	1.41704	Fold10	1208
AXL	1.41704	Fold06	1209
GLI1	1.41704	Fold09	1210
USP28	1.41704	Fold06	1211
PARP1	1.41704	Fold08	1212
STK4	1.41704	Fold09	1213
UBE3A	1.41704	Fold05	1214
CHAF1B	1.41704	Fold06	1215
RUNX1	1.41704	Fold06	1216
TPP1	1.41704	Fold07	1217
SYT7	1.41704	Fold08	1218
LIMA1	1.41704	Fold04	1219
PRKAA2	1.41704	Fold08	1220
NEK9	1.41704	Fold08	1221
BCL11B	1.41704	Fold05	1222
MEF2A	1.41704	Fold04	1223
FGFR3	1.41704	Fold09	1224
MYCN	1.41704	Fold07	1225
SUPT5H	1.41702	Fold04	1226
BTG2	1.41702	Fold09	1227
MORC3	1.41702	Fold10	1228
WRN	1.41702	Fold10	1229
BLK	1.41702	Fold06	1230
BIN1	1.41701	Fold03	1231
IFNG	1.41701	Fold05	1232
MCM7	1.41701	Fold06	1233
CNOT6	1.41701	Fold08	1234
NOLC1	1.41701	Fold08	1235
IRF3	1.41699	Fold03	1236
METTL14	1.41698	Fold10	1237
RUVBL2	1.41697	Fold06	1238
HNRNPA1	1.41697	Fold08	1239
IRF7	1.41697	Fold10	1240
ITGB3	1.41697	Fold03	1241
FSCN1	1.41697	Fold04	1242
KSR2	1.41697	Fold05	1243
KAT5	1.41697	Fold06	1244
MAPK1	1.41697	Fold09	1245
SELENBP1	1.41697	Fold03	1246
ITPR3	1.41697	Fold08	1247
KNDC1	1.41697	Fold07	1248
PAPSS2	1.41697	Fold07	1249
SMARCA2	1.41697	Fold10	1250
IFNG	1.41697	Fold03	1251
ECT2	1.41696	Fold05	1252
PYGL	1.41696	Fold09	1253
RARB	1.41696	Fold06	1254
HSPA5	1.41696	Fold06	1255
HYOU1	1.41696	Fold04	1256
MAPK12	1.41696	Fold09	1257
ATRX	1.41696	Fold09	1258
ASAH1	1.41692	Fold06	1259
ULK3	1.41692	Fold08	1260
HSPA9	1.41691	Fold08	1261
FGF21	1.41691	Fold01	1262
TXNIP	1.41691	Fold10	1263
SMAD3	1.41691	Fold01	1264
BTG2	1.41691	Fold06	1265
ATRX	1.41691	Fold04	1266
GNG11	1.4169	Fold07	1267
ARG2	1.4169	Fold08	1268
RBM39	1.4169	Fold01	1269
SYT7	1.4169	Fold03	1270
TACC3	1.4169	Fold03	1271
HDAC4	1.4169	Fold05	1272
SMAD6	1.4169	Fold02	1273
MAPK1	1.4169	Fold10	1274
MAP3K14	1.41689	Fold02	1275
MECP2	1.41689	Fold05	1276
ACLY	1.41689	Fold10	1277
CLSPN	1.41689	Fold04	1278
ZCCHC10	1.41689	Fold08	1279
NRSN2	1.41687	Fold06	1280
MATK	1.41687	Fold06	1281
ERBB2	1.41684	Fold05	1282
PDGFB	1.41683	Fold01	1283
FERMT2	1.41683	Fold07	1284
CPEB1	1.41683	Fold04	1285
PRMT1	1.41682	Fold04	1286
FLT1	1.41682	Fold07	1287
TAGLN	1.41681	Fold01	1288
RBL2	1.41681	Fold06	1289
IRAK4	1.4168	Fold01	1290
PIK3CA	1.4168	Fold07	1291
UBE2V2	1.4168	Fold10	1292
DLC1	1.41675	Fold07	1293
RAF1	1.41675	Fold01	1294
SMARCD1	1.41674	Fold02	1295
SKP2	1.41674	Fold09	1296
SUMO3	1.41673	Fold03	1297
CEACAM1	1.41673	Fold06	1298
HNRNPD	1.41673	Fold04	1299
FLT1	1.41672	Fold09	1300
ESRRB	1.41672	Fold06	1301
DYRK1A	1.41672	Fold09	1302
SNAI1	1.41671	Fold02	1303
ATG7	1.41671	Fold05	1304
ABCC6	1.41669	Fold07	1305
ALOX15B	1.41669	Fold04	1306
XAF1	1.41666	Fold02	1307
RBX1	1.41664	Fold07	1308
PGR	1.41663	Fold06	1309
SMARCB1	1.41663	Fold10	1310
VDR	1.41662	Fold02	1311
LGALS3	1.41661	Fold08	1312
NRSN2	1.41661	Fold08	1313
PRPF19	1.41661	Fold08	1314
CYBB	1.41661	Fold09	1315
NINJ1	1.4166	Fold01	1316
VEGFA	1.41658	Fold08	1317
NR1H2	1.41658	Fold07	1318
NAMPT	1.41656	Fold03	1319
CD82	1.41655	Fold04	1320
ILK	1.41652	Fold09	1321
TXN	1.41652	Fold06	1322
JUNB	1.41651	Fold02	1323
EPAS1	1.41651	Fold09	1324
CCND1	1.41649	Fold05	1325
MME	1.41648	Fold02	1326
IFNG	1.41647	Fold01	1327
PEBP1	1.41647	Fold01	1328
LPAR1	1.41647	Fold08	1329
PIK3C2A	1.41644	Fold02	1330
STIM1	1.41644	Fold03	1331
POU5F1	1.41644	Fold10	1332
DLC1	1.41643	Fold03	1333
SGK1	1.41635	Fold04	1334
MINK1	1.41634	Fold10	1335
PLA2G2A	1.41633	Fold04	1336
HNRNPAB	1.41632	Fold01	1337
CDK18	1.4163	Fold01	1338
ACER2	1.4163	Fold05	1339
ARRB1	1.41627	Fold05	1340
SOX4	1.41627	Fold10	1341
MYCN	1.41622	Fold05	1342
NSUN2	1.41619	Fold10	1343
NFE2L2	1.41613	Fold02	1344
LIN52	1.41613	Fold06	1345
TERF2	1.41612	Fold08	1346
UBTD1	1.41612	Fold10	1347
DLC1	1.41609	Fold02	1348
CDK2	1.41608	Fold04	1349
HMGB2	1.41606	Fold09	1350
OGT	1.41605	Fold04	1351
MET	1.41604	Fold04	1352
STAT5A	1.41603	Fold08	1353
RAD23B	1.41601	Fold04	1354
GSK3A	1.41598	Fold01	1355
PGR	1.41593	Fold08	1356
KNDC1	1.41588	Fold05	1357
PHB2	1.41584	Fold05	1358
GNMT	1.4158	Fold01	1359
ILK	1.41578	Fold02	1360
TP63	1.41573	Fold03	1361
BIN1	1.41571	Fold08	1362
HSPA9	1.41563	Fold10	1363
ASXL2	1.41557	Fold06	1364
CREG1	1.41553	Fold05	1365
CDKN1B	1.41551	Fold08	1366
UHRF1	1.41546	Fold01	1367
USP1	1.41544	Fold05	1368
PTGS2	1.41534	Fold08	1369
DAO	1.41532	Fold08	1370
TRA2B	1.4153	Fold05	1371
NCAPG2	1.41528	Fold04	1372
ARPC1B	1.41528	Fold05	1373
ARID3A	1.41525	Fold10	1374
STK40	1.41517	Fold09	1375
NRAS	1.41503	Fold03	1376
TRRAP	1.415	Fold03	1377
KDM2B	1.41491	Fold10	1378
SPIN1	1.41489	Fold06	1379
CDCA4	1.41483	Fold05	1380
DAO	1.41467	Fold10	1381
PPP2R5A	1.41454	Fold01	1382
ADCK5	1.41448	Fold01	1383
PAK4	1.41448	Fold06	1384
HYOU1	1.41445	Fold02	1385
NRAS	1.41441	Fold09	1386
IMMT	1.41422	Fold05	1387
RAD51C	1.4141	Fold09	1388
DEPTOR	1.41403	Fold01	1389
ERCC1	1.41399	Fold04	1390
ITGB3	1.41399	Fold08	1391
PPIB	1.41396	Fold07	1392
TLR10	1.4138	Fold05	1393
PSMD14	1.41367	Fold04	1394
PARK7	1.41357	Fold10	1395
HNRNPAB	1.41355	Fold03	1396
RPS14	1.41272	Fold09	1397
CTNNAL1	1.41244	Fold06	1398
ABI3BP	1.41212	Fold01	1399
TRPM8	1.41211	Fold06	1400
TACC3	1.412	Fold08	1401
BUB1B	1.41118	Fold05	1402
NCAPH2	1.41003	Fold08	1403
DNMT3B	1.40958	Fold10	1404
PPM1D	1.40873	Fold01	1405
SYT7	1.40858	Fold02	1406
IRF3	1.40738	Fold05	1407
BMS1	1.40666	Fold07	1408
GSK3A	1.40573	Fold05	1409
PGR	1.40565	Fold07	1410
PRKD1	1.40535	Fold03	1411
ATG12	1.40487	Fold07	1412
ERRFI1	1.40477	Fold08	1413
ITPK1	1.40428	Fold10	1414
MET	1.40409	Fold03	1415
KDM4C	1.40375	Fold09	1416
MIF	1.40375	Fold10	1417
COX5B	1.40352	Fold01	1418
TPR	1.40282	Fold06	1419
BECN1	1.40259	Fold02	1420
UBE2V1	1.40251	Fold01	1421
TGFB1I1	1.40205	Fold10	1422
TLR2	1.40204	Fold01	1423
HTRA1	1.40197	Fold10	1424
MME	1.40179	Fold10	1425
PDZD2	1.40176	Fold02	1426
PCGF2	1.40139	Fold04	1427
PIM1	1.40104	Fold03	1428
CUX1	1.40076	Fold04	1429
IFNG	1.40074	Fold09	1430
DUSP6	1.40019	Fold09	1431
CDCA2	1.39998	Fold03	1432
MAGOHB	1.39964	Fold08	1433
TFG	1.39941	Fold08	1434
MYCN	1.3991	Fold08	1435
G6PD	1.399	Fold06	1436
ABI3BP	1.39821	Fold04	1437
DNMT3B	1.3977	Fold02	1438
PCGF2	1.39769	Fold10	1439
IRF5	1.39705	Fold01	1440
AKTIP	1.39699	Fold06	1441
NTN4	1.39623	Fold09	1442
PARP1	1.39621	Fold05	1443
KLF4	1.39552	Fold01	1444
RPS14	1.39548	Fold02	1445
ESR1	1.39471	Fold07	1446
ING2	1.39444	Fold07	1447
GPC3	1.39428	Fold01	1448
BRD7	1.39363	Fold02	1449
CLU	1.39362	Fold01	1450
NACC1	1.39353	Fold04	1451
MYCN	1.39308	Fold03	1452
XPO1	1.39283	Fold06	1453
ECT2	1.39274	Fold02	1454
CNOT6	1.3923	Fold04	1455
NUTF2	1.39216	Fold04	1456
OGG1	1.39179	Fold10	1457
ARF1	1.39154	Fold02	1458
PGR	1.39128	Fold01	1459
CDK5R1	1.39121	Fold08	1460
RRM2	1.39031	Fold06	1461
RBPJ	1.38986	Fold09	1462
TXNIP	1.38984	Fold01	1463
SUV39H1	1.38943	Fold10	1464
POT1	1.38862	Fold08	1465
RCC1	1.3885	Fold08	1466
HSPB1	1.38849	Fold05	1467
EHF	1.38808	Fold06	1468
UBE2I	1.38678	Fold04	1469
DTL	1.38607	Fold08	1470
RRP8	1.38562	Fold01	1471
FGFR1	1.38541	Fold08	1472
PPM1D	1.38481	Fold03	1473
NACC1	1.384	Fold08	1474
ECT2	1.38373	Fold08	1475
PI4KB	1.38355	Fold04	1476
CBX5	1.38318	Fold04	1477
MCAM	1.38264	Fold09	1478
NUTF2	1.38234	Fold09	1479
PRKD2	1.38106	Fold10	1480
TXN	1.38091	Fold05	1481
SMC1A	1.37939	Fold08	1482
AKTIP	1.37886	Fold03	1483
HEPACAM	1.37772	Fold04	1484
MCAM	1.3776	Fold01	1485
SELENBP1	1.37689	Fold05	1486
SMARCA2	1.37685	Fold01	1487
RAD51C	1.37684	Fold04	1488
CDH1	1.3766	Fold02	1489
GPC3	1.37549	Fold10	1490
MAP3K5	1.37531	Fold05	1491
LRRK2	1.3734	Fold01	1492
FOXM1	1.37303	Fold06	1493
PLA2R1	1.37144	Fold03	1494
ARID4B	1.37111	Fold09	1495
MAP2K6	1.37077	Fold09	1496
SMARCA4	1.37064	Fold10	1497
PTGS2	1.36969	Fold03	1498
MXD4	1.36846	Fold07	1499
GAPDH	1.36544	Fold07	1500
PURB	1.36478	Fold07	1501
TGFBI	1.36368	Fold01	1502
KCNJ12	1.36364	Fold02	1503
MYBL2	1.36332	Fold03	1504
EHF	1.36322	Fold08	1505
SRF	1.3632	Fold01	1506
FOXO3	1.36304	Fold02	1507
IFNG	1.36259	Fold08	1508
TGFBR2	1.36248	Fold06	1509
DDB2	1.36236	Fold05	1510
SMARCA4	1.3622	Fold07	1511
IRF7	1.36193	Fold08	1512
IGFBP7	1.36181	Fold08	1513
DOT1L	1.36161	Fold06	1514
MCM7	1.36117	Fold09	1515
EHF	1.3598	Fold03	1516
TLR2	1.35955	Fold02	1517
TXN	1.35887	Fold01	1518
GPC3	1.35768	Fold06	1519
TGFBI	1.35746	Fold08	1520
WNT5A	1.35741	Fold07	1521
PON1	1.35652	Fold02	1522
TGFBR2	1.35639	Fold02	1523
NHEJ1	1.35584	Fold03	1524
MAD1L1	1.35567	Fold02	1525
RBM39	1.35542	Fold10	1526
USP1	1.35509	Fold03	1527
BRD4	1.35504	Fold04	1528
CDKN2A	1.35502	Fold09	1529
UBE2V2	1.35484	Fold07	1530
TRIM28	1.35435	Fold02	1531
TGFB1I1	1.3534	Fold09	1532
MUS81	1.35331	Fold08	1533
DUSP6	1.35307	Fold03	1534
MCAM	1.35301	Fold03	1535
RBM39	1.35282	Fold03	1536
ERRFI1	1.35282	Fold06	1537
MAP2K1	1.35186	Fold09	1538
YEATS4	1.35178	Fold08	1539
ARF1	1.35172	Fold01	1540
BTG3	1.35146	Fold01	1541
CYBB	1.35136	Fold08	1542
FBXO5	1.35117	Fold03	1543
APEX1	1.35087	Fold07	1544
SMAD1	1.35077	Fold09	1545
DTL	1.35071	Fold02	1546
HDAC4	1.35062	Fold09	1547
SLC13A3	1.35053	Fold08	1548
HK3	1.35035	Fold02	1549
VENTX	1.35026	Fold02	1550
ESR1	1.35	Fold08	1551
SPAG9	1.3493	Fold05	1552
TXNIP	1.34923	Fold05	1553
ROMO1	1.34919	Fold01	1554
GRK4	1.34908	Fold05	1555
USP1	1.34818	Fold09	1556
PDGFB	1.34814	Fold04	1557
CHD5	1.34808	Fold10	1558
KDR	1.34785	Fold06	1559
PTGS2	1.34775	Fold02	1560
APEX1	1.3476	Fold06	1561
TFDP1	1.34668	Fold06	1562
ENG	1.34666	Fold04	1563
NUTF2	1.3455	Fold05	1564
KDM4A	1.34541	Fold01	1565
PELP1	1.34406	Fold02	1566
GNMT	1.34406	Fold03	1567
ABCB1	1.34406	Fold04	1568
TEAD4	1.34406	Fold05	1569
MAP3K14	1.34406	Fold08	1570
TWIST2	1.34381	Fold02	1571
FOXQ1	1.34281	Fold06	1572
UBE2V1	1.34279	Fold03	1573
NR2E1	1.34277	Fold04	1574
DPP4	1.34276	Fold03	1575
PIR	1.34276	Fold09	1576
CUL4B	1.34275	Fold07	1577
CEBPB	1.34271	Fold09	1578
KEAP1	1.3415	Fold05	1579
LMNB1	1.34148	Fold07	1580
SIRT1	1.34146	Fold04	1581
BRD7	1.34146	Fold06	1582
ETS1	1.34137	Fold02	1583
ATG5	1.34137	Fold03	1584
SYT7	1.34137	Fold09	1585
GRPR	1.34137	Fold10	1586
DNMT3B	1.34135	Fold06	1587
NBR1	1.34038	Fold09	1588
CBS	1.34033	Fold10	1589
LRRK2	1.34008	Fold04	1590
TWIST2	1.34005	Fold07	1591
VDR	1.33999	Fold01	1592
TNFSF13	1.33916	Fold06	1593
SRF	1.3391	Fold08	1594
EPAS1	1.33888	Fold08	1595
CTNNB1	1.33877	Fold05	1596
MED12	1.33873	Fold04	1597
CARM1	1.33803	Fold09	1598
IL1R1	1.3372	Fold10	1599
ATP6V0C	1.33632	Fold02	1600
TLR10	1.33632	Fold03	1601
CDK18	1.33626	Fold07	1602
LRRK2	1.3362	Fold10	1603
HIVEP1	1.33615	Fold06	1604
SLC13A3	1.33615	Fold09	1605
MAP4K1	1.33609	Fold08	1606
EEF1E1	1.33563	Fold06	1607
WNT16	1.33517	Fold06	1608
FXN	1.33488	Fold10	1609
CDCA4	1.33481	Fold10	1610
HSPB1	1.33469	Fold01	1611
VENTX	1.33406	Fold01	1612
IRF7	1.33391	Fold06	1613
PRKCD	1.3337	Fold06	1614
ITPR2	1.33347	Fold04	1615
KDM6B	1.3325	Fold03	1616
MEOX1	1.33216	Fold09	1617
EPHA3	1.33208	Fold01	1618
BRAF	1.3319	Fold08	1619
CARM1	1.33032	Fold08	1620
HDAC3	1.33009	Fold04	1621
GNMT	1.32999	Fold05	1622
ADCK5	1.32991	Fold06	1623
ZDHHC3	1.32989	Fold01	1624
HNRNPA1	1.32895	Fold01	1625
SUPT5H	1.32868	Fold01	1626
SMAD2	1.32852	Fold10	1627
SOX5	1.32769	Fold10	1628
ITPKB	1.32761	Fold06	1629
MME	1.32573	Fold01	1630
POU3F1	1.32504	Fold09	1631
ORC1	1.32386	Fold09	1632
MXD4	1.32373	Fold01	1633
FOS	1.32343	Fold03	1634
SPI1	1.32342	Fold01	1635
PTK2	1.32294	Fold08	1636
FXN	1.32226	Fold06	1637
BUB1	1.32175	Fold02	1638
PEBP1	1.32094	Fold05	1639
IRF3	1.32019	Fold07	1640
NF1	1.31962	Fold09	1641
SMAD6	1.31952	Fold04	1642
BTG1	1.31872	Fold03	1643
ESR1	1.3182	Fold10	1644
ULK3	1.3182	Fold05	1645
ILF3	1.31817	Fold01	1646
ANLN	1.31808	Fold04	1647
NOTCH3	1.31636	Fold08	1648
ITPR2	1.316	Fold10	1649
PTK2	1.31533	Fold02	1650
RBP1	1.31498	Fold10	1651
BLVRA	1.31451	Fold02	1652
EGR2	1.31424	Fold10	1653
PELP1	1.31349	Fold06	1654
PURB	1.31268	Fold09	1655
MEN1	1.31199	Fold10	1656
BLK	1.31128	Fold10	1657
ERCC1	1.3105	Fold08	1658
MEIS2	1.31039	Fold07	1659
PDGFB	1.31027	Fold06	1660
SFN	1.31021	Fold03	1661
FERMT1	1.30762	Fold03	1662
CALR	1.30754	Fold03	1663
ALDOA	1.30725	Fold07	1664
WIPI1	1.30703	Fold03	1665
ING5	1.30628	Fold07	1666
DIRAS3	1.30593	Fold02	1667
ID1	1.30478	Fold08	1668
PEA15	1.30414	Fold01	1669
FXN	1.30363	Fold05	1670
CDKN2B	1.30319	Fold03	1671
CRISPLD2	1.30283	Fold09	1672
PYGL	1.30255	Fold08	1673
HIPK2	1.30233	Fold01	1674
TTK	1.30213	Fold04	1675
MT1G	1.30191	Fold03	1676
SERPINE1	1.29988	Fold09	1677
AKTIP	1.29978	Fold02	1678
RPS14	1.2994	Fold10	1679
JUNB	1.29869	Fold08	1680
RRM2	1.29841	Fold01	1681
MYBL2	1.29673	Fold04	1682
CUX1	1.29628	Fold06	1683
GPC3	1.29509	Fold09	1684
YEATS4	1.29445	Fold07	1685
CCL2	1.29199	Fold10	1686
YEATS4	1.29188	Fold09	1687
PPP2R5A	1.29115	Fold10	1688
HIRA	1.29078	Fold01	1689
MT1G	1.29066	Fold01	1690
PPIB	1.29026	Fold05	1691
MDK	1.28965	Fold06	1692
PON1	1.28891	Fold09	1693
MYBBP1A	1.2884	Fold07	1694
GPC3	1.28821	Fold08	1695
TYMS	1.28796	Fold07	1696
DUSP3	1.28689	Fold10	1697
POT1	1.28531	Fold01	1698
SMARCA4	1.28329	Fold09	1699
WEE1	1.28295	Fold10	1700
RARB	1.28268	Fold07	1701
ATG4D	1.28138	Fold09	1702
CCL2	1.28105	Fold09	1703
OGT	1.28061	Fold05	1704
USP1	1.28055	Fold08	1705
SELENBP1	1.28026	Fold07	1706
PRKDC	1.27909	Fold01	1707
RPS6KB1	1.27839	Fold07	1708
LOX	1.27781	Fold06	1709
MARCKS	1.27752	Fold09	1710
PDCD11	1.27734	Fold08	1711
HNRNPC	1.27699	Fold10	1712
KDR	1.27655	Fold01	1713
TBX2	1.27655	Fold07	1714
FOXQ1	1.27526	Fold04	1715
HNRNPA3	1.27521	Fold08	1716
NUDT5	1.27519	Fold09	1717
DIDO1	1.27514	Fold02	1718
DTL	1.27509	Fold06	1719
FIS1	1.27509	Fold03	1720
RNASEL	1.27475	Fold08	1721
GTSE1	1.27472	Fold05	1722
NQO1	1.274	Fold04	1723
SUMO2	1.27342	Fold10	1724
SMAD2	1.2733	Fold08	1725
ZMYND11	1.27248	Fold01	1726
SIN3B	1.27243	Fold08	1727
PARK7	1.2724	Fold06	1728
PPIB	1.27225	Fold06	1729
NEK4	1.27218	Fold08	1730
ZDHHC3	1.27214	Fold09	1731
NLK	1.27111	Fold05	1732
HEPACAM	1.27111	Fold06	1733
CDH1	1.27099	Fold10	1734
PDCD10	1.27093	Fold05	1735
FGFR3	1.27041	Fold03	1736
RASSF5	1.26965	Fold10	1737
ESR1	1.2695	Fold01	1738
LATS2	1.26861	Fold07	1739
IKBKG	1.26837	Fold07	1740
KIF11	1.2683	Fold03	1741
UBE2V1	1.26694	Fold06	1742
DKC1	1.26694	Fold08	1743
HMGA2	1.2659	Fold05	1744
USP1	1.26587	Fold04	1745
MAP2K1	1.26568	Fold04	1746
MYBL2	1.26563	Fold06	1747
HELLS	1.26556	Fold06	1748
TEAD4	1.26554	Fold08	1749
HNRNPAB	1.26551	Fold07	1750
MAP3K6	1.26408	Fold02	1751
PRMT1	1.26291	Fold08	1752
BUB1B	1.26143	Fold01	1753
MDM2	1.26143	Fold08	1754
TLR8	1.26143	Fold08	1755
CEBPG	1.25998	Fold09	1756
PSMD14	1.25863	Fold09	1757
PHB2	1.25756	Fold07	1758
NQO1	1.25749	Fold08	1759
DEPTOR	1.25736	Fold08	1760
DEK	1.25729	Fold10	1761
CDKN1C	1.25722	Fold07	1762
POT1	1.25554	Fold02	1763
SMAD2	1.25538	Fold07	1764
MDH1	1.2549	Fold07	1765
FERMT1	1.25464	Fold02	1766
MAPK9	1.25353	Fold01	1767
PGR	1.25352	Fold02	1768
MCAM	1.25296	Fold07	1769
RAD21	1.25272	Fold02	1770
AXL	1.25225	Fold02	1771
PRKDC	1.25182	Fold03	1772
NSUN2	1.25077	Fold09	1773
TOP1	1.25064	Fold10	1774
CDK6	1.2504	Fold09	1775
TP53BP2	1.25028	Fold08	1776
SP1	1.25004	Fold10	1777
EEF1E1	1.24972	Fold07	1778
HNRNPAB	1.24957	Fold08	1779
CTH	1.24851	Fold10	1780
STAT6	1.2472	Fold09	1781
TERT	1.24711	Fold01	1782
HAS1	1.24678	Fold10	1783
PDPK1	1.24466	Fold10	1784
CYB5R3	1.24439	Fold10	1785
XPO1	1.24334	Fold01	1786
FXR1	1.24312	Fold06	1787
ANLN	1.24243	Fold06	1788
PRKD2	1.2417	Fold02	1789
NPM1	1.2405	Fold07	1790
ITPK1	1.24044	Fold08	1791
GRPR	1.24006	Fold09	1792
SMARCA4	1.24001	Fold02	1793
CDK4	1.23988	Fold01	1794
PPM1D	1.23952	Fold09	1795
SENP1	1.23941	Fold08	1796
OGT	1.23682	Fold08	1797
MDH1	1.23678	Fold10	1798
RELB	1.23647	Fold01	1799
WT1	1.23612	Fold08	1800
CLU	1.23497	Fold04	1801
ME1	1.23494	Fold03	1802
G6PD	1.23473	Fold07	1803
OGT	1.23467	Fold09	1804
INCENP	1.23423	Fold04	1805
GRPR	1.23357	Fold06	1806
HNRNPAB	1.23332	Fold05	1807
CTH	1.23318	Fold07	1808
CCL2	1.23162	Fold05	1809
RPS6KB1	1.23122	Fold08	1810
MIF	1.23076	Fold09	1811
CCND3	1.22941	Fold07	1812
POU5F1	1.22753	Fold01	1813
MAPKAPK5	1.22705	Fold07	1814
LAMP2	1.22647	Fold03	1815
GRK4	1.2259	Fold06	1816
BIN1	1.22527	Fold02	1817
GPC3	1.22496	Fold03	1818
CALR	1.22465	Fold06	1819
CTSD	1.22436	Fold02	1820
SIRT6	1.22278	Fold09	1821
SOX5	1.2218	Fold01	1822
SUPT5H	1.22168	Fold07	1823
PIN1	1.22092	Fold05	1824
HDAC4	1.2209	Fold02	1825
CEBPB	1.22068	Fold07	1826
DUSP1	1.21829	Fold05	1827
IL1RN	1.21829	Fold07	1828
CCNA2	1.21827	Fold04	1829
EPHA3	1.21818	Fold04	1830
HELLS	1.21803	Fold02	1831
MAGOHB	1.2174	Fold07	1832
G6PD	1.21698	Fold03	1833
DUSP1	1.2169	Fold02	1834
MDK	1.21624	Fold01	1835
RBL1	1.21447	Fold01	1836
TPX2	1.21447	Fold08	1837
CKAP2	1.21324	Fold07	1838
ACER2	1.21321	Fold04	1839
ESR1	1.21304	Fold09	1840
CDK2	1.21084	Fold06	1841
DUSP1	1.21073	Fold10	1842
MAPK12	1.21068	Fold05	1843
CDC25A	1.21068	Fold08	1844
FASN	1.20941	Fold06	1845
PCGF2	1.20779	Fold09	1846
MVP	1.20681	Fold03	1847
MET	1.20629	Fold06	1848
TOPBP1	1.20606	Fold05	1849
TTK	1.20594	Fold05	1850
MCM3AP	1.20563	Fold09	1851
PHB2	1.20511	Fold04	1852
NCAPH2	1.20341	Fold02	1853
PINK1	1.20248	Fold04	1854
KDM2B	1.20117	Fold08	1855
EIF4G2	1.20098	Fold09	1856
PIN1	1.19964	Fold08	1857
ACLY	1.19901	Fold07	1858
GNMT	1.19837	Fold07	1859
IKBKG	1.19819	Fold08	1860
WNT2	1.19799	Fold05	1861
ARRB1	1.19709	Fold02	1862
PI4KB	1.19709	Fold08	1863
CHAF1B	1.19641	Fold04	1864
PRKD1	1.19589	Fold01	1865
TBX2	1.19563	Fold09	1866
ACLY	1.19455	Fold04	1867
KNDC1	1.19397	Fold04	1868
MAD2L1	1.19361	Fold01	1869
SIRT6	1.19255	Fold10	1870
NRF1	1.1917	Fold04	1871
OPA1	1.19114	Fold01	1872
PHB2	1.19111	Fold08	1873
SETD1A	1.18965	Fold09	1874
EPHA3	1.18801	Fold09	1875
BCL2L1	1.18684	Fold02	1876
LIN9	1.18473	Fold03	1877
CDC7	1.18441	Fold02	1878
SIN3B	1.18309	Fold01	1879
MIF	1.18273	Fold07	1880
PTPN1	1.18139	Fold08	1881
PLA2G2A	1.18118	Fold08	1882
ZFP36	1.17979	Fold07	1883
AR	1.17945	Fold06	1884
BRIP1	1.17942	Fold09	1885
PCGF2	1.17938	Fold08	1886
KIF11	1.17833	Fold06	1887
RAD23B	1.17728	Fold08	1888
FOXO3	1.17727	Fold09	1889
CNOT6	1.17718	Fold10	1890
GNMT	1.1761	Fold06	1891
RAD51C	1.17523	Fold06	1892
EIF4G2	1.17502	Fold02	1893
TGFB2	1.17222	Fold02	1894
RBX1	1.17218	Fold01	1895
ITGB4	1.17191	Fold01	1896
PLA2R1	1.17079	Fold10	1897
GAPDH	1.17076	Fold03	1898
BCLAF1	1.17006	Fold04	1899
PON1	1.16902	Fold07	1900
UBE2V1	1.16707	Fold08	1901
RB1	1.16632	Fold09	1902
JUNB	1.16608	Fold05	1903
YAP1	1.1657	Fold02	1904
ANAPC1	1.16542	Fold06	1905
CLU	1.16262	Fold10	1906
RPTOR	1.16236	Fold03	1907
LPAR1	1.16225	Fold07	1908
MAP2K1	1.15929	Fold07	1909
MTHFD2	1.15621	Fold05	1910
HEPACAM	1.1554	Fold07	1911
BUB1B	1.15454	Fold03	1912
SIN3B	1.15427	Fold07	1913
FERMT1	1.15407	Fold09	1914
SPARC	1.15392	Fold09	1915
NOX1	1.15352	Fold01	1916
BUB1	1.15328	Fold06	1917
SMAD1	1.15298	Fold05	1918
CKAP2	1.15232	Fold09	1919
TBK1	1.15232	Fold10	1920
BMS1	1.15137	Fold09	1921
DNMT3A	1.15042	Fold08	1922
TYK2	1.15	Fold01	1923
PSMD14	1.14869	Fold02	1924
FGFR3	1.14765	Fold06	1925
MMP7	1.14758	Fold08	1926
RRM1	1.14734	Fold07	1927
EPHA3	1.14675	Fold06	1928
CDK6	1.14564	Fold02	1929
FOXO1	1.14495	Fold01	1930
MEOX1	1.14403	Fold02	1931
SUPT5H	1.14358	Fold05	1932
KIF11	1.14338	Fold10	1933
MAP2K2	1.14314	Fold09	1934
SOX2	1.14199	Fold05	1935
ACLY	1.1412	Fold03	1936
MCM7	1.14074	Fold05	1937
TYK2	1.13716	Fold02	1938
CDH1	1.1369	Fold05	1939
HNRNPD	1.13637	Fold07	1940
MAVS	1.13548	Fold10	1941
IKBKG	1.13367	Fold01	1942
GSK3B	1.13282	Fold10	1943
FNTB	1.13195	Fold05	1944
LBR	1.13193	Fold04	1945
ADCK5	1.1312	Fold04	1946
PLA2R1	1.13114	Fold05	1947
GSK3B	1.13031	Fold03	1948
CYB5R3	1.13024	Fold04	1949
ANLN	1.13017	Fold08	1950
MVP	1.12775	Fold06	1951
ITSN2	1.12772	Fold01	1952
RPTOR	1.12741	Fold09	1953
AKT1S1	1.12648	Fold05	1954
BUB1	1.12584	Fold10	1955
CLSPN	1.12356	Fold03	1956
RPTOR	1.12238	Fold01	1957
RRM1	1.1221	Fold02	1958
DTL	1.12068	Fold10	1959
CYB5R3	1.11932	Fold07	1960
CALR	1.11926	Fold02	1961
ZFP36	1.11795	Fold01	1962
DIDO1	1.11771	Fold03	1963
TRIM28	1.11624	Fold01	1964
KLF4	1.11623	Fold03	1965
PRKAA2	1.11541	Fold03	1966
CUX1	1.11504	Fold10	1967
RPS6KB1	1.11397	Fold09	1968
KDR	1.11336	Fold08	1969
DTL	1.11261	Fold03	1970
EIF4G2	1.11242	Fold07	1971
PARP1	1.11239	Fold10	1972
TRIM28	1.11159	Fold08	1973
OGT	1.11099	Fold03	1974
EIF4G2	1.11031	Fold03	1975
FIS1	1.11028	Fold09	1976
PPP2R1A	1.10934	Fold09	1977
PSMD14	1.10913	Fold03	1978
MEN1	1.10808	Fold07	1979
NRSN2	1.10636	Fold10	1980
CKAP2	1.10634	Fold08	1981
TBX2	1.10579	Fold04	1982
MAGOHB	1.10557	Fold03	1983
BMI1	1.10461	Fold08	1984
MIF	1.10235	Fold03	1985
PRPF19	1.10173	Fold01	1986
IRF3	1.10082	Fold04	1987
FERMT2	1.10043	Fold02	1988
GJA1	1.09927	Fold02	1989
SUMO2	1.09872	Fold05	1990
BHLHE40	1.09814	Fold08	1991
ANAPC1	1.09758	Fold07	1992
ITPK1	1.09715	Fold02	1993
AXL	1.0964	Fold07	1994
HEPACAM	1.09628	Fold10	1995
ROMO1	1.09524	Fold05	1996
BRAF	1.0949	Fold07	1997
MVP	1.0936	Fold04	1998
[truncated: 6,402 more rows]

## Sheet: Supplementary Table S4
The results of recursive feature elimination using KNN
Gene	Overall	Resample	Rank
NOX4	0.717996	Fold06	1
NOX4	0.704371	Fold03	2
E2F1	0.694747	Fold02	3
BIRC5	0.687709	Fold09	4
CD34	0.687275	Fold01	5
BIRC5	0.686659	Fold02	6
CCNB1	0.683378	Fold01	7
NOX4	0.682748	Fold01	8
BIRC5	0.681823	Fold05	9
BIRC5	0.681551	Fold07	10
CCNB1	0.680677	Fold09	11
MCRS1	0.679616	Fold06	12
CCNB1	0.678193	Fold05	13
CCNB1	0.677218	Fold07	14
CCNB1	0.676779	Fold03	15
BIRC5	0.675989	Fold03	16
NOX4	0.675589	Fold10	17
CCNB1	0.674913	Fold06	18
BIRC5	0.674256	Fold01	19
UBE2C	0.672521	Fold07	20
E2F1	0.669392	Fold05	21
CDK1	0.668748	Fold07	22
NOX4	0.668307	Fold08	23
BIRC5	0.667774	Fold06	24
E2F1	0.666853	Fold07	25
AURKB	0.666001	Fold07	26
AURKA	0.665127	Fold02	27
BIRC5	0.664817	Fold10	28
KIF2C	0.664588	Fold07	29
KIF2C	0.663874	Fold01	30
UBE2C	0.663604	Fold09	31
GMNN	0.663376	Fold06	32
CD34	0.663255	Fold03	33
EZH2	0.66296	Fold06	34
E2F1	0.662917	Fold09	35
CD34	0.662818	Fold06	36
E2F1	0.662535	Fold01	37
RACGAP1	0.661985	Fold01	38
RACGAP1	0.661735	Fold07	39
AURKA	0.661662	Fold09	40
CCNB1	0.661463	Fold02	41
CDK1	0.661453	Fold01	42
E2F1	0.659418	Fold03	43
CD34	0.65937	Fold05	44
GMNN	0.658056	Fold01	45
AURKB	0.657603	Fold06	46
MCRS1	0.657534	Fold07	47
KIFC1	0.657347	Fold07	48
KIF2C	0.656985	Fold03	49
E2F1	0.655844	Fold06	50
CD34	0.655842	Fold07	51
UBE2C	0.654314	Fold05	52
GMNN	0.654249	Fold03	53
NOX4	0.653937	Fold09	54
CCNB1	0.653877	Fold10	55
CCNB1	0.653735	Fold08	56
KIF2C	0.652672	Fold09	57
MCRS1	0.651983	Fold01	58
NOX4	0.651598	Fold05	59
E2F1	0.650558	Fold10	60
CD34	0.650141	Fold08	61
RNASEH2A	0.649794	Fold03	62
CD34	0.648819	Fold02	63
HRAS	0.648263	Fold06	64
GMNN	0.647894	Fold07	65
NOX4	0.647474	Fold07	66
KIFC1	0.647402	Fold01	67
UBE2C	0.647199	Fold01	68
CDC6	0.646971	Fold01	69
KIF2C	0.646743	Fold05	70
CCNA2	0.646063	Fold05	71
KIF2C	0.645384	Fold06	72
NOX4	0.645361	Fold02	73
UBE2C	0.645166	Fold03	74
PTTG1	0.64507	Fold06	75
BIRC5	0.644892	Fold08	76
RECQL4	0.644776	Fold06	77
AURKA	0.64458	Fold01	78
UBE2C	0.644355	Fold06	79
E2F1	0.643774	Fold08	80
NOX4	0.643708	Fold04	81
RECQL4	0.643551	Fold03	82
RACGAP1	0.643458	Fold03	83
CDK1	0.643377	Fold06	84
GMNN	0.642922	Fold08	85
CDK1	0.642913	Fold09	86
CCNB1	0.642368	Fold04	87
RACGAP1	0.642344	Fold06	88
CDK1	0.642034	Fold05	89
CDK1	0.641781	Fold03	90
RACGAP1	0.641181	Fold09	91
AURKA	0.640769	Fold03	92
CD34	0.640503	Fold09	93
RACGAP1	0.640455	Fold02	94
AURKB	0.640134	Fold01	95
AURKB	0.639904	Fold05	96
CDC6	0.639825	Fold07	97
CDK1	0.63953	Fold08	98
AURKA	0.639384	Fold05	99
AURKA	0.638797	Fold04	100
CD34	0.638625	Fold10	101
CDK1	0.638515	Fold02	102
AURKB	0.638258	Fold10	103
KIFC1	0.636919	Fold03	104
HJURP	0.636857	Fold01	105
AURKA	0.636761	Fold06	106
MCRS1	0.636343	Fold08	107
GMNN	0.636166	Fold05	108
CDC6	0.635039	Fold02	109
CD34	0.634323	Fold04	110
HJURP	0.633687	Fold07	111
CDC6	0.633447	Fold03	112
BIRC5	0.633265	Fold04	113
KIFC1	0.633017	Fold05	114
EZH2	0.632557	Fold01	115
RACGAP1	0.632553	Fold05	116
AURKB	0.632371	Fold02	117
GMNN	0.632357	Fold09	118
AURKA	0.632324	Fold07	119
UBE2C	0.632212	Fold10	120
E2F1	0.632084	Fold04	121
RNASEH2A	0.632077	Fold01	122
MCRS1	0.631631	Fold03	123
PTTG1	0.631087	Fold05	124
AURKB	0.630125	Fold09	125
RACGAP1	0.630106	Fold08	126
GMNN	0.629385	Fold04	127
AURKB	0.629171	Fold03	128
KIF2C	0.628964	Fold02	129
CDK1	0.628783	Fold10	130
UBE2C	0.628648	Fold02	131
KIFC1	0.628548	Fold09	132
KIF2C	0.628183	Fold10	133
KIF2C	0.627543	Fold08	134
EZH2	0.627382	Fold09	135
CDC6	0.627125	Fold08	136
RECQL4	0.626848	Fold07	137
RECQL4	0.626541	Fold05	138
UBE2C	0.626487	Fold08	139
CCNA2	0.626444	Fold01	140
HJURP	0.625397	Fold05	141
KIFC1	0.624953	Fold06	142
AURKA	0.624291	Fold10	143
CDK5	0.624148	Fold01	144
CDC6	0.624039	Fold06	145
CDC6	0.623576	Fold09	146
AURKA	0.622676	Fold08	147
CDC45	0.622392	Fold02	148
GMNN	0.62166	Fold02	149
RECQL4	0.62133	Fold01	150
CDK5	0.621278	Fold03	151
CDC45	0.62115	Fold01	152
EZH2	0.620276	Fold07	153
PTTG1	0.620121	Fold01	154
MCRS1	0.620087	Fold02	155
KIFC1	0.619743	Fold08	156
EZH2	0.619423	Fold03	157
CDC6	0.619141	Fold05	158
EZH2	0.618784	Fold05	159
HJURP	0.618257	Fold03	160
KIFC1	0.618113	Fold02	161
RACGAP1	0.617177	Fold04	162
GMNN	0.6167	Fold10	163
CDC45	0.61588	Fold07	164
CCNA2	0.615831	Fold07	165
KIFC1	0.615148	Fold10	166
PLK1	0.6151	Fold07	167
AURKB	0.615004	Fold08	168
CCNA2	0.61496	Fold09	169
PLK1	0.614591	Fold01	170
CDK5	0.614568	Fold02	171
PTTG1	0.614525	Fold03	172
RACGAP1	0.613043	Fold10	173
PTTG1	0.612494	Fold07	174
MCRS1	0.611475	Fold04	175
HJURP	0.611161	Fold06	176
CDK5	0.61084	Fold10	177
MCRS1	0.61019	Fold10	178
MAP2K2	0.610056	Fold06	179
CDK5	0.610055	Fold06	180
PTTG1	0.60927	Fold09	181
PTTG1	0.608973	Fold02	182
CCNA2	0.608687	Fold02	183
FOXM1	0.608417	Fold01	184
MCRS1	0.608224	Fold09	185
ORC1	0.60819	Fold07	186
MCRS1	0.60791	Fold05	187
HJURP	0.607484	Fold08	188
SIRT7	0.606401	Fold06	189
EZH2	0.606383	Fold02	190
RNASEH2A	0.605453	Fold06	191
HRAS	0.605391	Fold03	192
EZH2	0.605241	Fold08	193
RECQL4	0.604464	Fold08	194
CDK1	0.604242	Fold04	195
HJURP	0.604171	Fold09	196
RECQL4	0.604167	Fold02	197
CCNA2	0.603478	Fold06	198
NEK2	0.602782	Fold01	199
KIF2C	0.602406	Fold04	200
RNASEH2A	0.602387	Fold07	201
HJURP	0.602342	Fold10	202
RECQL4	0.601981	Fold10	203
ORC1	0.601737	Fold02	204
HJURP	0.601541	Fold02	205
HRAS	0.60089	Fold01	206
RNASEH2A	0.600856	Fold02	207
CCNA2	0.600532	Fold03	208
CDC45	0.600207	Fold05	209
PTTG1	0.600193	Fold10	210
UBE2C	0.600013	Fold04	211
PEA15	0.599903	Fold06	212
CDC45	0.599423	Fold03	213
HRAS	0.5988	Fold09	214
KIF20A	0.59843	Fold01	215
RECQL4	0.598306	Fold09	216
PEA15	0.598004	Fold01	217
KIF20A	0.597941	Fold09	218
PLK1	0.597794	Fold06	219
HRAS	0.597447	Fold10	220
HRAS	0.597046	Fold02	221
CCNA2	0.596397	Fold10	222
HRAS	0.596374	Fold08	223
CDC6	0.595997	Fold10	224
MYBL2	0.595762	Fold07	225
CDC6	0.595737	Fold04	226
AURKB	0.595673	Fold04	227
RNASEH2A	0.595153	Fold05	228
HRAS	0.59401	Fold05	229
CENPA	0.593821	Fold09	230
CDC45	0.593341	Fold06	231
EZH2	0.593264	Fold10	232
CDK5	0.593241	Fold04	233
SIRT7	0.593076	Fold01	234
EHMT2	0.591417	Fold03	235
FOXM1	0.591366	Fold07	236
CDK5	0.591152	Fold08	237
ORC1	0.59108	Fold01	238
PSMB5	0.590561	Fold02	239
CENPA	0.590361	Fold05	240
PLK1	0.59001	Fold09	241
EZH2	0.58984	Fold04	242
RECQL4	0.589782	Fold04	243
EHMT2	0.589772	Fold06	244
KIFC1	0.589631	Fold04	245
PLK1	0.589518	Fold03	246
RRM2	0.589459	Fold05	247
FASTK	0.589351	Fold06	248
CDK5	0.589204	Fold09	249
DTL	0.588979	Fold01	250
RNASEH2A	0.588659	Fold10	251
PEA15	0.588336	Fold05	252
CCNA2	0.588299	Fold08	253
CENPA	0.588249	Fold01	254
PLK1	0.587817	Fold05	255
TTK	0.587791	Fold01	256
RRM2	0.587563	Fold02	257
FOXM1	0.587547	Fold03	258
KIF20A	0.587422	Fold03	259
PSMB5	0.587121	Fold06	260
EHMT2	0.58685	Fold01	261
PLK1	0.586479	Fold02	262
RNASEH2A	0.586377	Fold08	263
SIRT7	0.58599	Fold07	264
MYBL2	0.585988	Fold01	265
CDC45	0.585926	Fold10	266
CDK5	0.585519	Fold07	267
RRM2	0.584918	Fold07	268
RRM2	0.584593	Fold01	269
RNASEH2A	0.584448	Fold09	270
CDC45	0.583217	Fold09	271
SIRT7	0.583096	Fold08	272
NEK2	0.583072	Fold07	273
PTTG1	0.582208	Fold08	274
FOXM1	0.581694	Fold06	275
HRAS	0.581678	Fold07	276
FASTK	0.581229	Fold01	277
MYBL2	0.581164	Fold06	278
ANLN	0.581047	Fold01	279
FOXM1	0.580923	Fold02	280
RNASEH2A	0.580864	Fold04	281
KIF20A	0.580311	Fold07	282
FOXM1	0.579498	Fold09	283
BUB1	0.578974	Fold01	284
FOXM1	0.578477	Fold05	285
SIRT7	0.578349	Fold03	286
NEK2	0.577939	Fold03	287
FASTK	0.577163	Fold02	288
KIF20A	0.577148	Fold05	289
EHMT2	0.577046	Fold07	290
KIF20A	0.576362	Fold06	291
ANLN	0.576105	Fold07	292
NEK2	0.57607	Fold09	293
CDC45	0.576059	Fold08	294
CENPA	0.575761	Fold07	295
RRM2	0.57547	Fold06	296
TTK	0.575191	Fold07	297
PSMB5	0.574993	Fold01	298
DTL	0.574825	Fold07	299
CDC45	0.574691	Fold04	300
SIRT7	0.574391	Fold02	301
CBX8	0.574382	Fold06	302
PEA15	0.574032	Fold08	303
EHMT2	0.573527	Fold05	304
PSMB5	0.573246	Fold07	305
CCNA2	0.573142	Fold04	306
NEK2	0.573039	Fold08	307
CENPA	0.572733	Fold03	308
CENPA	0.572708	Fold06	309
PSMB5	0.572477	Fold03	310
PLK1	0.572242	Fold08	311
MAP2K2	0.5722	Fold01	312
HJURP	0.571989	Fold04	313
SIRT7	0.571785	Fold10	314
MYBL2	0.571653	Fold05	315
NEK2	0.570397	Fold05	316
CDK5	0.570367	Fold05	317
FASTK	0.570316	Fold07	318
ORC1	0.570178	Fold03	319
MYBL2	0.568969	Fold03	320
PLK1	0.568717	Fold10	321
ORC1	0.568592	Fold05	322
NEK2	0.567799	Fold06	323
FASTK	0.567742	Fold03	324
PTTG1	0.567395	Fold04	325
FOXM1	0.566693	Fold08	326
CENPA	0.566132	Fold08	327
BUB1	0.565718	Fold05	328
BUB1	0.5657	Fold07	329
EHMT2	0.565571	Fold04	330
GTSE1	0.564705	Fold01	331
SIRT7	0.564654	Fold09	332
ORC1	0.56375	Fold09	333
BUB1	0.563728	Fold03	334
FOXM1	0.563602	Fold10	335
FASTK	0.563449	Fold09	336
CAPNS1	0.562849	Fold06	337
ORC1	0.562552	Fold04	338
NEK2	0.562278	Fold02	339
PEA15	0.562206	Fold07	340
FASTK	0.562074	Fold08	341
ORC1	0.561999	Fold06	342
RRM2	0.561805	Fold03	343
PEA15	0.561322	Fold03	344
PSMB5	0.560972	Fold08	345
ANLN	0.560604	Fold05	346
DTL	0.560505	Fold02	347
EHMT2	0.560328	Fold09	348
EHMT2	0.560129	Fold08	349
DTL	0.560015	Fold03	350
TTK	0.559879	Fold09	351
CENPA	0.559803	Fold02	352
SIRT7	0.558899	Fold05	353
TTK	0.558825	Fold05	354
KIF20A	0.55873	Fold08	355
ILF3	0.558372	Fold01	356
CBX8	0.558313	Fold01	357
CDCA4	0.55809	Fold01	358
ANLN	0.557696	Fold09	359
KIF20A	0.557482	Fold10	360
FASTK	0.556845	Fold10	361
DTL	0.556843	Fold05	362
RRM2	0.556684	Fold09	363
TTK	0.556572	Fold06	364
ORC1	0.555631	Fold08	365
KIF20A	0.555527	Fold02	366
TTK	0.555015	Fold03	367
EHMT2	0.554996	Fold10	368
MYBL2	0.554899	Fold08	369
PSMB5	0.554779	Fold10	370
TACC3	0.554164	Fold06	371
SIRT7	0.553708	Fold04	372
TTK	0.553671	Fold02	373
HRAS	0.553421	Fold04	374
MAP2K2	0.553174	Fold03	375
CBX8	0.553072	Fold09	376
BUB1	0.551898	Fold09	377
MYBL2	0.5516	Fold09	378
CENPA	0.551577	Fold10	379
PSMB5	0.551524	Fold04	380
RRM2	0.551508	Fold08	381
DPY30	0.551355	Fold01	382
MAP2K2	0.550931	Fold07	383
BUB1	0.549934	Fold08	384
PSMB5	0.549484	Fold09	385
PEA15	0.549437	Fold09	386
BUB1	0.549304	Fold06	387
ANLN	0.549229	Fold03	388
ORC1	0.549036	Fold10	389
CDCA4	0.548418	Fold08	390
MYBL2	0.548351	Fold02	391
BUB1B	0.547722	Fold01	392
GRK6	0.546765	Fold06	393
RRM2	0.546496	Fold10	394
MAP2K2	0.546445	Fold10	395
CBX8	0.545894	Fold07	396
PEA15	0.545513	Fold02	397
NEK2	0.545066	Fold10	398
AKT1S1	0.544482	Fold10	399
DPY30	0.544343	Fold06	400
DTL	0.543352	Fold09	401
SMARCA4	0.543332	Fold01	402
EHMT2	0.54284	Fold02	403
PEA15	0.542791	Fold10	404
CBX8	0.542719	Fold10	405
CBX8	0.542617	Fold04	406
ANLN	0.542579	Fold06	407
TTK	0.542425	Fold08	408
FASTK	0.542107	Fold05	409
MAP2K2	0.54189	Fold08	410
FOXM1	0.541821	Fold04	411
GSK3A	0.541524	Fold01	412
RRM2	0.540627	Fold04	413
GTSE1	0.54015	Fold03	414
DTL	0.539931	Fold08	415
KIF11	0.539286	Fold01	416
DTL	0.53888	Fold06	417
DPY30	0.538855	Fold07	418
CBX8	0.538846	Fold05	419
TACC3	0.538772	Fold07	420
TTK	0.538146	Fold10	421
CBX8	0.537552	Fold02	422
BUB1B	0.536837	Fold07	423
GSK3A	0.536776	Fold07	424
TACC3	0.536514	Fold01	425
CAPNS1	0.535674	Fold03	426
PLK1	0.535564	Fold04	427
MUS81	0.535363	Fold06	428
GTSE1	0.535163	Fold08	429
CDKN2A	0.53501	Fold01	430
ILF3	0.534689	Fold06	431
NEK2	0.534607	Fold04	432
MYBL2	0.534592	Fold10	433
PEA15	0.534441	Fold04	434
NUTF2	0.532954	Fold06	435
DTL	0.532926	Fold04	436
PSMB5	0.532274	Fold05	437
CBX8	0.532102	Fold03	438
CAPNS1	0.531816	Fold01	439
BUB1B	0.531398	Fold05	440
ANLN	0.531119	Fold02	441
PPIB	0.530792	Fold06	442
SMARCA4	0.530621	Fold06	443
GTSE1	0.53015	Fold07	444
RUVBL2	0.529801	Fold06	445
KIF20A	0.529567	Fold04	446
BUB1	0.529538	Fold02	447
GTSE1	0.529192	Fold05	448
MYBL2	0.528867	Fold04	449
MAP2K2	0.528849	Fold02	450
TACC3	0.528584	Fold09	451
GTSE1	0.528549	Fold09	452
SIRT6	0.528338	Fold06	453
CENPA	0.528153	Fold04	454
FASTK	0.528043	Fold04	455
MAP2K2	0.527989	Fold09	456
CDCA4	0.527624	Fold06	457
AKT1S1	0.527335	Fold01	458
TACC3	0.527111	Fold03	459
CBX8	0.526956	Fold08	460
ANLN	0.526284	Fold08	461
MAP2K2	0.526185	Fold05	462
BUB1	0.526154	Fold10	463
MAP2K2	0.526127	Fold04	464
ILF3	0.525783	Fold08	465
LMNA	0.52572	Fold06	466
RUVBL2	0.525676	Fold07	467
CDCA4	0.525588	Fold03	468
KIF11	0.525505	Fold09	469
SIRT6	0.524943	Fold03	470
ADCK5	0.524915	Fold06	471
GTSE1	0.524901	Fold06	472
RUVBL2	0.523981	Fold01	473
CDC7	0.523691	Fold01	474
CDKN2A	0.523365	Fold06	475
MAD2L1	0.523102	Fold01	476
HSP90AB1	0.522831	Fold06	477
ILF3	0.522426	Fold05	478
RUVBL2	0.521863	Fold03	479
HSP90AB1	0.520748	Fold07	480
ILF3	0.52039	Fold07	481
DTL	0.520013	Fold10	482
TTK	0.519734	Fold04	483
RASSF1	0.519471	Fold06	484
LMNA	0.519457	Fold03	485
GSK3A	0.519122	Fold03	486
LMNA	0.518997	Fold01	487
UHRF1	0.518926	Fold01	488
MDK	0.518474	Fold06	489
ANLN	0.518106	Fold10	490
DPY30	0.517958	Fold03	491
LMNA	0.517779	Fold07	492
AKT1S1	0.51721	Fold06	493
AKT1S1	0.516929	Fold03	494
RUVBL2	0.516763	Fold02	495
HSP90AB1	0.516328	Fold01	496
CDCA4	0.515882	Fold07	497
GTSE1	0.515326	Fold02	498
DPY30	0.515074	Fold09	499
DPY30	0.514927	Fold05	500
SMARCA4	0.514915	Fold04	501
BUB1B	0.51453	Fold06	502
DPY30	0.51397	Fold04	503
KIF11	0.51386	Fold07	504
MUS81	0.513394	Fold01	505
LOXL2	0.513357	Fold08	506
ILF3	0.513316	Fold02	507
SMARCA4	0.512714	Fold08	508
BUB1B	0.512599	Fold03	509
KIF11	0.512442	Fold06	510
CDKN2A	0.511873	Fold09	511
BUB1B	0.511796	Fold09	512
AKT1S1	0.511729	Fold04	513
TACC3	0.51159	Fold05	514
SMARCA4	0.511552	Fold07	515
CDCA4	0.511188	Fold02	516
GSK3A	0.510999	Fold08	517
AKT1S1	0.510955	Fold07	518
CAPNS1	0.510541	Fold07	519
CAPNS1	0.51029	Fold09	520
ILF3	0.510174	Fold03	521
LMNA	0.510037	Fold08	522
DPY30	0.509329	Fold02	523
AKT1S1	0.509246	Fold08	524
DPY30	0.509183	Fold08	525
MUS81	0.509149	Fold02	526
FANCD2	0.507822	Fold06	527
CAPNS1	0.507767	Fold08	528
G6PD	0.507389	Fold06	529
BUB1	0.507218	Fold04	530
LOXL2	0.507003	Fold01	531
CDCA4	0.50679	Fold05	532
DPY30	0.506673	Fold10	533
ANLN	0.506583	Fold04	534
MCM7	0.506023	Fold02	535
PPIB	0.505484	Fold09	536
PPIB	0.505178	Fold01	537
AKT1S1	0.505109	Fold05	538
MUS81	0.504981	Fold07	539
FANCD2	0.504844	Fold01	540
MDK	0.504794	Fold07	541
ILF3	0.504258	Fold09	542
UHRF1	0.504097	Fold07	543
ADCK5	0.503537	Fold03	544
SMARCA4	0.502807	Fold03	545
KIF11	0.501845	Fold03	546
MUS81	0.501516	Fold08	547
BUB1B	0.501381	Fold02	548
GSK3A	0.501059	Fold06	549
RUVBL2	0.501037	Fold08	550
TACC3	0.500963	Fold08	551
UHRF1	0.500774	Fold03	552
MDK	0.500686	Fold01	553
CDKN2A	0.50016	Fold05	554
GTSE1	0.500112	Fold10	555
RAD51C	0.49977	Fold06	556
BUB1B	0.499618	Fold08	557
CDCA4	0.498421	Fold10	558
RASSF1	0.498151	Fold03	559
SMARCA4	0.497907	Fold02	560
TACC3	0.497436	Fold02	561
MAD2L1	0.497359	Fold06	562
LOXL2	0.4973	Fold06	563
RASSF1	0.496966	Fold01	564
CAPNS1	0.49668	Fold10	565
ADCK5	0.496594	Fold07	566
HSF1	0.496505	Fold07	567
CDKN2A	0.49649	Fold08	568
HSP90AB1	0.496482	Fold08	569
MUS81	0.496473	Fold03	570
CAPNS1	0.49581	Fold02	571
MCM7	0.49579	Fold01	572
RUVBL2	0.494469	Fold10	573
ADCK5	0.494343	Fold08	574
ADCK5	0.49428	Fold01	575
PPP2R1A	0.493876	Fold06	576
SIRT6	0.49318	Fold01	577
LOXL2	0.493174	Fold05	578
KIF11	0.492937	Fold05	579
IRF3	0.492354	Fold06	580
PI4KB	0.49227	Fold01	581
AKT1S1	0.49189	Fold02	582
GSK3A	0.491611	Fold10	583
HSP90AB1	0.491457	Fold05	584
PRKD2	0.490769	Fold06	585
HELLS	0.490447	Fold01	586
LMNA	0.489965	Fold02	587
ILF3	0.489746	Fold04	588
SUV39H1	0.489631	Fold01	589
RASSF1	0.489598	Fold08	590
UHRF1	0.48939	Fold02	591
TACC3	0.488971	Fold10	592
AKT1S1	0.48895	Fold09	593
RASSF1	0.48867	Fold02	594
MCM7	0.488524	Fold03	595
CDC7	0.488411	Fold08	596
MAD2L1	0.488071	Fold03	597
HSF1	0.487946	Fold06	598
GSK3A	0.487026	Fold05	599
MCM7	0.486999	Fold05	600
HSP90AB1	0.486975	Fold03	601
GRK6	0.486794	Fold01	602
G6PD	0.48651	Fold03	603
ILF3	0.486256	Fold10	604
LMNA	0.486065	Fold05	605
RUVBL2	0.485914	Fold04	606
MCM7	0.485308	Fold06	607
MUS81	0.485273	Fold05	608
BUB1B	0.485109	Fold10	609
UHRF1	0.484921	Fold06	610
MAD2L1	0.484731	Fold02	611
G6PD	0.484631	Fold01	612
MAD2L1	0.484581	Fold09	613
CAPNS1	0.483796	Fold05	614
G6PD	0.483481	Fold08	615
CDC7	0.483414	Fold02	616
TRIM28	0.483389	Fold01	617
RASSF1	0.483355	Fold05	618
RUVBL2	0.483129	Fold05	619
GSK3A	0.483061	Fold02	620
NCAPH2	0.483052	Fold06	621
TRIM28	0.482894	Fold06	622
KIF11	0.482843	Fold08	623
CAPNS1	0.482384	Fold04	624
NCAPH2	0.482179	Fold01	625
MAD2L1	0.482057	Fold07	626
PSMD14	0.482036	Fold01	627
ADCK5	0.481914	Fold05	628
CDKN2A	0.481594	Fold02	629
CDCA2	0.48154	Fold07	630
LOXL2	0.481236	Fold03	631
GSK3A	0.481008	Fold04	632
KIF11	0.48029	Fold10	633
UHRF1	0.480102	Fold09	634
PPP2R1A	0.479903	Fold07	635
ADCK5	0.479871	Fold02	636
SMARCA4	0.479625	Fold09	637
SIRT6	0.479109	Fold07	638
HSP90AB1	0.479043	Fold10	639
HSF1	0.478946	Fold03	640
PPIB	0.478809	Fold08	641
SUPT5H	0.478736	Fold06	642
CDKN2A	0.478521	Fold07	643
PPP2R1A	0.477984	Fold03	644
LOXL2	0.47778	Fold02	645
CHEK1	0.477399	Fold01	646
SMARCA4	0.477303	Fold05	647
UHRF1	0.477019	Fold08	648
MAVS	0.476907	Fold08	649
MCM7	0.476759	Fold08	650
PI4KB	0.476464	Fold06	651
GSK3A	0.47645	Fold09	652
SUV39H1	0.476195	Fold03	653
MDK	0.476142	Fold03	654
PPP2R1A	0.47607	Fold01	655
CDKN2A	0.476063	Fold03	656
CDCA2	0.475905	Fold03	657
MAVS	0.47578	Fold06	658
RUVBL2	0.475761	Fold09	659
HSPB1	0.474952	Fold06	660
NCAPH2	0.474797	Fold05	661
CDCA2	0.474703	Fold05	662
MUS81	0.474483	Fold10	663
CDCA4	0.474424	Fold04	664
MDK	0.474393	Fold09	665
FANCD2	0.474136	Fold07	666
MAD2L1	0.474056	Fold05	667
FANCD2	0.474051	Fold03	668
PRKD2	0.473876	Fold01	669
MCM7	0.473691	Fold07	670
LMNA	0.473677	Fold09	671
SUPT5H	0.473591	Fold01	672
TACC3	0.473584	Fold04	673
SMARCA4	0.472809	Fold10	674
HSF1	0.472805	Fold08	675
CDKN2A	0.472772	Fold10	676
CDKN2A	0.472717	Fold04	677
KIF11	0.472605	Fold02	678
GRK6	0.472558	Fold03	679
GRK6	0.472408	Fold08	680
NF2	0.472239	Fold06	681
PRKD2	0.472055	Fold07	682
RAD51C	0.471976	Fold01	683
CDCA4	0.471705	Fold09	684
UHRF1	0.471691	Fold05	685
SUV39H1	0.471337	Fold09	686
LOXL2	0.471329	Fold09	687
LMNA	0.47108	Fold04	688
KIF11	0.471018	Fold04	689
CDCA2	0.470901	Fold06	690
MUS81	0.470856	Fold04	691
BUB1B	0.470538	Fold04	692
ECT2	0.470513	Fold01	693
CDCA2	0.47024	Fold01	694
NCAPH2	0.470122	Fold02	695
RASSF1	0.469937	Fold07	696
CDC7	0.469907	Fold06	697
FANCD2	0.469616	Fold09	698
ADCK5	0.469358	Fold09	699
PPIB	0.468874	Fold02	700
HSF1	0.468633	Fold01	701
MAVS	0.468375	Fold01	702
HSPB1	0.468184	Fold07	703
GTSE1	0.46818	Fold04	704
RAD51C	0.467978	Fold05	705
MUS81	0.467946	Fold09	706
SUPT5H	0.467741	Fold08	707
SIRT6	0.467425	Fold08	708
NCAPH2	0.467242	Fold08	709
LOXL2	0.466889	Fold07	710
ADCK5	0.466705	Fold10	711
CDC7	0.46669	Fold03	712
HSP90AB1	0.466673	Fold09	713
FANCD2	0.466349	Fold02	714
MAD2L1	0.466253	Fold08	715
UHRF1	0.466013	Fold10	716
GGCT	0.465192	Fold05	717
NUTF2	0.464891	Fold01	718
HSPB1	0.464672	Fold03	719
PPIB	0.464468	Fold03	720
LMNA	0.464174	Fold10	721
SUV39H1	0.464105	Fold06	722
HSPB1	0.463992	Fold01	723
PPIB	0.46381	Fold07	724
RBX1	0.463554	Fold06	725
FANCD2	0.46355	Fold08	726
CHAF1B	0.463527	Fold01	727
SUPT5H	0.463236	Fold03	728
SUV39H1	0.463149	Fold08	729
PRKD2	0.463147	Fold03	730
MCM7	0.46291	Fold10	731
HSP90AB1	0.462556	Fold02	732
NCAPH2	0.462299	Fold07	733
NUTF2	0.462121	Fold03	734
CDCA2	0.461971	Fold09	735
HELLS	0.461869	Fold05	736
HSF1	0.461793	Fold05	737
SUPT5H	0.461773	Fold07	738
CDC7	0.461258	Fold05	739
CHEK1	0.461206	Fold09	740
FANCD2	0.461062	Fold05	741
NUTF2	0.461004	Fold09	742
PI4KB	0.460806	Fold08	743
PPP2R1A	0.460391	Fold10	744
LOXL2	0.460375	Fold04	745
SIRT6	0.460216	Fold02	746
TRIM28	0.459941	Fold07	747
ECT2	0.459689	Fold06	748
IRF3	0.459279	Fold01	749
UHRF1	0.459126	Fold04	750
PI4KB	0.458295	Fold07	751
IRF3	0.458291	Fold07	752
RAD51C	0.458167	Fold09	753
SIRT6	0.458135	Fold05	754
GRK6	0.458111	Fold07	755
NUTF2	0.457837	Fold02	756
SIRT6	0.457684	Fold10	757
RAD51C	0.457512	Fold08	758
MAVS	0.45742	Fold07	759
PPP2R1A	0.457381	Fold08	760
MAD2L1	0.457353	Fold10	761
UBE2I	0.457313	Fold06	762
UBE2I	0.457204	Fold01	763
PRKD2	0.456983	Fold08	764
NCAPH2	0.456743	Fold03	765
MCM7	0.456396	Fold09	766
PPIB	0.456329	Fold04	767
HSP90AB1	0.456244	Fold04	768
LOXL2	0.456141	Fold10	769
RASSF1	0.456078	Fold04	770
IRF3	0.455927	Fold03	771
PSMD14	0.455831	Fold06	772
OGG1	0.455787	Fold01	773
HELLS	0.45576	Fold07	774
SIRT6	0.455584	Fold09	775
PI4KB	0.455129	Fold03	776
PPP2R1A	0.455001	Fold02	777
CHEK1	0.454895	Fold03	778
SUV39H1	0.454671	Fold04	779
RASSF1	0.454547	Fold09	780
SUV39H1	0.454193	Fold05	781
HSPB1	0.454111	Fold05	782
SUPT5H	0.454019	Fold05	783
HSF1	0.453902	Fold02	784
ARF1	0.453853	Fold06	785
MDK	0.453507	Fold08	786
MAD2L1	0.453484	Fold04	787
CDCA2	0.453106	Fold08	788
RASSF1	0.452805	Fold10	789
HSF1	0.452773	Fold10	790
CDCA2	0.452694	Fold02	791
TRIM28	0.452366	Fold08	792
MDK	0.452052	Fold02	793
MDK	0.452038	Fold10	794
SUV39H1	0.452023	Fold02	795
RAD51C	0.451953	Fold02	796
HELLS	0.451847	Fold06	797
PPIB	0.451762	Fold10	798
NUTF2	0.451753	Fold10	799
PRKD2	0.451713	Fold05	800
GRK6	0.451647	Fold10	801
CHEK1	0.451205	Fold05	802
GRK6	0.451149	Fold05	803
CDC7	0.451092	Fold09	804
NUTF2	0.451088	Fold08	805
SUV39H1	0.451001	Fold10	806
UBE2I	0.450859	Fold08	807
CDCA2	0.450511	Fold10	808
MDK	0.450181	Fold04	809
PI4KB	0.450054	Fold02	810
ADCK5	0.449279	Fold04	811
MAVS	0.449218	Fold03	812
MCM7	0.449048	Fold04	813
GGCT	0.448615	Fold06	814
HMGB2	0.448612	Fold01	815
G6PD	0.448407	Fold07	816
GRK6	0.44833	Fold02	817
TRIM28	0.447727	Fold03	818
CDC7	0.447664	Fold07	819
SMARCD1	0.446969	Fold01	820
MDK	0.44679	Fold05	821
PI4KB	0.446484	Fold05	822
SUV39H1	0.446081	Fold07	823
HELLS	0.445867	Fold08	824
TFG	0.445366	Fold01	825
PRKD2	0.44532	Fold02	826
ACLY	0.445108	Fold01	827
SMARCD1	0.444495	Fold08	828
UBE2I	0.444338	Fold03	829
PSMD14	0.443848	Fold07	830
MAVS	0.443831	Fold09	831
SUPT5H	0.443663	Fold09	832
HELLS	0.443648	Fold02	833
RAD51C	0.443479	Fold03	834
MEN1	0.443435	Fold01	835
HSPB1	0.443362	Fold08	836
PRKD2	0.442857	Fold09	837
NPM1	0.442617	Fold06	838
SIRT6	0.442612	Fold04	839
FANCD2	0.442606	Fold10	840
NUTF2	0.442598	Fold07	841
HELLS	0.442102	Fold03	842
NPM1	0.441767	Fold01	843
GGCT	0.441111	Fold01	844
PRMT1	0.441075	Fold06	845
PSMD14	0.440907	Fold04	846
ACLY	0.440537	Fold06	847
PMVK	0.440389	Fold06	848
RAD51C	0.440013	Fold07	849
HNRNPA1	0.439617	Fold01	850
MAVS	0.439354	Fold05	851
TRIM28	0.43904	Fold05	852
CDC7	0.439018	Fold04	853
SUPT5H	0.438988	Fold04	854
PSMD14	0.438959	Fold08	855
RAD51C	0.438941	Fold10	856
TFG	0.438546	Fold08	857
NCAPH2	0.438317	Fold10	858
GRK6	0.438214	Fold09	859
PPIB	0.437683	Fold05	860
G6PD	0.437367	Fold05	861
HSF1	0.437337	Fold09	862
FANCD2	0.437327	Fold04	863
HELLS	0.437167	Fold09	864
RAD51C	0.437017	Fold04	865
ECT2	0.436908	Fold03	866
ECT2	0.436227	Fold09	867
G6PD	0.436199	Fold10	868
HSF1	0.436132	Fold04	869
GGCT	0.435816	Fold07	870
PSMD14	0.435801	Fold02	871
OGG1	0.435639	Fold04	872
PPP2R1A	0.435625	Fold05	873
MAVS	0.435202	Fold02	874
PPP2R1A	0.43493	Fold04	875
G6PD	0.434894	Fold02	876
PRKD2	0.434625	Fold04	877
PSMD14	0.434613	Fold03	878
ARF1	0.43448	Fold07	879
G6PD	0.434428	Fold09	880
SUPT5H	0.434425	Fold02	881
ECT2	0.434394	Fold08	882
OGG1	0.434298	Fold10	883
G6PD	0.434062	Fold04	884
NCAPH2	0.433699	Fold09	885
NCAPH2	0.433653	Fold04	886
MAVS	0.433636	Fold10	887
PI4KB	0.433591	Fold04	888
GRK6	0.433447	Fold04	889
NF2	0.433295	Fold01	890
NUTF2	0.433208	Fold04	891
CHEK1	0.433165	Fold07	892
ING5	0.432666	Fold07	893
MEN1	0.432322	Fold09	894
MEN1	0.432074	Fold02	895
TRIM28	0.431971	Fold10	896
UTP6	0.431895	Fold06	897
CDC7	0.431702	Fold10	898
SUPT5H	0.431541	Fold10	899
RBX1	0.431317	Fold03	900
ACLY	0.431107	Fold08	901
TRIM28	0.430777	Fold02	902
IRF3	0.430143	Fold08	903
ECT2	0.430018	Fold07	904
NPM1	0.429862	Fold07	905
PRKD2	0.429798	Fold10	906
IRF3	0.429425	Fold09	907
HNRNPA1	0.429409	Fold06	908
MEN1	0.429409	Fold03	909
BAP1	0.429393	Fold01	910
PI4KB	0.429249	Fold09	911
ING5	0.429233	Fold01	912
HELLS	0.429233	Fold10	913
ING5	0.428555	Fold06	914
GGCT	0.428547	Fold08	915
HMGB2	0.428542	Fold05	916
PPP2R1A	0.428537	Fold09	917
CHEK1	0.427968	Fold02	918
NUTF2	0.427364	Fold05	919
OGG1	0.427276	Fold05	920
GGCT	0.426758	Fold03	921
PMVK	0.42661	Fold02	922
PSMD14	0.426165	Fold09	923
ARF1	0.426116	Fold01	924
NACC1	0.425664	Fold01	925
CHAF1B	0.425547	Fold03	926
PIN1	0.425526	Fold06	927
CHAF1B	0.425401	Fold06	928
RBX1	0.42536	Fold04	929
UBE2I	0.425097	Fold07	930
PMVK	0.424719	Fold03	931
IRF3	0.424602	Fold05	932
HDAC4	0.424505	Fold08	933
PMVK	0.424097	Fold01	934
ARF1	0.424055	Fold08	935
GGCT	0.423749	Fold02	936
ING5	0.423705	Fold02	937
PI4KB	0.423649	Fold10	938
NF2	0.423623	Fold08	939
MAVS	0.423462	Fold04	940
MEN1	0.423376	Fold07	941
MEN1	0.423285	Fold10	942
IRF3	0.423247	Fold10	943
CHEK1	0.423008	Fold06	944
IRF3	0.422794	Fold02	945
HDAC4	0.422501	Fold01	946
MAGOHB	0.422376	Fold07	947
TFG	0.422317	Fold04	948
CDCA2	0.42227	Fold04	949
UTP6	0.421886	Fold01	950
SMARCD1	0.421554	Fold06	951
RPTOR	0.421331	Fold01	952
HSPB1	0.4211	Fold09	953
RBX1	0.420806	Fold07	954
HELLS	0.420651	Fold04	955
ACLY	0.420451	Fold07	956
NF2	0.42032	Fold03	957
SMARCD1	0.420269	Fold07	958
HDAC4	0.419921	Fold07	959
UBE2I	0.41922	Fold02	960
MEN1	0.418792	Fold04	961
ECT2	0.418577	Fold05	962
ULK3	0.418559	Fold06	963
HMGB2	0.41814	Fold06	964
CHAF1B	0.418078	Fold02	965
TRIM28	0.418054	Fold04	966
UTP6	0.417923	Fold08	967
OGG1	0.417797	Fold06	968
RBX1	0.417684	Fold01	969
GGCT	0.417683	Fold09	970
ECT2	0.417335	Fold02	971
HMGB2	0.417221	Fold07	972
ACLY	0.417093	Fold05	973
PMVK	0.417044	Fold10	974
MAGOHB	0.416927	Fold10	975
ATG7	0.41684	Fold06	976
HSPB1	0.41683	Fold10	977
UBE2I	0.416829	Fold05	978
ING5	0.416712	Fold08	979
ACLY	0.416347	Fold02	980
ULK3	0.415872	Fold01	981
ARF1	0.415669	Fold02	982
ACLY	0.415508	Fold09	983
OGG1	0.415488	Fold07	984
OGG1	0.41541	Fold03	985
CHEK1	0.415358	Fold08	986
ARF1	0.415253	Fold03	987
MAGOHB	0.415109	Fold01	988
MEN1	0.414969	Fold08	989
CHEK1	0.414902	Fold10	990
E2F7	0.414728	Fold01	991
CHAF1B	0.414659	Fold07	992
HSPB1	0.414554	Fold04	993
TFG	0.414478	Fold05	994
APEX1	0.414194	Fold01	995
MT1G	0.414105	Fold01	996
MEN1	0.413353	Fold05	997
RBX1	0.413199	Fold02	998
NF2	0.412819	Fold07	999
CLSPN	0.412578	Fold01	1000
ULK3	0.412339	Fold08	1001
NACC1	0.412301	Fold07	1002
TFG	0.412284	Fold02	1003
ECT2	0.412096	Fold04	1004
PMVK	0.412029	Fold08	1005
MAGOHB	0.411867	Fold06	1006
GGCT	0.411363	Fold04	1007
TFG	0.411225	Fold03	1008
ACLY	0.411127	Fold10	1009
APEX1	0.411068	Fold06	1010
PMVK	0.410917	Fold04	1011
OGG1	0.410855	Fold02	1012
HDAC4	0.410097	Fold06	1013
CHAF1B	0.409643	Fold08	1014
DNMT3A	0.409588	Fold01	1015
GRN	0.409532	Fold06	1016
OGG1	0.409176	Fold08	1017
ACLY	0.409152	Fold03	1018
MCAM	0.408925	Fold01	1019
UBE2I	0.408847	Fold10	1020
CHAF1B	0.408634	Fold09	1021
CHEK1	0.408379	Fold04	1022
SMARCD1	0.408259	Fold10	1023
ARF1	0.408198	Fold10	1024
RPTOR	0.407967	Fold04	1025
TFG	0.407924	Fold09	1026
NACC1	0.407895	Fold03	1027
NF2	0.407553	Fold02	1028
TRIM28	0.407553	Fold09	1029
RBX1	0.407467	Fold09	1030
NACC1	0.407463	Fold06	1031
DNMT3A	0.407365	Fold03	1032
NPM1	0.407076	Fold03	1033
SMARCD1	0.407044	Fold03	1034
HSPB1	0.406812	Fold02	1035
PMVK	0.406055	Fold05	1036
ROMO1	0.405984	Fold03	1037
ACLY	0.405939	Fold04	1038
HNRNPC	0.405828	Fold06	1039
PIN1	0.405647	Fold02	1040
BAP1	0.405611	Fold05	1041
MT1G	0.405409	Fold09	1042
NPM1	0.405336	Fold10	1043
HNRNPA1	0.405332	Fold08	1044
MT1G	0.405324	Fold04	1045
NF2	0.405001	Fold09	1046
CKAP2	0.404573	Fold09	1047
HDAC4	0.403929	Fold02	1048
HMGB2	0.403923	Fold09	1049
APEX1	0.403853	Fold08	1050
TFG	0.403805	Fold07	1051
ING5	0.403715	Fold05	1052
ARF1	0.403394	Fold04	1053
PRMT1	0.403177	Fold03	1054
ECT2	0.403122	Fold10	1055
ZNF207	0.403063	Fold01	1056
APEX1	0.402632	Fold07	1057
RBX1	0.402623	Fold05	1058
HMGB2	0.402623	Fold08	1059
NPM1	0.402334	Fold08	1060
DNMT3A	0.402238	Fold06	1061
ING5	0.402055	Fold03	1062
BAP1	0.401529	Fold08	1063
UBE2I	0.401464	Fold04	1064
MT1G	0.401292	Fold07	1065
PRMT1	0.401178	Fold08	1066
LIN9	0.40098	Fold01	1067
CHAF1B	0.400848	Fold05	1068
HNRNPA1	0.400749	Fold07	1069
DNMT3A	0.400378	Fold07	1070
MAGOHB	0.400217	Fold03	1071
RPTOR	0.400193	Fold06	1072
MAGOHB	0.399785	Fold09	1073
OGG1	0.399609	Fold09	1074
RPTOR	0.399521	Fold02	1075
PSMD14	0.399509	Fold05	1076
RBX1	0.399442	Fold10	1077
NACC1	0.399346	Fold08	1078
NPM1	0.399169	Fold05	1079
NF2	0.398579	Fold05	1080
SMARCD1	0.398339	Fold02	1081
BAP1	0.39808	Fold03	1082
PRMT1	0.39805	Fold02	1083
PIN1	0.397666	Fold01	1084
ING5	0.397602	Fold10	1085
E2F7	0.397507	Fold03	1086
DNMT3A	0.397478	Fold08	1087
PSMD14	0.397236	Fold10	1088
BAP1	0.397145	Fold02	1089
BAP1	0.397116	Fold07	1090
TFG	0.396936	Fold06	1091
ROMO1	0.396768	Fold06	1092
MAGOHB	0.396682	Fold08	1093
FNTB	0.396238	Fold01	1094
ING5	0.396214	Fold09	1095
MAGOHB	0.395939	Fold02	1096
RBX1	0.395892	Fold08	1097
RAN	0.395891	Fold01	1098
MAGOHB	0.395862	Fold04	1099
BAP1	0.395377	Fold09	1100
HNRNPC	0.39536	Fold08	1101
RPTOR	0.394949	Fold08	1102
APEX1	0.394724	Fold04	1103
BAP1	0.394434	Fold06	1104
UTP6	0.394292	Fold02	1105
UBE2I	0.394242	Fold09	1106
PMVK	0.394196	Fold07	1107
ARF1	0.394142	Fold05	1108
RPTOR	0.394061	Fold10	1109
E2F7	0.394057	Fold07	1110
FNTB	0.394045	Fold06	1111
TP53I3	0.393931	Fold01	1112
NPM1	0.393856	Fold02	1113
NUDT5	0.393786	Fold03	1114
PRMT1	0.393129	Fold01	1115
HNRNPC	0.392998	Fold01	1116
ATG7	0.392966	Fold04	1117
MT1G	0.392728	Fold05	1118
TP53I3	0.392439	Fold02	1119
ING5	0.392428	Fold04	1120
E2F7	0.392334	Fold05	1121
SMARCD1	0.392298	Fold09	1122
UTP6	0.392165	Fold04	1123
MT1G	0.392005	Fold06	1124
NPM1	0.391991	Fold04	1125
CLSPN	0.391908	Fold02	1126
APEX1	0.391819	Fold03	1127
ROMO1	0.39113	Fold02	1128
HNRNPA1	0.390958	Fold03	1129
UTP6	0.390802	Fold05	1130
MEN1	0.39059	Fold06	1131
IRF3	0.390209	Fold04	1132
UTP6	0.390114	Fold07	1133
RHOA	0.390029	Fold01	1134
HMGB2	0.38978	Fold10	1135
BAP1	0.38965	Fold10	1136
SMARCD1	0.388926	Fold05	1137
MT1G	0.388544	Fold10	1138
MCAM	0.388195	Fold08	1139
MT1G	0.387978	Fold02	1140
DNMT3A	0.387958	Fold09	1141
HNRNPA1	0.38779	Fold05	1142
ARF1	0.387216	Fold09	1143
APEX1	0.38719	Fold10	1144
HDAC4	0.387136	Fold03	1145
TFG	0.386864	Fold10	1146
CHAF1B	0.386514	Fold10	1147
CHAF1B	0.386417	Fold04	1148
ZNF207	0.386378	Fold08	1149
ELAVL1	0.385882	Fold08	1150
E2F7	0.38585	Fold02	1151
SFRP1	0.385632	Fold10	1152
GGCT	0.385495	Fold10	1153
MT1G	0.385494	Fold03	1154
ATG7	0.385276	Fold01	1155
ROMO1	0.385261	Fold01	1156
ULK3	0.385142	Fold09	1157
DIRAS3	0.384924	Fold08	1158
HNRNPC	0.384828	Fold07	1159
ATG10	0.384467	Fold06	1160
HNRNPA1	0.384224	Fold09	1161
UTP6	0.384165	Fold03	1162
NUDT5	0.384034	Fold09	1163
NF2	0.383932	Fold10	1164
RPTOR	0.383874	Fold03	1165
PIN1	0.38382	Fold08	1166
NPM1	0.383772	Fold09	1167
RPTOR	0.383734	Fold07	1168
ULK3	0.383547	Fold10	1169
SMARCD1	0.383114	Fold04	1170
HDAC4	0.382957	Fold05	1171
MCAM	0.382941	Fold03	1172
ELAVL1	0.382882	Fold01	1173
E2F7	0.382702	Fold09	1174
RPTOR	0.382649	Fold09	1175
PMVK	0.38247	Fold09	1176
ULK3	0.382381	Fold07	1177
DNMT3A	0.382344	Fold02	1178
ATG7	0.382072	Fold03	1179
HNRNPA1	0.382058	Fold04	1180
SUMO2	0.382006	Fold01	1181
TP53I3	0.381869	Fold06	1182
TERT	0.381591	Fold02	1183
LIN9	0.381537	Fold07	1184
NOTCH3	0.381533	Fold03	1185
CLSPN	0.381413	Fold07	1186
NF2	0.381201	Fold04	1187
NOTCH3	0.381127	Fold01	1188
RBM39	0.38106	Fold08	1189
TYK2	0.380886	Fold06	1190
HMGB2	0.380318	Fold02	1191
ESR1	0.3803	Fold06	1192
NOTCH3	0.380198	Fold08	1193
ULK3	0.380189	Fold05	1194
HDAC4	0.37979	Fold04	1195
NRF1	0.379776	Fold01	1196
NACC1	0.379661	Fold10	1197
PDGFB	0.379583	Fold08	1198
E2F7	0.379531	Fold06	1199
ULK3	0.379412	Fold03	1200
ULK3	0.379279	Fold02	1201
CALR	0.379276	Fold09	1202
RHOA	0.379208	Fold03	1203
RPTOR	0.379121	Fold05	1204
HNRNPA1	0.379075	Fold10	1205
UTP6	0.378968	Fold10	1206
HDAC4	0.378936	Fold09	1207
FNTB	0.378934	Fold08	1208
UTP6	0.378681	Fold09	1209
HMGB2	0.378601	Fold03	1210
MT1G	0.378479	Fold08	1211
TP53I3	0.378332	Fold03	1212
RAN	0.378199	Fold08	1213
RHOA	0.37804	Fold08	1214
MAGOHB	0.377879	Fold05	1215
ATG10	0.377806	Fold08	1216
CKAP2	0.377804	Fold01	1217
PIN1	0.377638	Fold10	1218
MCAM	0.377263	Fold06	1219
E2F7	0.37716	Fold08	1220
E2F7	0.377086	Fold10	1221
PES1	0.377042	Fold06	1222
MCAM	0.376975	Fold05	1223
PIN1	0.376966	Fold03	1224
NDST2	0.376582	Fold06	1225
NACC1	0.376576	Fold04	1226
NACC1	0.376295	Fold05	1227
APEX1	0.375709	Fold02	1228
KEAP1	0.375655	Fold02	1229
TERT	0.375524	Fold01	1230
NACC1	0.37546	Fold02	1231
HNRNPC	0.374458	Fold04	1232
NRF1	0.374217	Fold06	1233
NUDT5	0.373753	Fold05	1234
TYK2	0.373619	Fold01	1235
PRMT1	0.373493	Fold10	1236
HDAC4	0.373459	Fold10	1237
TP53I3	0.372984	Fold09	1238
MXD4	0.372916	Fold06	1239
CYP26A1	0.372726	Fold03	1240
RAN	0.372654	Fold02	1241
CDC25A	0.372504	Fold01	1242
SFRP1	0.372411	Fold03	1243
FNTB	0.37226	Fold07	1244
PIN1	0.372156	Fold05	1245
ESR1	0.372026	Fold01	1246
HNRNPC	0.37201	Fold03	1247
HNRNPA1	0.371597	Fold02	1248
ATG7	0.371556	Fold08	1249
KEAP1	0.371377	Fold01	1250
LIN9	0.37112	Fold05	1251
RAN	0.371008	Fold03	1252
NACC1	0.370901	Fold09	1253
SIN3B	0.370774	Fold06	1254
PIN1	0.370717	Fold07	1255
NOTCH3	0.370575	Fold05	1256
LIN9	0.370455	Fold04	1257
SUMO2	0.370077	Fold05	1258
RAN	0.370063	Fold06	1259
PRMT1	0.369501	Fold09	1260
NUDT5	0.369449	Fold01	1261
LIN9	0.369259	Fold06	1262
NRF1	0.369027	Fold08	1263
KEAP1	0.36849	Fold06	1264
PRMT1	0.368407	Fold07	1265
PIN1	0.368372	Fold09	1266
BAP1	0.368271	Fold04	1267
CLSPN	0.368243	Fold08	1268
GRN	0.36808	Fold01	1269
RAN	0.368031	Fold07	1270
ESR1	0.367948	Fold03	1271
DNMT3A	0.367665	Fold05	1272
ATG10	0.367533	Fold01	1273
GAPDH	0.367305	Fold03	1274
APEX1	0.36706	Fold05	1275
NUDT5	0.366686	Fold10	1276
RHOA	0.366247	Fold04	1277
NRF1	0.366106	Fold07	1278
ATG10	0.36557	Fold02	1279
HNRNPAB	0.365458	Fold01	1280
PARP1	0.365404	Fold03	1281
SUMO2	0.365196	Fold09	1282
ROMO1	0.365068	Fold10	1283
DNMT3A	0.364905	Fold04	1284
CKAP2	0.364629	Fold05	1285
ZNF207	0.364541	Fold06	1286
CYP26A1	0.364174	Fold01	1287
LIN9	0.364119	Fold03	1288
FNTB	0.364083	Fold04	1289
CALR	0.363758	Fold06	1290
KEAP1	0.363717	Fold08	1291
NDST2	0.36362	Fold07	1292
HNRNPC	0.36342	Fold09	1293
CLSPN	0.363223	Fold03	1294
MCAM	0.36316	Fold02	1295
SFRP1	0.363147	Fold01	1296
HNRNPAB	0.363137	Fold08	1297
SUMO2	0.363071	Fold08	1298
HNRNPC	0.362664	Fold02	1299
ZNF207	0.362642	Fold05	1300
ATG7	0.36244	Fold09	1301
HMGB2	0.362228	Fold04	1302
RHOA	0.362082	Fold06	1303
PTK2	0.361741	Fold01	1304
ROMO1	0.36173	Fold07	1305
NOTCH3	0.361451	Fold10	1306
TERT	0.361158	Fold03	1307
LIN9	0.361101	Fold08	1308
CYP26A1	0.360973	Fold06	1309
PARP1	0.360877	Fold01	1310
ROMO1	0.360751	Fold04	1311
PARP1	0.36067	Fold08	1312
CLSPN	0.360669	Fold05	1313
CLSPN	0.360485	Fold10	1314
ATG10	0.360177	Fold04	1315
NUDT5	0.360028	Fold08	1316
ESR1	0.359914	Fold08	1317
ROMO1	0.359746	Fold08	1318
LIN9	0.359583	Fold09	1319
TYMS	0.359545	Fold06	1320
ATG12	0.359499	Fold08	1321
ATG7	0.359319	Fold02	1322
CYP26A1	0.359305	Fold04	1323
CKAP2	0.359297	Fold02	1324
NUDT5	0.359057	Fold04	1325
ZNF207	0.358984	Fold07	1326
HNRNPC	0.358917	Fold05	1327
NRF1	0.358766	Fold05	1328
TP53I3	0.35836	Fold04	1329
TP53I3	0.357922	Fold10	1330
EWSR1	0.357766	Fold01	1331
ATG10	0.357714	Fold09	1332
PIN1	0.357674	Fold04	1333
ESR1	0.357615	Fold05	1334
TYK2	0.357546	Fold08	1335
APEX1	0.357161	Fold09	1336
HNRNPAB	0.356977	Fold06	1337
TERT	0.356684	Fold08	1338
PDCD11	0.356442	Fold06	1339
PML	0.356144	Fold01	1340
ATG10	0.356134	Fold03	1341
HNRNPC	0.355964	Fold10	1342
TP53I3	0.355747	Fold07	1343
KEAP1	0.355727	Fold07	1344
ZNF207	0.355691	Fold04	1345
ATG10	0.355276	Fold05	1346
RAN	0.355176	Fold05	1347
CLSPN	0.355127	Fold06	1348
ROMO1	0.354999	Fold05	1349
PELP1	0.354957	Fold06	1350
DNMT3A	0.354936	Fold10	1351
NRF1	0.354758	Fold03	1352
CALR	0.354397	Fold01	1353
EWSR1	0.354321	Fold08	1354
PRPF19	0.35409	Fold01	1355
E2F7	0.354047	Fold04	1356
GRN	0.353946	Fold02	1357
NUDT5	0.353755	Fold06	1358
TERT	0.353713	Fold07	1359
SIN3B	0.353681	Fold08	1360
ESR1	0.353679	Fold07	1361
ELAVL1	0.353617	Fold05	1362
GAPDH	0.353565	Fold06	1363
PELP1	0.353559	Fold07	1364
PARP1	0.35349	Fold04	1365
TERT	0.352786	Fold05	1366
ZNF207	0.352715	Fold03	1367
FNTB	0.352461	Fold03	1368
PDGFB	0.35233	Fold03	1369
PRMT1	0.352087	Fold05	1370
PML	0.351793	Fold06	1371
ULK3	0.351546	Fold04	1372
TYMS	0.351475	Fold02	1373
PES1	0.351429	Fold07	1374
TYMS	0.351308	Fold01	1375
GRN	0.350937	Fold03	1376
PES1	0.350778	Fold01	1377
SUMO2	0.35076	Fold06	1378
ELAVL1	0.350662	Fold06	1379
GMPS	0.350416	Fold01	1380
RBM39	0.350301	Fold01	1381
RHOA	0.350086	Fold02	1382
KEAP1	0.349866	Fold04	1383
ATG7	0.349703	Fold10	1384
ATG7	0.349568	Fold07	1385
KEAP1	0.34948	Fold10	1386
CLSPN	0.349445	Fold09	1387
KEAP1	0.349347	Fold05	1388
PTK2	0.349325	Fold04	1389
NDST2	0.349265	Fold01	1390
GRN	0.348918	Fold04	1391
FNTB	0.348854	Fold10	1392
RAN	0.348847	Fold04	1393
FNTB	0.348819	Fold09	1394
PTK2	0.348744	Fold07	1395
TP53I3	0.348712	Fold05	1396
ESR1	0.348467	Fold09	1397
CLSPN	0.348171	Fold04	1398
HMGA1	0.348043	Fold06	1399
PCGF2	0.347973	Fold01	1400
CDKN2B	0.347854	Fold08	1401
ZNF207	0.347842	Fold09	1402
CDC25A	0.347839	Fold03	1403
EWSR1	0.347761	Fold07	1404
ZNF207	0.347691	Fold02	1405
ZNF207	0.347591	Fold10	1406
RHOA	0.347495	Fold05	1407
SFRP1	0.347425	Fold06	1408
NUDT5	0.347289	Fold02	1409
CALR	0.347129	Fold08	1410
FNTB	0.347111	Fold05	1411
CKAP2	0.347086	Fold03	1412
TERT	0.346833	Fold10	1413
CKAP2	0.346779	Fold07	1414
EWSR1	0.346626	Fold06	1415
PDGFB	0.346611	Fold06	1416
PELP1	0.346481	Fold08	1417
GRN	0.346289	Fold08	1418
NRF1	0.346218	Fold02	1419
PDCD11	0.346189	Fold08	1420
SIX1	0.346128	Fold01	1421
CYP26A1	0.346116	Fold09	1422
NDST2	0.345961	Fold08	1423
SMARCB1	0.345961	Fold06	1424
PDCD11	0.345917	Fold01	1425
SIN3B	0.345735	Fold01	1426
SUMO2	0.345718	Fold03	1427
ESR1	0.34553	Fold10	1428
PDCD11	0.345439	Fold07	1429
CKAP2	0.345368	Fold04	1430
SUMO2	0.344792	Fold07	1431
SIX1	0.344532	Fold05	1432
CALR	0.344488	Fold03	1433
ELAVL1	0.344454	Fold02	1434
DKC1	0.344416	Fold08	1435
DIRAS3	0.344291	Fold10	1436
GRN	0.343895	Fold07	1437
ATG12	0.343769	Fold01	1438
PRMT1	0.343674	Fold04	1439
ATG10	0.343662	Fold10	1440
TYK2	0.343582	Fold07	1441
MAPKAPK5	0.343535	Fold01	1442
EWSR1	0.34352	Fold03	1443
PES1	0.343219	Fold08	1444
ELAVL1	0.34319	Fold03	1445
TP53I3	0.342937	Fold08	1446
FNTB	0.342547	Fold02	1447
GPC3	0.342395	Fold01	1448
TERT	0.342282	Fold06	1449
LIN9	0.34223	Fold10	1450
SIX1	0.342207	Fold10	1451
LIN9	0.342172	Fold02	1452
PES1	0.34198	Fold02	1453
MCAM	0.341628	Fold07	1454
TERT	0.341605	Fold04	1455
KEAP1	0.341533	Fold03	1456
PELP1	0.341322	Fold01	1457
NOTCH3	0.341248	Fold06	1458
SMAD2	0.341113	Fold01	1459
SRSF1	0.340918	Fold08	1460
HNRNPAB	0.340645	Fold03	1461
CDC25A	0.340512	Fold08	1462
GMPS	0.340366	Fold08	1463
CYP26A1	0.340213	Fold07	1464
ROMO1	0.340157	Fold09	1465
NOTCH3	0.340107	Fold02	1466
RHOA	0.340023	Fold07	1467
ATG12	0.339625	Fold06	1468
GAPDH	0.339532	Fold01	1469
NDST2	0.339514	Fold09	1470
DIRAS3	0.339501	Fold01	1471
TPX2	0.339285	Fold09	1472
PML	0.339261	Fold03	1473
PDGFB	0.339043	Fold01	1474
PTK2	0.33897	Fold05	1475
IGFBP3	0.338885	Fold01	1476
ATG7	0.338846	Fold05	1477
PTK2	0.338756	Fold08	1478
PARP1	0.338707	Fold02	1479
SIX1	0.338671	Fold03	1480
ELAVL1	0.338671	Fold10	1481
CDC25A	0.338524	Fold07	1482
CYP26A1	0.338396	Fold08	1483
CALR	0.337996	Fold07	1484
RAN	0.337682	Fold09	1485
PARP1	0.337483	Fold06	1486
TYK2	0.337413	Fold02	1487
SUMO2	0.337148	Fold02	1488
CKAP2	0.337058	Fold06	1489
RHOA	0.337019	Fold09	1490
PDGFB	0.336947	Fold02	1491
PRPF19	0.33686	Fold02	1492
ELAVL1	0.336789	Fold09	1493
NOTCH3	0.336787	Fold09	1494
CALR	0.336738	Fold04	1495
IGFBP3	0.336716	Fold03	1496
OGT	0.336592	Fold08	1497
NDST2	0.33651	Fold03	1498
RAN	0.336386	Fold10	1499
PES1	0.336241	Fold03	1500
PDCD11	0.336138	Fold05	1501
NRF1	0.335993	Fold04	1502
CDC25A	0.335926	Fold02	1503
NRF1	0.335918	Fold10	1504
SUMO2	0.335914	Fold04	1505
DIRAS3	0.3359	Fold04	1506
GRN	0.335859	Fold09	1507
TERT	0.335805	Fold09	1508
PDCD11	0.335699	Fold03	1509
TPX2	0.335608	Fold01	1510
CKAP2	0.335545	Fold08	1511
CDC25A	0.335373	Fold09	1512
CDKN2B	0.335352	Fold01	1513
PES1	0.334957	Fold05	1514
SFRP1	0.334717	Fold08	1515
PCGF2	0.334638	Fold08	1516
ELAVL1	0.334633	Fold04	1517
CALR	0.334366	Fold05	1518
TYK2	0.334365	Fold10	1519
SFRP1	0.334123	Fold02	1520
PRPF19	0.333864	Fold06	1521
NOTCH3	0.333653	Fold04	1522
DIRAS3	0.33364	Fold09	1523
NDST2	0.333333	Fold10	1524
HMGA1	0.333288	Fold01	1525
ATG10	0.33311	Fold07	1526
ALDOA	0.333005	Fold06	1527
NOTCH3	0.332894	Fold07	1528
NUDT5	0.332684	Fold07	1529
PML	0.33266	Fold08	1530
PRPF19	0.332636	Fold08	1531
GPC3	0.332632	Fold06	1532
GRN	0.332614	Fold10	1533
MCAM	0.332614	Fold10	1534
SFRP1	0.332246	Fold09	1535
CALR	0.332211	Fold02	1536
PRPF19	0.332079	Fold07	1537
MXD4	0.331992	Fold01	1538
GRN	0.331965	Fold05	1539
MCAM	0.331897	Fold09	1540
GAPDH	0.331889	Fold07	1541
CYP26A1	0.331843	Fold10	1542
MCAM	0.331784	Fold04	1543
CKAP2	0.331758	Fold10	1544
CYP26A1	0.331671	Fold05	1545
TYK2	0.331588	Fold09	1546
MAPKAPK5	0.33144	Fold06	1547
PCGF2	0.331355	Fold06	1548
GAPDH	0.331272	Fold08	1549
MKRN1	0.331142	Fold01	1550
TYMS	0.330879	Fold05	1551
PCGF2	0.330852	Fold07	1552
HNRNPA3	0.330829	Fold08	1553
HNRNPAB	0.330753	Fold02	1554
PRPF19	0.330632	Fold03	1555
RBM39	0.330485	Fold02	1556
HNRNPAB	0.330453	Fold07	1557
ELAVL1	0.330063	Fold07	1558
CYP26A1	0.329855	Fold02	1559
NFKB2	0.329846	Fold06	1560
ATG12	0.329829	Fold05	1561
PDCD11	0.329674	Fold04	1562
TYK2	0.329329	Fold05	1563
RBM39	0.329279	Fold06	1564
PDGFB	0.329027	Fold05	1565
FOS	0.328889	Fold02	1566
DIRAS3	0.328591	Fold06	1567
EWSR1	0.328573	Fold05	1568
PTK2	0.328057	Fold06	1569
AAK1	0.32792	Fold06	1570
PARP1	0.327731	Fold07	1571
TPX2	0.32771	Fold03	1572
HMGA1	0.32731	Fold08	1573
TYMS	0.327213	Fold03	1574
DIRAS3	0.327104	Fold03	1575
SUMO2	0.326927	Fold10	1576
NFKB2	0.326758	Fold07	1577
DIRAS3	0.326732	Fold07	1578
IGFBP3	0.326691	Fold10	1579
MAPKAPK5	0.326663	Fold08	1580
PTK2	0.326619	Fold02	1581
HMGA1	0.326578	Fold05	1582
PRPF19	0.326463	Fold10	1583
EWSR1	0.326335	Fold02	1584
ATG12	0.326172	Fold09	1585
IGFBP3	0.326133	Fold06	1586
TYMS	0.325694	Fold07	1587
NDST2	0.325612	Fold05	1588
SIX1	0.325596	Fold07	1589
PML	0.32547	Fold09	1590
PTK2	0.325047	Fold03	1591
ESR1	0.324906	Fold04	1592
SFRP1	0.324734	Fold04	1593
MAPKAPK5	0.324701	Fold02	1594
FOS	0.324695	Fold08	1595
DDB1	0.32465	Fold04	1596
HMGA1	0.324584	Fold07	1597
SIN3B	0.324552	Fold03	1598
TYMS	0.324325	Fold09	1599
SMARCB1	0.324251	Fold01	1600
TXN	0.324248	Fold01	1601
SRSF1	0.324052	Fold01	1602
ALDOA	0.32392	Fold01	1603
HMGA1	0.323874	Fold03	1604
MKRN1	0.323725	Fold06	1605
MAPKAPK5	0.323639	Fold07	1606
HNRNPA3	0.323596	Fold01	1607
MXD4	0.3235	Fold10	1608
SMARCB1	0.323469	Fold08	1609
IGFBP3	0.323351	Fold02	1610
TIMELESS	0.323309	Fold01	1611
LIMK1	0.323202	Fold06	1612
SMAD2	0.323198	Fold08	1613
PES1	0.322974	Fold04	1614
NR1H2	0.322913	Fold01	1615
PCGF2	0.322906	Fold05	1616
RHOA	0.322761	Fold10	1617
MKRN1	0.322563	Fold04	1618
AAK1	0.322373	Fold03	1619
TYK2	0.322328	Fold03	1620
MXD4	0.322124	Fold02	1621
PES1	0.32187	Fold10	1622
GAPDH	0.321729	Fold10	1623
HNRNPAB	0.321664	Fold04	1624
ALDOA	0.321492	Fold03	1625
SIN3B	0.321323	Fold07	1626
SMAD2	0.321213	Fold04	1627
DIRAS3	0.321101	Fold05	1628
NFKB2	0.321014	Fold03	1629
SFRP1	0.320821	Fold07	1630
PDGFB	0.320714	Fold07	1631
PARP1	0.3206	Fold09	1632
PDGFB	0.320568	Fold10	1633
KEAP1	0.320351	Fold09	1634
HNRNPAB	0.320004	Fold09	1635
PDGFB	0.319996	Fold04	1636
DKC1	0.319903	Fold01	1637
DDB1	0.319721	Fold01	1638
RAD21	0.319708	Fold01	1639
TYK2	0.319601	Fold04	1640
SIN3B	0.319557	Fold10	1641
PELP1	0.319517	Fold10	1642
NRF1	0.319387	Fold09	1643
MAPKAPK5	0.319276	Fold05	1644
DNMT3B	0.319256	Fold01	1645
SIX1	0.319167	Fold02	1646
PDCD11	0.319145	Fold10	1647
SIX1	0.319083	Fold08	1648
ATG12	0.319073	Fold02	1649
GPC3	0.318723	Fold03	1650
MXD4	0.318678	Fold03	1651
PARP1	0.318625	Fold10	1652
AAK1	0.318585	Fold08	1653
SMARCB1	0.318508	Fold02	1654
SETD1A	0.318397	Fold01	1655
PCGF2	0.318359	Fold02	1656
SMAD2	0.31829	Fold06	1657
SIX1	0.318243	Fold06	1658
PCGF2	0.318071	Fold03	1659
SIX1	0.318009	Fold09	1660
SFRP1	0.317824	Fold05	1661
RBM39	0.317715	Fold09	1662
HEPACAM	0.317693	Fold03	1663
ESR1	0.317693	Fold02	1664
RBM39	0.317642	Fold03	1665
SETD1A	0.317626	Fold08	1666
MKRN1	0.317607	Fold05	1667
EWSR1	0.317606	Fold04	1668
IGFBP3	0.317529	Fold08	1669
NCAPG2	0.317429	Fold01	1670
EWSR1	0.317133	Fold09	1671
ATG12	0.317124	Fold03	1672
GPC3	0.317105	Fold05	1673
GAPDH	0.317008	Fold04	1674
ALDOA	0.316998	Fold08	1675
TYMS	0.316925	Fold10	1676
HNRNPAB	0.316806	Fold05	1677
TPX2	0.316755	Fold07	1678
AAK1	0.316688	Fold01	1679
PDCD11	0.316671	Fold09	1680
PELP1	0.316639	Fold03	1681
MXD4	0.316601	Fold07	1682
SMARCB1	0.316573	Fold03	1683
AAK1	0.316365	Fold09	1684
CALR	0.315993	Fold10	1685
SMARCB1	0.315943	Fold07	1686
RBM39	0.315875	Fold05	1687
XPO1	0.315769	Fold08	1688
TXN	0.315506	Fold03	1689
SIN3B	0.315467	Fold04	1690
TPX2	0.315291	Fold06	1691
NFKB2	0.315275	Fold08	1692
SIN3B	0.315268	Fold05	1693
MAPKAPK5	0.315118	Fold03	1694
PTK2	0.315027	Fold10	1695
MKRN1	0.314975	Fold08	1696
MAPK12	0.314968	Fold06	1697
HEPACAM	0.314878	Fold04	1698
ATG12	0.314806	Fold04	1699
YWHAB	0.314731	Fold01	1700
RAD21	0.314707	Fold03	1701
CDC25A	0.314637	Fold06	1702
RAD21	0.31439	Fold08	1703
CASP2	0.314378	Fold01	1704
MKRN1	0.314364	Fold07	1705
GPC3	0.314259	Fold08	1706
PML	0.314206	Fold02	1707
RBM39	0.314099	Fold07	1708
NFKB2	0.314086	Fold01	1709
IGFBP3	0.313967	Fold04	1710
KDM1A	0.313819	Fold03	1711
GMPS	0.313817	Fold03	1712
GPC3	0.313755	Fold09	1713
GAPDH	0.313686	Fold09	1714
DIRAS3	0.313567	Fold02	1715
GPC3	0.313557	Fold02	1716
SIN3B	0.313415	Fold02	1717
PTK2	0.313268	Fold09	1718
NDST2	0.313264	Fold02	1719
FOS	0.313176	Fold01	1720
RBL1	0.31305	Fold06	1721
ATG12	0.312775	Fold10	1722
GPC3	0.312693	Fold10	1723
OGT	0.312682	Fold01	1724
GMPS	0.312366	Fold02	1725
TIMELESS	0.312319	Fold03	1726
AAK1	0.312257	Fold07	1727
PRPF19	0.312145	Fold04	1728
MXD4	0.312101	Fold09	1729
RAD21	0.311869	Fold04	1730
PDCD11	0.311833	Fold02	1731
PARP1	0.31174	Fold05	1732
MXD4	0.311725	Fold08	1733
MAP2K7	0.311677	Fold07	1734
PML	0.311438	Fold04	1735
TPX2	0.311227	Fold05	1736
NR1H2	0.311199	Fold06	1737
HNRNPA3	0.311115	Fold06	1738
DDB1	0.310929	Fold07	1739
KDM1A	0.310862	Fold07	1740
SMARCB1	0.310293	Fold05	1741
KDM1A	0.310251	Fold01	1742
PES1	0.310071	Fold09	1743
FOS	0.310016	Fold03	1744
CASP2	0.30949	Fold08	1745
SMAD2	0.309358	Fold07	1746
GPC3	0.309145	Fold07	1747
MKRN1	0.309055	Fold03	1748
PELP1	0.308773	Fold02	1749
HSPA5	0.308553	Fold06	1750
PELP1	0.308526	Fold05	1751
PML	0.308376	Fold05	1752
DDB1	0.307962	Fold10	1753
RRM1	0.307954	Fold01	1754
MXD4	0.307915	Fold05	1755
GAPDH	0.307827	Fold02	1756
PRPF19	0.307593	Fold05	1757
ATG12	0.307404	Fold07	1758
YWHAB	0.307392	Fold08	1759
XPO1	0.307333	Fold05	1760
OGT	0.307324	Fold06	1761
DDB1	0.307182	Fold02	1762
PELP1	0.30718	Fold04	1763
FOS	0.30712	Fold06	1764
MXD4	0.307102	Fold04	1765
DDB1	0.306993	Fold08	1766
PELP1	0.306975	Fold09	1767
SMAD2	0.306932	Fold03	1768
MAPK12	0.306785	Fold01	1769
GMPS	0.306741	Fold04	1770
PPP2R5A	0.306712	Fold01	1771
PPP2R5A	0.306534	Fold05	1772
KDM1A	0.306518	Fold08	1773
RAD21	0.306333	Fold07	1774
RAD21	0.30628	Fold06	1775
GMPS	0.306278	Fold06	1776
GAPDH	0.306115	Fold05	1777
AAK1	0.30562	Fold04	1778
RBL1	0.305481	Fold01	1779
NR1H2	0.305348	Fold04	1780
IGFBP3	0.304899	Fold05	1781
PML	0.304831	Fold07	1782
GMPS	0.304749	Fold05	1783
NR1H2	0.30455	Fold07	1784
RBL1	0.304405	Fold09	1785
RBM39	0.304405	Fold10	1786
PDGFB	0.304356	Fold09	1787
PCGF2	0.304353	Fold10	1788
DNMT1	0.304252	Fold08	1789
TIMELESS	0.304149	Fold08	1790
DNMT3B	0.303995	Fold05	1791
KDM1A	0.303992	Fold06	1792
TYMS	0.303806	Fold08	1793
IGFBP3	0.303798	Fold07	1794
TPX2	0.303788	Fold08	1795
MAP2K7	0.303749	Fold08	1796
SIX1	0.303703	Fold04	1797
SIN3B	0.303409	Fold09	1798
UBE2N	0.303122	Fold01	1799
HEPACAM	0.303052	Fold09	1800
HEPACAM	0.302936	Fold06	1801
RAD21	0.302687	Fold05	1802
EEF1E1	0.302526	Fold06	1803
DNMT1	0.302249	Fold01	1804
GMPS	0.301861	Fold09	1805
HMGA1	0.301792	Fold02	1806
DKC1	0.301713	Fold07	1807
GPC3	0.301688	Fold04	1808
SMAD2	0.301664	Fold10	1809
HNRNPAB	0.301641	Fold10	1810
TXN	0.300961	Fold07	1811
TYMS	0.300925	Fold04	1812
OGT	0.300885	Fold09	1813
TPX2	0.300837	Fold02	1814
SMAD2	0.300747	Fold05	1815
ALDOA	0.300667	Fold07	1816
MAP2K7	0.300479	Fold01	1817
HEPACAM	0.300478	Fold01	1818
NCAPG2	0.30036	Fold06	1819
CDC25A	0.300244	Fold05	1820
XPO1	0.300107	Fold01	1821
DNMT3B	0.300077	Fold10	1822
HSPA5	0.30007	Fold08	1823
TIMELESS	0.299805	Fold02	1824
MAPKAPK5	0.299767	Fold10	1825
PPP2R5A	0.299543	Fold06	1826
TXN	0.299527	Fold06	1827
DKC1	0.29932	Fold03	1828
DDB1	0.299265	Fold03	1829
NR1H2	0.299163	Fold02	1830
NQO1	0.299115	Fold01	1831
NR1H2	0.299062	Fold08	1832
SRSF2	0.299012	Fold08	1833
MAP2K7	0.29896	Fold06	1834
EWSR1	0.29895	Fold10	1835
PPP2R5A	0.298881	Fold10	1836
TPX2	0.298852	Fold10	1837
NLK	0.298819	Fold08	1838
SRSF1	0.29875	Fold03	1839
SMARCB1	0.298694	Fold04	1840
ZCCHC10	0.298647	Fold01	1841
DNMT1	0.298454	Fold06	1842
HMGA1	0.298413	Fold09	1843
HNRNPA3	0.29841	Fold03	1844
ZCCHC10	0.298387	Fold08	1845
NLK	0.298187	Fold01	1846
CDC25A	0.298171	Fold10	1847
YWHAB	0.298151	Fold04	1848
FOS	0.298143	Fold09	1849
TXN	0.298116	Fold08	1850
AAK1	0.298085	Fold02	1851
RRM1	0.297979	Fold03	1852
NCAPG2	0.297851	Fold02	1853
HSPA5	0.297815	Fold01	1854
XPO1	0.297682	Fold04	1855
NFKB2	0.297561	Fold02	1856
HMGA1	0.297541	Fold10	1857
LIMK1	0.297523	Fold01	1858
RBL1	0.297507	Fold03	1859
RCC1	0.297459	Fold08	1860
MAPKAPK5	0.297368	Fold04	1861
GMPS	0.297148	Fold07	1862
TIMELESS	0.297002	Fold05	1863
OGT	0.296908	Fold02	1864
DNMT3B	0.296827	Fold09	1865
NCAPG2	0.296815	Fold03	1866
YWHAB	0.296812	Fold06	1867
HNRNPA3	0.296537	Fold02	1868
TIMELESS	0.296476	Fold04	1869
LIMK1	0.295956	Fold08	1870
TXN	0.295828	Fold05	1871
MAP2K7	0.295607	Fold05	1872
NDST2	0.295455	Fold04	1873
NCAPG2	0.295452	Fold08	1874
PCGF2	0.295182	Fold04	1875
NCAPG2	0.295146	Fold05	1876
XPO1	0.295107	Fold06	1877
DKC1	0.294952	Fold06	1878
SETD1A	0.294928	Fold06	1879
YWHAB	0.294835	Fold03	1880
RBM39	0.294525	Fold04	1881
HEPACAM	0.294365	Fold08	1882
RAD21	0.294074	Fold10	1883
RRM1	0.294019	Fold08	1884
DDB1	0.293924	Fold06	1885
HSPA5	0.293841	Fold09	1886
DNMT3B	0.293693	Fold08	1887
SMAD2	0.293445	Fold09	1888
HSPA5	0.293424	Fold03	1889
LIMK1	0.293162	Fold03	1890
DKC1	0.293142	Fold05	1891
FOS	0.293012	Fold05	1892
PPP2R5A	0.292916	Fold08	1893
RCC1	0.292759	Fold01	1894
NCAPG2	0.292613	Fold09	1895
DNMT3B	0.292543	Fold07	1896
RRM1	0.292502	Fold02	1897
PCGF2	0.292499	Fold09	1898
PPP2R5A	0.292237	Fold04	1899
MAPK12	0.292005	Fold08	1900
NR1H2	0.291936	Fold10	1901
MKRN1	0.291758	Fold10	1902
SRSF1	0.291635	Fold06	1903
ALDOA	0.291634	Fold02	1904
CASP2	0.291486	Fold03	1905
HNRNPA3	0.291288	Fold05	1906
CUL4B	0.291222	Fold08	1907
PAK4	0.290991	Fold08	1908
PPP2R5A	0.290991	Fold02	1909
DKC1	0.290933	Fold02	1910
MKRN1	0.290884	Fold02	1911
HNRNPA3	0.290575	Fold09	1912
MAPKAPK5	0.290423	Fold09	1913
MDC1	0.290292	Fold08	1914
DNMT3B	0.290059	Fold06	1915
RAD21	0.290042	Fold09	1916
RBL1	0.289684	Fold04	1917
RRM1	0.289624	Fold04	1918
CDKN2B	0.289609	Fold07	1919
SETD1A	0.289492	Fold05	1920
MDC1	0.289383	Fold03	1921
PPP2R5A	0.289307	Fold07	1922
PML	0.288978	Fold10	1923
DNMT3B	0.28883	Fold03	1924
KDM1A	0.28876	Fold09	1925
MKRN1	0.288607	Fold09	1926
DNMT3B	0.288594	Fold02	1927
CDC25A	0.288548	Fold04	1928
HNRNPA3	0.288442	Fold07	1929
IGFBP3	0.288336	Fold09	1930
RBL1	0.288008	Fold05	1931
SMARCB1	0.28788	Fold09	1932
SMAD2	0.287804	Fold02	1933
RBL1	0.287754	Fold07	1934
NCAPG2	0.28772	Fold04	1935
ZCCHC10	0.287717	Fold07	1936
NFKB2	0.287701	Fold09	1937
UBE2N	0.287426	Fold08	1938
CDKN2B	0.287417	Fold06	1939
MDC1	0.287209	Fold01	1940
OGT	0.287138	Fold03	1941
HSPA5	0.287082	Fold02	1942
PRPF19	0.287013	Fold09	1943
MAPK12	0.286946	Fold02	1944
OGT	0.286769	Fold07	1945
XPO1	0.286707	Fold02	1946
CDKN2B	0.286588	Fold05	1947
AAK1	0.286558	Fold05	1948
SETD1A	0.286523	Fold03	1949
RAD21	0.286507	Fold02	1950
SMARCB1	0.286421	Fold10	1951
OGT	0.286301	Fold10	1952
NFKB2	0.28604	Fold04	1953
RASSF4	0.286032	Fold06	1954
SRSF1	0.285998	Fold04	1955
DDB1	0.285853	Fold09	1956
BRD7	0.285719	Fold01	1957
ALDOA	0.285656	Fold09	1958
SRSF2	0.285633	Fold01	1959
CHEK2	0.285581	Fold01	1960
MAPK9	0.285517	Fold01	1961
TIMELESS	0.285353	Fold06	1962
CHEK2	0.284972	Fold06	1963
DDB1	0.284934	Fold05	1964
CASP2	0.28483	Fold06	1965
TIMELESS	0.284829	Fold09	1966
RRM1	0.284828	Fold09	1967
KDM1A	0.284779	Fold10	1968
ALDOA	0.284485	Fold04	1969
RPS14	0.284451	Fold06	1970
HEPACAM	0.284364	Fold10	1971
HMGA1	0.28435	Fold04	1972
RCC1	0.28415	Fold03	1973
PAK4	0.283924	Fold01	1974
TXN	0.283527	Fold09	1975
HNRNPA3	0.2834	Fold04	1976
FXR1	0.283358	Fold01	1977
CDKN2B	0.28297	Fold09	1978
ALDH2	0.282921	Fold06	1979
RBL1	0.282781	Fold08	1980
XPO1	0.282704	Fold09	1981
TPX2	0.282668	Fold04	1982
YWHAB	0.282495	Fold07	1983
SETD1A	0.282255	Fold07	1984
SRSF1	0.28186	Fold07	1985
DNMT3B	0.281735	Fold04	1986
DNMT1	0.281677	Fold03	1987
RCC1	0.281495	Fold06	1988
ALDH2	0.281417	Fold09	1989
CHEK2	0.281266	Fold03	1990
LIMK1	0.281056	Fold10	1991
HDAC1	0.281012	Fold07	1992
EEF1E1	0.280991	Fold03	1993
ZCCHC10	0.280543	Fold05	1994
KDM1A	0.280529	Fold04	1995
HDAC1	0.280528	Fold01	1996
GMPS	0.280347	Fold10	1997
OGT	0.280221	Fold05	1998
[truncated: 6,402 more rows]

## Sheet: Supplementary Table S5
The results of recursive feature elimination using SVM
var	Overall	Resample	Rank
E2F1	0.708539	Fold02	1
NOX4	0.708521	Fold04	2
BIRC5	0.704128	Fold01	3
CCNB1	0.700938	Fold01	4
RACGAP1	0.69545	Fold02	5
NOX4	0.691782	Fold06	6
CD34	0.690621	Fold05	7
BIRC5	0.69032	Fold02	8
CDC6	0.688759	Fold02	9
CCNB1	0.685942	Fold02	10
E2F1	0.681748	Fold01	11
CCNB1	0.6813	Fold09	12
BIRC5	0.681048	Fold07	13
CCNB1	0.681025	Fold07	14
UBE2C	0.678687	Fold01	15
BIRC5	0.676705	Fold09	16
CCNB1	0.675838	Fold03	17
BIRC5	0.67529	Fold03	18
E2F1	0.675159	Fold09	19
GMNN	0.675151	Fold07	20
CD34	0.674736	Fold06	21
CDK1	0.673563	Fold02	22
NOX4	0.672672	Fold08	23
AURKA	0.672257	Fold02	24
E2F1	0.670713	Fold04	25
NOX4	0.668279	Fold07	26
MCRS1	0.668209	Fold09	27
AURKA	0.667473	Fold07	28
KIF2C	0.666145	Fold02	29
NOX4	0.665712	Fold05	30
CD34	0.664317	Fold03	31
RACGAP1	0.663348	Fold09	32
BIRC5	0.663278	Fold08	33
GMNN	0.662649	Fold02	34
CDK1	0.662591	Fold01	35
GMNN	0.662521	Fold09	36
NOX4	0.662283	Fold09	37
BIRC5	0.661709	Fold10	38
NOX4	0.661698	Fold03	39
NOX4	0.660685	Fold10	40
UBE2C	0.660122	Fold02	41
E2F1	0.659581	Fold03	42
AURKB	0.659481	Fold01	43
HJURP	0.65875	Fold02	44
CCNB1	0.657863	Fold08	45
BIRC5	0.655952	Fold06	46
AURKB	0.655789	Fold02	47
CCNB1	0.655293	Fold06	48
CCNB1	0.655222	Fold05	49
KIFC1	0.655187	Fold01	50
KIF2C	0.654993	Fold01	51
BIRC5	0.654916	Fold05	52
KIF2C	0.654785	Fold03	53
KIF2C	0.654475	Fold07	54
E2F1	0.654389	Fold08	55
CD34	0.653839	Fold09	56
CD34	0.65241	Fold02	57
KIFC1	0.652074	Fold02	58
CD34	0.652053	Fold08	59
UBE2C	0.651908	Fold07	60
AURKA	0.651578	Fold09	61
EZH2	0.651362	Fold02	62
CDK1	0.651017	Fold07	63
AURKB	0.650976	Fold09	64
CD34	0.650811	Fold01	65
CCNB1	0.650225	Fold10	66
NOX4	0.64965	Fold02	67
NOX4	0.649008	Fold01	68
CCNA2	0.647805	Fold01	69
UBE2C	0.647158	Fold03	70
E2F1	0.64701	Fold10	71
GMNN	0.646726	Fold05	72
E2F1	0.646359	Fold05	73
UBE2C	0.645711	Fold09	74
GMNN	0.64565	Fold08	75
CDK1	0.644387	Fold09	76
RECQL4	0.643577	Fold03	77
CCNB1	0.64282	Fold04	78
EZH2	0.64262	Fold09	79
CDK1	0.641968	Fold03	80
AURKA	0.641922	Fold03	81
RACGAP1	0.64148	Fold03	82
RACGAP1	0.641208	Fold07	83
CCNA2	0.641126	Fold02	84
CDC6	0.640838	Fold05	85
PTTG1	0.640792	Fold01	86
CD34	0.640749	Fold10	87
KIF2C	0.640719	Fold09	88
GMNN	0.640265	Fold03	89
AURKA	0.640082	Fold01	90
CDC6	0.638939	Fold03	91
CDC45	0.638864	Fold02	92
MCRS1	0.638613	Fold04	93
MCRS1	0.637646	Fold03	94
MCRS1	0.637128	Fold05	95
BIRC5	0.636649	Fold04	96
KIF2C	0.636353	Fold05	97
KIF2C	0.636341	Fold06	98
RECQL4	0.636134	Fold02	99
KIFC1	0.635768	Fold03	100
UBE2C	0.63575	Fold08	101
AURKB	0.635373	Fold08	102
CD34	0.634966	Fold04	103
UBE2C	0.634925	Fold06	104
AURKB	0.63473	Fold03	105
MCRS1	0.63338	Fold01	106
MCRS1	0.633224	Fold02	107
CDK1	0.633161	Fold05	108
CDK1	0.632969	Fold06	109
AURKA	0.632055	Fold08	110
RECQL4	0.632052	Fold04	111
FOXM1	0.63154	Fold02	112
KIF2C	0.631448	Fold08	113
RECQL4	0.630985	Fold01	114
E2F1	0.630689	Fold06	115
CDK1	0.630549	Fold08	116
KIFC1	0.630537	Fold09	117
CDK1	0.630154	Fold10	118
RNASEH2A	0.629295	Fold02	119
KIF2C	0.629069	Fold10	120
HJURP	0.628988	Fold01	121
AURKB	0.628843	Fold05	122
UBE2C	0.628746	Fold10	123
CDC6	0.628259	Fold09	124
AURKA	0.627903	Fold06	125
AURKA	0.627718	Fold10	126
RACGAP1	0.627702	Fold05	127
DTL	0.627607	Fold02	128
AURKB	0.626708	Fold06	129
RACGAP1	0.626261	Fold01	130
RNASEH2A	0.626065	Fold03	131
SIRT7	0.626061	Fold09	132
E2F1	0.625498	Fold07	133
RECQL4	0.625146	Fold09	134
UBE2C	0.624982	Fold05	135
RACGAP1	0.624702	Fold06	136
RACGAP1	0.624608	Fold04	137
EZH2	0.6245	Fold01	138
AURKB	0.624016	Fold10	139
AURKA	0.623996	Fold05	140
CDK5	0.623527	Fold09	141
MCRS1	0.623108	Fold06	142
CD34	0.623079	Fold07	143
GMNN	0.622443	Fold10	144
CDC45	0.622413	Fold01	145
EZH2	0.621673	Fold06	146
KIFC1	0.621493	Fold06	147
RACGAP1	0.621186	Fold10	148
PTTG1	0.62085	Fold09	149
ORC1	0.620678	Fold02	150
AURKA	0.620468	Fold04	151
GMNN	0.620219	Fold01	152
KIFC1	0.619997	Fold05	153
RACGAP1	0.619871	Fold08	154
CDC45	0.619824	Fold09	155
HRAS	0.619696	Fold09	156
CDK5	0.61921	Fold03	157
EZH2	0.6183	Fold03	158
MCRS1	0.618272	Fold08	159
PTTG1	0.617809	Fold02	160
KIFC1	0.617645	Fold07	161
GMNN	0.617379	Fold04	162
PSMB5	0.617056	Fold09	163
RNASEH2A	0.616723	Fold01	164
AURKB	0.616615	Fold07	165
HJURP	0.616068	Fold03	166
RNASEH2A	0.615555	Fold08	167
EZH2	0.615487	Fold05	168
PTTG1	0.615314	Fold03	169
MCRS1	0.6153	Fold07	170
CDK5	0.615109	Fold02	171
KIFC1	0.61508	Fold10	172
KIF2C	0.614709	Fold04	173
CCNA2	0.614521	Fold09	174
KIFC1	0.61441	Fold08	175
GMNN	0.614359	Fold06	176
HJURP	0.613774	Fold09	177
PLK1	0.613562	Fold02	178
CDC6	0.613391	Fold08	179
RNASEH2A	0.613137	Fold09	180
CDK1	0.612062	Fold04	181
AURKB	0.611622	Fold04	182
MCRS1	0.611307	Fold10	183
CDC6	0.611169	Fold04	184
HRAS	0.610925	Fold10	185
KIF20A	0.610919	Fold02	186
KIFC1	0.610621	Fold04	187
CDC6	0.609981	Fold01	188
EZH2	0.609802	Fold07	189
CDK5	0.609452	Fold07	190
RECQL4	0.609262	Fold08	191
RRM2	0.609183	Fold01	192
UBE2C	0.608862	Fold04	193
PTTG1	0.607996	Fold06	194
RECQL4	0.607965	Fold05	195
HRAS	0.607734	Fold04	196
HJURP	0.606214	Fold05	197
ORC1	0.606048	Fold09	198
PLK1	0.605751	Fold01	199
CDC6	0.605504	Fold06	200
PTTG1	0.604892	Fold07	201
NEK2	0.603966	Fold02	202
CDC6	0.603767	Fold10	203
PTTG1	0.603753	Fold10	204
CDC45	0.603734	Fold03	205
HRAS	0.603471	Fold07	206
FASTK	0.603445	Fold09	207
HRAS	0.603116	Fold03	208
RECQL4	0.602441	Fold10	209
EZH2	0.602154	Fold08	210
EZH2	0.602108	Fold10	211
TTK	0.602089	Fold02	212
CDC6	0.602052	Fold07	213
RRM2	0.601626	Fold02	214
PTTG1	0.601581	Fold05	215
CCNA2	0.6013	Fold03	216
NEK2	0.601151	Fold01	217
HJURP	0.601116	Fold07	218
PTTG1	0.60101	Fold08	219
CCNA2	0.60097	Fold07	220
ANLN	0.600871	Fold02	221
EHMT2	0.600312	Fold09	222
HRAS	0.600286	Fold08	223
KIF20A	0.599946	Fold01	224
CCNA2	0.599924	Fold08	225
RNASEH2A	0.59957	Fold10	226
FOXM1	0.598759	Fold01	227
HJURP	0.598695	Fold08	228
BUB1	0.598635	Fold02	229
CDK5	0.598522	Fold04	230
HJURP	0.597806	Fold06	231
CENPA	0.597578	Fold01	232
HJURP	0.597574	Fold10	233
CDK5	0.59733	Fold05	234
CCNA2	0.597091	Fold05	235
PEA15	0.597022	Fold01	236
CCNA2	0.596838	Fold10	237
HJURP	0.596588	Fold04	238
RNASEH2A	0.596143	Fold04	239
HRAS	0.594831	Fold02	240
PLK1	0.593766	Fold07	241
CDK5	0.593462	Fold06	242
PLK1	0.593116	Fold03	243
SIRT7	0.592937	Fold04	244
PEA15	0.592021	Fold09	245
CCNA2	0.591564	Fold04	246
HRAS	0.591467	Fold01	247
CDK5	0.590881	Fold01	248
MYBL2	0.59071	Fold02	249
PLK1	0.59012	Fold09	250
EHMT2	0.590093	Fold04	251
CENPA	0.589848	Fold03	252
CDC45	0.589701	Fold05	253
RECQL4	0.589482	Fold07	254
RNASEH2A	0.589435	Fold05	255
ORC1	0.589085	Fold03	256
CDK5	0.58906	Fold10	257
EZH2	0.588865	Fold04	258
FOXM1	0.588798	Fold09	259
CENPA	0.588636	Fold02	260
RRM2	0.58842	Fold09	261
RECQL4	0.587687	Fold06	262
FOXM1	0.587523	Fold03	263
EHMT2	0.587114	Fold03	264
KIF20A	0.586872	Fold03	265
CDC45	0.586323	Fold08	266
NEK2	0.586185	Fold07	267
CCNA2	0.585528	Fold06	268
PLK1	0.58542	Fold08	269
ORC1	0.585136	Fold01	270
PSMB5	0.583751	Fold02	271
EHMT2	0.583636	Fold02	272
CENPA	0.583011	Fold09	273
CDC45	0.582952	Fold10	274
PEA15	0.582469	Fold02	275
PSMB5	0.581909	Fold03	276
CDC45	0.581325	Fold04	277
PLK1	0.580622	Fold05	278
FASTK	0.580562	Fold02	279
MAP2K2	0.579969	Fold09	280
FASTK	0.579006	Fold07	281
HRAS	0.578819	Fold05	282
PLK1	0.57869	Fold06	283
SIRT7	0.578225	Fold06	284
CDC45	0.577864	Fold06	285
NEK2	0.577363	Fold03	286
PTTG1	0.577314	Fold04	287
FASTK	0.577146	Fold03	288
PEA15	0.577101	Fold06	289
RNASEH2A	0.576883	Fold07	290
CDK5	0.57625	Fold08	291
MAP2K2	0.575319	Fold02	292
SIRT7	0.574793	Fold03	293
MYBL2	0.574702	Fold03	294
MYBL2	0.574161	Fold09	295
FOXM1	0.57409	Fold07	296
TTK	0.571487	Fold03	297
CDC45	0.571226	Fold07	298
SIRT7	0.571	Fold01	299
NEK2	0.570558	Fold09	300
EHMT2	0.570374	Fold05	301
FOXM1	0.570242	Fold08	302
SIRT7	0.570117	Fold08	303
SIRT7	0.570068	Fold05	304
CBX8	0.569987	Fold09	305
MYBL2	0.569609	Fold05	306
PSMB5	0.569487	Fold04	307
RNASEH2A	0.569275	Fold06	308
SIRT7	0.568777	Fold02	309
KIF20A	0.568489	Fold05	310
PEA15	0.568446	Fold05	311
BUB1B	0.568394	Fold02	312
CENPA	0.568379	Fold10	313
RRM2	0.568292	Fold05	314
HRAS	0.567515	Fold06	315
FOXM1	0.566913	Fold05	316
PLK1	0.566388	Fold10	317
KIF20A	0.566037	Fold08	318
BUB1	0.565746	Fold09	319
MYBL2	0.565651	Fold01	320
MAP2K2	0.56563	Fold04	321
MYBL2	0.565141	Fold08	322
DTL	0.565059	Fold03	323
RRM2	0.564762	Fold03	324
PSMB5	0.563557	Fold01	325
SIRT7	0.563207	Fold10	326
KIF20A	0.562854	Fold07	327
NEK2	0.56257	Fold10	328
CENPA	0.562487	Fold06	329
EHMT2	0.562253	Fold08	330
KIF20A	0.56191	Fold10	331
ANLN	0.561725	Fold01	332
ORC1	0.561247	Fold08	333
ORC1	0.561205	Fold05	334
BUB1	0.561108	Fold01	335
PEA15	0.560947	Fold03	336
FASTK	0.560868	Fold04	337
RRM2	0.560784	Fold10	338
EHMT2	0.560733	Fold06	339
SIRT7	0.560235	Fold07	340
PSMB5	0.560117	Fold10	341
KIF20A	0.559945	Fold09	342
KIF20A	0.55987	Fold06	343
TTK	0.559323	Fold01	344
CENPA	0.559199	Fold08	345
DTL	0.559109	Fold01	346
CBX8	0.558942	Fold02	347
EHMT2	0.55877	Fold01	348
SMARCA4	0.558611	Fold02	349
TTK	0.558548	Fold07	350
FOXM1	0.558491	Fold10	351
CENPA	0.558295	Fold05	352
MYBL2	0.557717	Fold07	353
ORC1	0.557649	Fold04	354
MAP2K2	0.557112	Fold03	355
CENPA	0.556828	Fold07	356
FOXM1	0.556617	Fold06	357
DTL	0.556602	Fold09	358
RRM2	0.556312	Fold08	359
MYBL2	0.555513	Fold10	360
ORC1	0.55494	Fold07	361
TTK	0.554594	Fold09	362
GTSE1	0.554279	Fold02	363
CBX8	0.554157	Fold04	364
RRM2	0.55402	Fold07	365
BUB1	0.55376	Fold03	366
PSMB5	0.553364	Fold08	367
FASTK	0.553275	Fold05	368
MAP2K2	0.552944	Fold05	369
EHMT2	0.552882	Fold10	370
FASTK	0.55266	Fold10	371
NEK2	0.552611	Fold06	372
DTL	0.552425	Fold04	373
PEA15	0.551948	Fold10	374
PLK1	0.551867	Fold04	375
ANLN	0.551864	Fold07	376
FOXM1	0.551705	Fold04	377
NEK2	0.55151	Fold08	378
PSMB5	0.551209	Fold05	379
PEA15	0.550738	Fold08	380
ORC1	0.550688	Fold10	381
NEK2	0.550675	Fold05	382
ANLN	0.550371	Fold09	383
ILF3	0.550051	Fold02	384
FASTK	0.549622	Fold08	385
TTK	0.549043	Fold10	386
ORC1	0.547617	Fold06	387
ANLN	0.546841	Fold03	388
DPY30	0.545695	Fold07	389
PEA15	0.545426	Fold04	390
DTL	0.545356	Fold05	391
FASTK	0.544613	Fold01	392
TACC3	0.544465	Fold09	393
FASTK	0.543924	Fold06	394
CBX8	0.543704	Fold06	395
CDCA4	0.543042	Fold09	396
ILF3	0.542968	Fold09	397
BUB1	0.542967	Fold10	398
CAPNS1	0.542918	Fold09	399
KIF20A	0.542894	Fold04	400
CBX8	0.542664	Fold05	401
EHMT2	0.542411	Fold07	402
UHRF1	0.542076	Fold02	403
GTSE1	0.541416	Fold01	404
CBX8	0.541378	Fold10	405
CBX8	0.541348	Fold03	406
CBX8	0.540641	Fold07	407
TTK	0.540578	Fold06	408
RRM2	0.540577	Fold06	409
TTK	0.540388	Fold08	410
NEK2	0.539753	Fold04	411
RRM2	0.539619	Fold04	412
RUVBL2	0.539284	Fold04	413
MAP2K2	0.538931	Fold08	414
GSK3A	0.538849	Fold09	415
CENPA	0.538549	Fold04	416
BUB1	0.538437	Fold07	417
TTK	0.537792	Fold05	418
PSMB5	0.537688	Fold06	419
MYBL2	0.537039	Fold06	420
ILF3	0.53696	Fold03	421
DTL	0.536607	Fold10	422
CDKN2A	0.53657	Fold09	423
CBX8	0.536312	Fold08	424
BUB1	0.536194	Fold08	425
MAP2K2	0.536158	Fold10	426
DPY30	0.536132	Fold04	427
RUVBL2	0.535707	Fold09	428
TTK	0.535608	Fold04	429
MUS81	0.535157	Fold09	430
HSP90AB1	0.535097	Fold09	431
SMARCA4	0.534657	Fold09	432
MAP2K2	0.534355	Fold07	433
BUB1	0.534254	Fold06	434
ANLN	0.534148	Fold05	435
PSMB5	0.534114	Fold07	436
BUB1	0.533675	Fold05	437
PEA15	0.533445	Fold07	438
MAD2L1	0.533108	Fold02	439
TACC3	0.533038	Fold01	440
CDCA4	0.532174	Fold01	441
ANLN	0.531812	Fold10	442
GTSE1	0.531028	Fold09	443
AKT1S1	0.531015	Fold02	444
KIF11	0.530974	Fold02	445
GTSE1	0.530936	Fold03	446
TACC3	0.530865	Fold02	447
ANLN	0.530623	Fold08	448
LMNA	0.53044	Fold01	449
DTL	0.530358	Fold08	450
MYBL2	0.530268	Fold04	451
DPY30	0.52954	Fold02	452
CDCA4	0.528742	Fold05	453
CDCA4	0.528733	Fold02	454
FANCD2	0.528277	Fold02	455
DPY30	0.527785	Fold08	456
DTL	0.527738	Fold06	457
AKT1S1	0.527611	Fold04	458
RUVBL2	0.527162	Fold03	459
DPY30	0.526488	Fold10	460
GTSE1	0.526377	Fold05	461
CBX8	0.526377	Fold01	462
SMARCA4	0.525714	Fold03	463
GSK3A	0.525289	Fold02	464
TACC3	0.525279	Fold06	465
MAP2K2	0.525102	Fold01	466
ANLN	0.524916	Fold06	467
HSP90AB1	0.524857	Fold05	468
BUB1	0.524157	Fold04	469
LOXL2	0.524098	Fold06	470
PPIB	0.523914	Fold09	471
CDCA4	0.523122	Fold03	472
CAPNS1	0.522837	Fold04	473
KIF11	0.522231	Fold09	474
RASSF1	0.521896	Fold09	475
DPY30	0.521892	Fold09	476
AKT1S1	0.521703	Fold08	477
MUS81	0.521482	Fold03	478
BUB1B	0.521215	Fold03	479
GRK6	0.520735	Fold09	480
TACC3	0.520466	Fold05	481
ILF3	0.520059	Fold05	482
MAP2K2	0.519264	Fold06	483
PPIB	0.518925	Fold02	484
DTL	0.518892	Fold07	485
GTSE1	0.518785	Fold10	486
GTSE1	0.518471	Fold06	487
TACC3	0.518368	Fold03	488
GTSE1	0.517742	Fold08	489
KIF11	0.517022	Fold03	490
BUB1B	0.516854	Fold01	491
AKT1S1	0.516295	Fold09	492
DPY30	0.516074	Fold01	493
ANLN	0.51544	Fold04	494
CAPNS1	0.515393	Fold08	495
CAPNS1	0.514912	Fold10	496
SIRT6	0.514823	Fold03	497
DPY30	0.514397	Fold03	498
SMARCA4	0.513995	Fold05	499
SIRT6	0.513906	Fold09	500
AKT1S1	0.513534	Fold05	501
BUB1B	0.513176	Fold09	502
ILF3	0.513	Fold01	503
ADCK5	0.512896	Fold04	504
PRKD2	0.5125	Fold09	505
AKT1S1	0.511895	Fold07	506
ILF3	0.511773	Fold06	507
ADCK5	0.511622	Fold10	508
TACC3	0.511395	Fold04	509
UHRF1	0.511051	Fold09	510
GSK3A	0.510458	Fold05	511
RUVBL2	0.510415	Fold07	512
CAPNS1	0.508864	Fold02	513
RASSF1	0.508612	Fold01	514
BUB1B	0.508512	Fold07	515
AKT1S1	0.508241	Fold10	516
GSK3A	0.508182	Fold03	517
KIF11	0.507975	Fold01	518
AKT1S1	0.507543	Fold03	519
DPY30	0.5075	Fold05	520
AKT1S1	0.507305	Fold01	521
GTSE1	0.50728	Fold07	522
LOXL2	0.506868	Fold09	523
CDKN2A	0.506658	Fold10	524
TACC3	0.505707	Fold08	525
MCM7	0.505414	Fold02	526
CAPNS1	0.505272	Fold03	527
CDCA4	0.505	Fold04	528
CDKN2A	0.504021	Fold03	529
CAPNS1	0.503548	Fold01	530
LMNA	0.503326	Fold03	531
BUB1B	0.503265	Fold10	532
CAPNS1	0.503004	Fold05	533
CAPNS1	0.502625	Fold06	534
FANCD2	0.502586	Fold09	535
MUS81	0.502545	Fold02	536
KIF11	0.502443	Fold05	537
CDC7	0.502338	Fold09	538
LMNA	0.50233	Fold10	539
RUVBL2	0.501511	Fold08	540
RAD51C	0.501287	Fold09	541
MCM7	0.501275	Fold01	542
CDCA4	0.501127	Fold08	543
LMNA	0.500968	Fold09	544
CDCA4	0.500805	Fold06	545
BUB1B	0.500152	Fold05	546
ILF3	0.499744	Fold04	547
CDCA4	0.499631	Fold10	548
ILF3	0.499599	Fold08	549
TACC3	0.499492	Fold10	550
CAPNS1	0.49941	Fold07	551
CDKN2A	0.499035	Fold02	552
MUS81	0.498201	Fold05	553
KIF11	0.49816	Fold06	554
MCM7	0.497935	Fold09	555
GSK3A	0.497282	Fold06	556
ADCK5	0.496849	Fold09	557
CDC7	0.496706	Fold02	558
LMNA	0.496539	Fold08	559
MCM7	0.496512	Fold03	560
ILF3	0.496338	Fold07	561
DPY30	0.496303	Fold06	562
MDK	0.495838	Fold09	563
ILF3	0.495695	Fold10	564
ECT2	0.495523	Fold02	565
MAD2L1	0.495438	Fold09	566
BUB1B	0.495227	Fold06	567
MUS81	0.495135	Fold01	568
SMARCA4	0.494744	Fold04	569
CDKN2A	0.494719	Fold07	570
CDCA2	0.494652	Fold02	571
PPP2R1A	0.494624	Fold09	572
BUB1B	0.494586	Fold04	573
LMNA	0.494468	Fold05	574
GSK3A	0.494429	Fold01	575
HSP90AB1	0.494404	Fold07	576
HSP90AB1	0.494373	Fold02	577
LMNA	0.49399	Fold02	578
GSK3A	0.493417	Fold04	579
SUV39H1	0.493342	Fold04	580
HELLS	0.493223	Fold02	581
RUVBL2	0.492754	Fold10	582
RUVBL2	0.492049	Fold01	583
MAD2L1	0.491952	Fold01	584
SUPT5H	0.491743	Fold09	585
BUB1B	0.49157	Fold08	586
MAVS	0.491147	Fold04	587
GRK6	0.490816	Fold05	588
LMNA	0.490802	Fold04	589
RUVBL2	0.490649	Fold05	590
UHRF1	0.490616	Fold03	591
HSF1	0.490328	Fold03	592
ADCK5	0.490236	Fold03	593
LOXL2	0.490089	Fold03	594
SMARCA4	0.490058	Fold06	595
CDKN2A	0.489946	Fold01	596
MDK	0.489711	Fold02	597
ADCK5	0.489286	Fold05	598
UHRF1	0.488869	Fold05	599
GTSE1	0.488705	Fold04	600
GSK3A	0.488667	Fold07	601
MUS81	0.488619	Fold07	602
RUVBL2	0.487718	Fold06	603
LOXL2	0.487314	Fold08	604
KIF11	0.487001	Fold10	605
MDK	0.486977	Fold06	606
UHRF1	0.486474	Fold01	607
MUS81	0.486305	Fold08	608
ADCK5	0.486141	Fold07	609
PSMD14	0.486129	Fold09	610
SIRT6	0.486101	Fold04	611
RUVBL2	0.485958	Fold02	612
RASSF1	0.48552	Fold10	613
SMARCA4	0.48551	Fold10	614
GSK3A	0.48551	Fold10	615
RASSF1	0.485119	Fold05	616
AKT1S1	0.484713	Fold06	617
RAD51C	0.484362	Fold03	618
PPIB	0.484138	Fold10	619
MCM7	0.484051	Fold05	620
LMNA	0.484036	Fold06	621
CDKN2A	0.483792	Fold06	622
PPIB	0.483773	Fold03	623
FANCD2	0.483686	Fold03	624
SMARCA4	0.482926	Fold01	625
KIF11	0.482614	Fold08	626
HSP90AB1	0.482606	Fold03	627
GSK3A	0.482408	Fold08	628
RASSF1	0.482258	Fold08	629
MAD2L1	0.482177	Fold07	630
LMNA	0.482145	Fold07	631
NCAPH2	0.482094	Fold01	632
CDKN2A	0.481811	Fold08	633
LOXL2	0.481648	Fold01	634
HSP90AB1	0.481629	Fold01	635
MAD2L1	0.481202	Fold03	636
HSP90AB1	0.480795	Fold08	637
SMARCA4	0.480786	Fold07	638
CDCA4	0.480759	Fold07	639
SMARCA4	0.480737	Fold08	640
MUS81	0.479689	Fold06	641
PRKD2	0.479511	Fold01	642
CDCA2	0.479499	Fold03	643
SIRT6	0.479485	Fold08	644
PPP2R1A	0.47915	Fold04	645
PI4KB	0.478839	Fold05	646
ADCK5	0.478738	Fold01	647
HSP90AB1	0.478405	Fold10	648
MDK	0.478305	Fold01	649
CHEK1	0.478167	Fold02	650
LOXL2	0.477774	Fold02	651
SUV39H1	0.477731	Fold09	652
NCAPH2	0.477685	Fold02	653
NUTF2	0.47738	Fold09	654
UHRF1	0.477207	Fold10	655
FANCD2	0.476991	Fold01	656
MDK	0.476921	Fold04	657
MUS81	0.476849	Fold10	658
CDKN2A	0.476611	Fold04	659
RASSF1	0.476415	Fold02	660
HSF1	0.476377	Fold08	661
LOXL2	0.47629	Fold05	662
PPP2R1A	0.476019	Fold05	663
HSPB1	0.475372	Fold04	664
G6PD	0.475302	Fold02	665
PI4KB	0.475149	Fold09	666
CDC7	0.474447	Fold01	667
NCAPH2	0.474387	Fold04	668
HSF1	0.474231	Fold09	669
UBE2I	0.474057	Fold09	670
CDCA2	0.473993	Fold01	671
MUS81	0.473682	Fold04	672
PRKD2	0.473497	Fold05	673
RASSF1	0.473371	Fold06	674
ADCK5	0.473364	Fold02	675
MDK	0.473135	Fold10	676
GRK6	0.473072	Fold03	677
MAD2L1	0.472883	Fold05	678
NUTF2	0.472399	Fold10	679
G6PD	0.472224	Fold05	680
LOXL2	0.472082	Fold10	681
CDKN2A	0.472022	Fold05	682
KIF11	0.471974	Fold07	683
PSMD14	0.47178	Fold02	684
HELLS	0.471769	Fold01	685
CDC7	0.47172	Fold05	686
UHRF1	0.471597	Fold08	687
MDK	0.471584	Fold08	688
ADCK5	0.470721	Fold08	689
NPM1	0.470676	Fold09	690
HSP90AB1	0.470358	Fold06	691
SIRT6	0.469887	Fold07	692
MCM7	0.469709	Fold04	693
KIF11	0.469649	Fold04	694
IRF3	0.469495	Fold09	695
CDC7	0.469393	Fold03	696
GRK6	0.469267	Fold02	697
TACC3	0.469238	Fold07	698
CDCA2	0.469183	Fold09	699
SUV39H1	0.469148	Fold01	700
G6PD	0.468853	Fold09	701
PPP2R1A	0.468579	Fold03	702
PPIB	0.468538	Fold04	703
PI4KB	0.468471	Fold02	704
HELLS	0.468444	Fold09	705
SIRT6	0.468271	Fold02	706
MAD2L1	0.467742	Fold04	707
NCAPH2	0.46757	Fold05	708
UHRF1	0.466838	Fold04	709
UTP6	0.466823	Fold09	710
PPIB	0.466564	Fold07	711
G6PD	0.466419	Fold01	712
SUV39H1	0.466213	Fold02	713
TRIM28	0.465975	Fold02	714
SUV39H1	0.46582	Fold03	715
G6PD	0.465783	Fold03	716
NCAPH2	0.465678	Fold09	717
MAVS	0.465573	Fold09	718
NUTF2	0.465126	Fold02	719
RASSF1	0.464687	Fold03	720
FANCD2	0.464563	Fold05	721
NUTF2	0.464431	Fold03	722
MAD2L1	0.464274	Fold06	723
HSF1	0.464114	Fold01	724
MCM7	0.464035	Fold10	725
GRK6	0.463774	Fold01	726
PPIB	0.463749	Fold01	727
SUPT5H	0.463415	Fold06	728
FANCD2	0.463296	Fold06	729
HELLS	0.463192	Fold03	730
GRK6	0.463092	Fold06	731
SIRT6	0.462853	Fold01	732
TRIM28	0.462761	Fold03	733
NUTF2	0.462337	Fold05	734
MAD2L1	0.461883	Fold08	735
CDC7	0.461797	Fold06	736
NUTF2	0.461771	Fold04	737
MAD2L1	0.461104	Fold10	738
SUPT5H	0.461078	Fold02	739
UHRF1	0.460999	Fold06	740
MAVS	0.460675	Fold02	741
SUV39H1	0.460652	Fold05	742
PRKD2	0.460564	Fold03	743
SIRT6	0.460529	Fold05	744
MDK	0.460498	Fold03	745
HSP90AB1	0.460163	Fold04	746
MCM7	0.460014	Fold06	747
HSF1	0.459885	Fold10	748
SIRT6	0.459849	Fold10	749
G6PD	0.459838	Fold06	750
UHRF1	0.459732	Fold07	751
MDK	0.459658	Fold05	752
MCM7	0.459501	Fold08	753
SUPT5H	0.459486	Fold04	754
PPIB	0.459423	Fold08	755
ECT2	0.459116	Fold09	756
RASSF1	0.458901	Fold07	757
HSPB1	0.458275	Fold01	758
HSF1	0.458197	Fold06	759
CDC7	0.457933	Fold08	760
G6PD	0.457869	Fold10	761
HSF1	0.457724	Fold04	762
PI4KB	0.457716	Fold01	763
MEN1	0.457649	Fold02	764
CDCA2	0.457577	Fold05	765
CHAF1B	0.457251	Fold02	766
SUPT5H	0.457242	Fold03	767
NCAPH2	0.457219	Fold03	768
SUPT5H	0.457161	Fold05	769
IRF3	0.457097	Fold01	770
SIRT6	0.456944	Fold06	771
RAD51C	0.45681	Fold01	772
HSF1	0.456175	Fold07	773
TRIM28	0.45609	Fold04	774
NUTF2	0.455943	Fold08	775
MAVS	0.455866	Fold03	776
TRIM28	0.455742	Fold09	777
LOXL2	0.455381	Fold07	778
PI4KB	0.454951	Fold03	779
CDC7	0.45491	Fold10	780
PPP2R1A	0.454479	Fold01	781
MEN1	0.454455	Fold09	782
PSMD14	0.454184	Fold05	783
CDCA2	0.454056	Fold08	784
RAD51C	0.453846	Fold05	785
RASSF1	0.453711	Fold04	786
HSF1	0.453098	Fold02	787
ADCK5	0.453014	Fold06	788
SUV39H1	0.452887	Fold06	789
CDCA2	0.452877	Fold06	790
HSPB1	0.452811	Fold09	791
LOXL2	0.452507	Fold04	792
PRKD2	0.452472	Fold06	793
GGCT	0.452325	Fold03	794
CDCA2	0.452285	Fold10	795
HSF1	0.451918	Fold05	796
SUV39H1	0.451652	Fold07	797
PI4KB	0.451355	Fold06	798
PPP2R1A	0.451278	Fold08	799
PPIB	0.451199	Fold05	800
NCAPH2	0.451137	Fold06	801
RAD51C	0.450851	Fold02	802
HDAC4	0.450717	Fold02	803
G6PD	0.450658	Fold08	804
PMVK	0.450637	Fold04	805
UBE2I	0.450441	Fold01	806
GRK6	0.450413	Fold08	807
GRK6	0.450353	Fold04	808
PPP2R1A	0.450203	Fold07	809
PRKD2	0.44987	Fold02	810
FANCD2	0.449721	Fold08	811
RBX1	0.449668	Fold09	812
SUPT5H	0.449429	Fold01	813
IRF3	0.449355	Fold04	814
PPP2R1A	0.44909	Fold02	815
FANCD2	0.449024	Fold07	816
FANCD2	0.448868	Fold10	817
CHEK1	0.448603	Fold06	818
ING5	0.448556	Fold09	819
CHEK1	0.448502	Fold08	820
RAD51C	0.448415	Fold06	821
GRK6	0.448138	Fold10	822
SUV39H1	0.447947	Fold10	823
MCM7	0.447758	Fold07	824
PI4KB	0.447596	Fold04	825
NUTF2	0.447456	Fold07	826
RAD51C	0.447403	Fold07	827
PPIB	0.447286	Fold06	828
ACLY	0.447148	Fold09	829
ACLY	0.447064	Fold01	830
SMARCD1	0.446712	Fold09	831
CDCA2	0.44658	Fold07	832
OGG1	0.446541	Fold04	833
HELLS	0.446418	Fold05	834
RAD51C	0.446282	Fold04	835
MAVS	0.446192	Fold05	836
HSPB1	0.445855	Fold10	837
TFG	0.445746	Fold09	838
GGCT	0.445634	Fold09	839
HSPB1	0.445631	Fold03	840
TRIM28	0.445585	Fold06	841
NCAPH2	0.445411	Fold07	842
NCAPH2	0.445309	Fold08	843
TRIM28	0.445241	Fold05	844
IRF3	0.44463	Fold05	845
MAVS	0.444194	Fold06	846
SUV39H1	0.444023	Fold08	847
CHEK1	0.44383	Fold03	848
PRKD2	0.443781	Fold04	849
PPP2R1A	0.442314	Fold10	850
PRKD2	0.442249	Fold08	851
HSPB1	0.442114	Fold05	852
MAVS	0.442006	Fold10	853
SUPT5H	0.441151	Fold08	854
CHEK1	0.440989	Fold09	855
HMGB2	0.440985	Fold09	856
NF2	0.440729	Fold02	857
TRIM28	0.440684	Fold01	858
RAD51C	0.440378	Fold10	859
OGG1	0.440323	Fold09	860
ACLY	0.440246	Fold02	861
HELLS	0.440088	Fold04	862
ECT2	0.439939	Fold03	863
RBX1	0.439558	Fold02	864
MAVS	0.439196	Fold08	865
ACLY	0.439119	Fold05	866
HSPB1	0.438692	Fold08	867
CHAF1B	0.438567	Fold09	868
NUTF2	0.438481	Fold06	869
GGCT	0.437796	Fold02	870
CDC7	0.437666	Fold04	871
RAD51C	0.437651	Fold08	872
G6PD	0.437645	Fold07	873
TRIM28	0.437598	Fold08	874
FANCD2	0.43743	Fold04	875
NCAPH2	0.437415	Fold10	876
SUPT5H	0.437401	Fold10	877
MAGOHB	0.436475	Fold09	878
PPP2R1A	0.436416	Fold06	879
MDK	0.43631	Fold07	880
ULK3	0.435608	Fold09	881
MEN1	0.434986	Fold03	882
CDCA2	0.434715	Fold04	883
CDC7	0.434637	Fold07	884
NF2	0.434367	Fold09	885
MAGOHB	0.4341	Fold10	886
ARF1	0.434097	Fold09	887
CHEK1	0.434086	Fold05	888
MEN1	0.434044	Fold05	889
PRKD2	0.433701	Fold10	890
UBE2I	0.433474	Fold06	891
E2F7	0.433409	Fold02	892
BAP1	0.433405	Fold09	893
HDAC4	0.433384	Fold09	894
GGCT	0.433036	Fold01	895
NUTF2	0.432787	Fold01	896
IRF3	0.43278	Fold06	897
PI4KB	0.432189	Fold10	898
MAVS	0.431818	Fold07	899
HELLS	0.431811	Fold08	900
PSMD14	0.431286	Fold01	901
PI4KB	0.431116	Fold07	902
SMARCD1	0.431086	Fold02	903
PI4KB	0.431055	Fold08	904
NF2	0.431013	Fold04	905
UBE2I	0.430989	Fold05	906
HSPB1	0.430978	Fold07	907
APEX1	0.430638	Fold09	908
ARF1	0.430532	Fold07	909
BAP1	0.430505	Fold03	910
CHAF1B	0.430503	Fold03	911
SUPT5H	0.430401	Fold07	912
OGG1	0.430356	Fold05	913
OGG1	0.430251	Fold01	914
NPM1	0.429849	Fold05	915
ACLY	0.429642	Fold03	916
ING5	0.429583	Fold04	917
IRF3	0.429496	Fold10	918
G6PD	0.429096	Fold04	919
IRF3	0.428631	Fold08	920
RBX1	0.427747	Fold08	921
HNRNPA1	0.427491	Fold09	922
HELLS	0.427101	Fold10	923
MAVS	0.426211	Fold01	924
UBE2I	0.426046	Fold10	925
IRF3	0.425967	Fold03	926
GGCT	0.425963	Fold08	927
GGCT	0.425751	Fold05	928
PSMD14	0.425718	Fold06	929
GGCT	0.425688	Fold10	930
ECT2	0.425557	Fold10	931
IRF3	0.425552	Fold02	932
GRK6	0.425373	Fold07	933
MT1G	0.42515	Fold05	934
RBX1	0.425043	Fold04	935
HELLS	0.424915	Fold06	936
TRIM28	0.424782	Fold10	937
TRIM28	0.424655	Fold07	938
PMVK	0.424572	Fold10	939
IRF3	0.424449	Fold07	940
CHAF1B	0.424447	Fold06	941
OGG1	0.424128	Fold03	942
GGCT	0.423949	Fold07	943
ECT2	0.423813	Fold06	944
PMVK	0.423704	Fold01	945
HNRNPC	0.423489	Fold09	946
SMARCD1	0.423486	Fold03	947
TFG	0.423352	Fold05	948
UBE2I	0.42321	Fold08	949
PIN1	0.423095	Fold09	950
SMARCD1	0.423079	Fold05	951
ECT2	0.422901	Fold07	952
DNMT3A	0.422309	Fold02	953
PSMD14	0.422067	Fold03	954
CHEK1	0.421886	Fold10	955
TFG	0.421643	Fold02	956
HSPB1	0.421233	Fold06	957
ECT2	0.421114	Fold05	958
CHEK1	0.42096	Fold04	959
CHEK1	0.420873	Fold01	960
OGG1	0.420792	Fold08	961
ARF1	0.420715	Fold10	962
NACC1	0.420566	Fold02	963
HMGB2	0.420402	Fold01	964
ING5	0.42017	Fold06	965
HSPB1	0.419968	Fold02	966
UBE2I	0.41966	Fold03	967
PSMD14	0.419434	Fold10	968
OGG1	0.419319	Fold10	969
ARF1	0.419276	Fold02	970
GGCT	0.419265	Fold06	971
HMGB2	0.419066	Fold02	972
NF2	0.418347	Fold03	973
PMVK	0.418032	Fold02	974
RPTOR	0.417837	Fold02	975
PRKD2	0.41771	Fold07	976
TFG	0.416834	Fold03	977
RBX1	0.41659	Fold10	978
PSMD14	0.41648	Fold08	979
PSMD14	0.416476	Fold07	980
HELLS	0.416412	Fold07	981
NF2	0.416092	Fold06	982
UBE2I	0.41606	Fold02	983
MAGOHB	0.416013	Fold02	984
LIN9	0.41584	Fold02	985
NACC1	0.415698	Fold09	986
ACLY	0.41563	Fold10	987
MT1G	0.415493	Fold09	988
MT1G	0.414454	Fold02	989
ECT2	0.414388	Fold01	990
NPM1	0.414333	Fold07	991
PSMD14	0.414267	Fold04	992
PRMT1	0.414254	Fold09	993
MEN1	0.414006	Fold04	994
NF2	0.413719	Fold05	995
ING5	0.413544	Fold02	996
ARF1	0.413384	Fold01	997
DNMT3A	0.413378	Fold09	998
CHEK1	0.413291	Fold07	999
KEAP1	0.413068	Fold09	1000
CHAF1B	0.412884	Fold05	1001
ARF1	0.412124	Fold03	1002
E2F7	0.412071	Fold03	1003
OGG1	0.411668	Fold02	1004
PMVK	0.411392	Fold03	1005
TFG	0.41131	Fold08	1006
PMVK	0.410873	Fold09	1007
ECT2	0.410751	Fold08	1008
RBX1	0.410399	Fold07	1009
FNTB	0.410126	Fold09	1010
ARF1	0.410092	Fold08	1011
MEN1	0.410067	Fold10	1012
ING5	0.410061	Fold01	1013
TFG	0.410059	Fold04	1014
HNRNPA1	0.410019	Fold02	1015
NPM1	0.409778	Fold03	1016
ECT2	0.409686	Fold04	1017
RHOA	0.409487	Fold09	1018
TFG	0.408845	Fold01	1019
ARF1	0.408841	Fold05	1020
CLSPN	0.408672	Fold02	1021
MEN1	0.408622	Fold08	1022
ARF1	0.407938	Fold04	1023
ING5	0.407899	Fold05	1024
RPTOR	0.407567	Fold03	1025
RBX1	0.407252	Fold03	1026
PIN1	0.407189	Fold03	1027
TFG	0.407172	Fold10	1028
HMGB2	0.407013	Fold05	1029
RBX1	0.406974	Fold05	1030
UBE2I	0.406904	Fold07	1031
SMARCD1	0.406828	Fold06	1032
OGG1	0.406606	Fold07	1033
NPM1	0.406511	Fold02	1034
CHAF1B	0.406323	Fold04	1035
PMVK	0.406253	Fold07	1036
HDAC4	0.406019	Fold05	1037
HNRNPA1	0.405975	Fold06	1038
HMGB2	0.405972	Fold03	1039
HDAC4	0.405811	Fold04	1040
MEN1	0.405753	Fold01	1041
PMVK	0.405705	Fold08	1042
APEX1	0.405501	Fold02	1043
HNRNPA1	0.405449	Fold05	1044
CHAF1B	0.40539	Fold01	1045
ARF1	0.405066	Fold06	1046
RPTOR	0.405038	Fold04	1047
CLSPN	0.404775	Fold09	1048
RBX1	0.404742	Fold01	1049
ING5	0.404739	Fold10	1050
ACLY	0.40471	Fold08	1051
ULK3	0.404655	Fold02	1052
RPTOR	0.4045	Fold05	1053
ATG7	0.404463	Fold05	1054
ING5	0.404389	Fold08	1055
NF2	0.404176	Fold08	1056
NACC1	0.404149	Fold05	1057
ZNF207	0.404089	Fold09	1058
HDAC4	0.403961	Fold06	1059
UTP6	0.403925	Fold03	1060
ATG7	0.403891	Fold09	1061
SFRP1	0.403537	Fold07	1062
HMGB2	0.403234	Fold08	1063
NPM1	0.402962	Fold08	1064
MAGOHB	0.402758	Fold08	1065
ING5	0.402675	Fold03	1066
CKAP2	0.402478	Fold02	1067
PMVK	0.402315	Fold05	1068
MEN1	0.402305	Fold06	1069
PRMT1	0.401978	Fold02	1070
PRMT1	0.401977	Fold03	1071
SMARCD1	0.401713	Fold01	1072
HNRNPA1	0.40151	Fold03	1073
BAP1	0.401469	Fold05	1074
ACLY	0.401386	Fold06	1075
MEN1	0.401385	Fold07	1076
UTP6	0.401294	Fold05	1077
UTP6	0.400765	Fold02	1078
ROMO1	0.40067	Fold04	1079
NPM1	0.400657	Fold04	1080
NF2	0.400085	Fold10	1081
RPTOR	0.399815	Fold09	1082
ACLY	0.399745	Fold07	1083
APEX1	0.399338	Fold05	1084
UBE2I	0.399333	Fold04	1085
NF2	0.399044	Fold07	1086
PRMT1	0.39882	Fold05	1087
TFG	0.3983	Fold06	1088
SMARCD1	0.398249	Fold08	1089
CHAF1B	0.398234	Fold08	1090
MAGOHB	0.397447	Fold06	1091
MCAM	0.397447	Fold06	1092
MAGOHB	0.397289	Fold05	1093
NACC1	0.397178	Fold03	1094
ATG7	0.397002	Fold03	1095
BAP1	0.396951	Fold10	1096
UTP6	0.396642	Fold07	1097
SMARCD1	0.396559	Fold04	1098
MT1G	0.396488	Fold03	1099
NACC1	0.396364	Fold01	1100
SMARCD1	0.396323	Fold10	1101
TFG	0.396306	Fold07	1102
RAN	0.396292	Fold09	1103
MT1G	0.396158	Fold07	1104
ULK3	0.395748	Fold08	1105
PIN1	0.395745	Fold04	1106
BAP1	0.395316	Fold08	1107
ULK3	0.3951	Fold03	1108
APEX1	0.395075	Fold04	1109
APEX1	0.394949	Fold03	1110
CHAF1B	0.394869	Fold10	1111
OGG1	0.394809	Fold06	1112
DNMT3A	0.394758	Fold06	1113
DNMT3A	0.394711	Fold03	1114
NPM1	0.394634	Fold10	1115
NF2	0.394278	Fold01	1116
ROMO1	0.394226	Fold03	1117
HMGB2	0.393738	Fold06	1118
BAP1	0.392666	Fold02	1119
MT1G	0.392165	Fold10	1120
MAGOHB	0.392029	Fold01	1121
FNTB	0.391982	Fold03	1122
GGCT	0.391481	Fold04	1123
TP53I3	0.390919	Fold03	1124
RPTOR	0.390622	Fold01	1125
HMGB2	0.390531	Fold04	1126
PIN1	0.390446	Fold01	1127
NOTCH3	0.390063	Fold06	1128
LIN9	0.390012	Fold09	1129
HDAC4	0.389395	Fold08	1130
PIN1	0.389392	Fold02	1131
HDAC4	0.389271	Fold03	1132
DNMT3A	0.389187	Fold05	1133
RBX1	0.389145	Fold06	1134
ACLY	0.388954	Fold04	1135
UTP6	0.388891	Fold08	1136
SMARCD1	0.388647	Fold07	1137
HNRNPA1	0.388492	Fold07	1138
NPM1	0.388481	Fold06	1139
HNRNPA1	0.388225	Fold08	1140
CKAP2	0.388196	Fold09	1141
MT1G	0.387948	Fold04	1142
UTP6	0.387617	Fold06	1143
GRN	0.387244	Fold09	1144
MAGOHB	0.386817	Fold07	1145
UTP6	0.386801	Fold10	1146
NUDT5	0.386671	Fold05	1147
PIN1	0.386553	Fold08	1148
MCAM	0.386174	Fold02	1149
ULK3	0.386157	Fold07	1150
PMVK	0.385993	Fold06	1151
APEX1	0.385783	Fold10	1152
E2F7	0.385752	Fold07	1153
TP53I3	0.385648	Fold10	1154
BAP1	0.385293	Fold04	1155
E2F7	0.38522	Fold01	1156
NACC1	0.385185	Fold04	1157
CALR	0.384954	Fold02	1158
TP53I3	0.384869	Fold09	1159
ELAVL1	0.384856	Fold09	1160
RPTOR	0.384817	Fold08	1161
HNRNPA1	0.384775	Fold10	1162
APEX1	0.384738	Fold08	1163
PRMT1	0.384615	Fold01	1164
ULK3	0.384383	Fold05	1165
MAGOHB	0.384114	Fold03	1166
ROMO1	0.383857	Fold07	1167
ING5	0.383807	Fold07	1168
BAP1	0.3838	Fold06	1169
ZNF207	0.383723	Fold02	1170
HNRNPC	0.383318	Fold08	1171
ATG12	0.383162	Fold09	1172
RPTOR	0.382693	Fold06	1173
BAP1	0.382335	Fold07	1174
HDAC4	0.382315	Fold01	1175
MAGOHB	0.382262	Fold04	1176
ULK3	0.382173	Fold10	1177
RAN	0.381813	Fold02	1178
CLSPN	0.381772	Fold05	1179
NACC1	0.381681	Fold06	1180
DNMT3A	0.381041	Fold01	1181
HNRNPA1	0.380877	Fold01	1182
NACC1	0.380731	Fold07	1183
CLSPN	0.380702	Fold03	1184
ATG10	0.380514	Fold09	1185
HNRNPC	0.380403	Fold05	1186
MCAM	0.379789	Fold08	1187
UTP6	0.379166	Fold01	1188
RPTOR	0.379009	Fold07	1189
E2F7	0.379	Fold10	1190
NUDT5	0.378985	Fold10	1191
HNRNPA1	0.378922	Fold04	1192
NACC1	0.378872	Fold10	1193
ULK3	0.378864	Fold01	1194
ROMO1	0.378723	Fold01	1195
E2F7	0.378563	Fold08	1196
ATG10	0.378288	Fold02	1197
NPM1	0.378082	Fold01	1198
HMGB2	0.378029	Fold10	1199
MT1G	0.37794	Fold01	1200
PRMT1	0.377788	Fold08	1201
E2F7	0.37765	Fold09	1202
MT1G	0.377331	Fold08	1203
BAP1	0.376371	Fold01	1204
RPTOR	0.376005	Fold10	1205
LIN9	0.375135	Fold05	1206
UTP6	0.375096	Fold04	1207
DNMT3A	0.375018	Fold08	1208
HNRNPC	0.374909	Fold03	1209
PML	0.37467	Fold09	1210
FNTB	0.374657	Fold05	1211
RAN	0.374564	Fold05	1212
APEX1	0.374269	Fold07	1213
TP53I3	0.373956	Fold06	1214
ELAVL1	0.373861	Fold05	1215
CDC25A	0.373836	Fold02	1216
E2F7	0.373814	Fold05	1217
MCAM	0.3734	Fold03	1218
ROMO1	0.373166	Fold10	1219
E2F7	0.373121	Fold06	1220
ATG10	0.373049	Fold06	1221
LIN9	0.372274	Fold03	1222
CHAF1B	0.372114	Fold07	1223
NRF1	0.371883	Fold05	1224
APEX1	0.371868	Fold01	1225
SUMO2	0.371789	Fold09	1226
HNRNPC	0.371754	Fold07	1227
SUMO2	0.371354	Fold02	1228
PRMT1	0.371342	Fold04	1229
NACC1	0.371335	Fold08	1230
MCAM	0.371333	Fold05	1231
PELP1	0.371273	Fold09	1232
ATG7	0.371262	Fold06	1233
ATG10	0.371204	Fold04	1234
DNMT3A	0.37109	Fold04	1235
NDST2	0.370962	Fold09	1236
DNMT3A	0.370879	Fold10	1237
HNRNPC	0.370714	Fold02	1238
NUDT5	0.370672	Fold01	1239
CALR	0.370383	Fold09	1240
FNTB	0.370227	Fold04	1241
GRN	0.370155	Fold05	1242
TPX2	0.370136	Fold02	1243
NRF1	0.370067	Fold01	1244
ZNF207	0.369983	Fold05	1245
PARP1	0.369899	Fold02	1246
PTK2	0.369888	Fold09	1247
RAN	0.369218	Fold03	1248
NUDT5	0.369171	Fold03	1249
PRMT1	0.369101	Fold06	1250
TYK2	0.36904	Fold09	1251
ULK3	0.368918	Fold06	1252
ROMO1	0.368917	Fold08	1253
PIN1	0.368602	Fold05	1254
MCAM	0.368347	Fold01	1255
HNRNPC	0.368257	Fold10	1256
PDCD11	0.368177	Fold09	1257
NRF1	0.368091	Fold03	1258
RHOA	0.367975	Fold05	1259
CYP26A1	0.367909	Fold01	1260
ESR1	0.367902	Fold08	1261
PIN1	0.367874	Fold10	1262
NUDT5	0.367705	Fold08	1263
TYK2	0.3674	Fold02	1264
FNTB	0.367299	Fold02	1265
TYK2	0.367241	Fold05	1266
MKRN1	0.366862	Fold09	1267
ROMO1	0.366461	Fold09	1268
HNRNPC	0.36605	Fold06	1269
CYP26A1	0.366014	Fold10	1270
ZNF207	0.365939	Fold06	1271
HDAC4	0.365917	Fold10	1272
SMAD2	0.365793	Fold09	1273
ZNF207	0.365595	Fold03	1274
HMGB2	0.365474	Fold07	1275
ATG7	0.365394	Fold01	1276
RHOA	0.365202	Fold02	1277
GRN	0.364966	Fold03	1278
PTK2	0.364808	Fold05	1279
TP53I3	0.364794	Fold02	1280
CKAP2	0.364617	Fold01	1281
GRN	0.364583	Fold01	1282
HDAC4	0.36455	Fold07	1283
NOTCH3	0.364485	Fold09	1284
MT1G	0.364472	Fold06	1285
APEX1	0.364458	Fold06	1286
ROMO1	0.364247	Fold02	1287
HNRNPC	0.364159	Fold04	1288
LIN9	0.364088	Fold01	1289
HNRNPC	0.363905	Fold01	1290
NRF1	0.363322	Fold09	1291
ELAVL1	0.363021	Fold02	1292
SFRP1	0.3629	Fold03	1293
TERT	0.362642	Fold07	1294
KEAP1	0.36257	Fold04	1295
KEAP1	0.362499	Fold03	1296
PARP1	0.362302	Fold03	1297
SUMO2	0.361971	Fold03	1298
PRMT1	0.361552	Fold10	1299
PDCD11	0.361425	Fold05	1300
HNRNPAB	0.361287	Fold10	1301
EWSR1	0.361248	Fold09	1302
HMGA1	0.361161	Fold09	1303
RAN	0.361037	Fold10	1304
CYP26A1	0.360997	Fold05	1305
NUDT5	0.360958	Fold09	1306
DNMT3A	0.360735	Fold07	1307
TERT	0.360599	Fold03	1308
ELAVL1	0.360579	Fold01	1309
CKAP2	0.360219	Fold03	1310
RAN	0.360213	Fold01	1311
ROMO1	0.360157	Fold05	1312
CYP26A1	0.36011	Fold09	1313
ELAVL1	0.360011	Fold03	1314
NRF1	0.359963	Fold02	1315
ATG10	0.359862	Fold05	1316
TP53I3	0.359771	Fold08	1317
ATG10	0.359721	Fold03	1318
TP53I3	0.359695	Fold05	1319
MCAM	0.359643	Fold10	1320
ZNF207	0.359568	Fold08	1321
PARP1	0.359497	Fold05	1322
ESR1	0.359476	Fold09	1323
PES1	0.359438	Fold09	1324
ZNF207	0.35935	Fold01	1325
E2F7	0.359331	Fold04	1326
NOTCH3	0.359276	Fold08	1327
NRF1	0.359257	Fold06	1328
FNTB	0.359047	Fold06	1329
RHOA	0.358892	Fold06	1330
CKAP2	0.358885	Fold05	1331
NOTCH3	0.358877	Fold05	1332
NOTCH3	0.358837	Fold03	1333
NUDT5	0.358709	Fold02	1334
ESR1	0.358065	Fold03	1335
ATG7	0.35797	Fold08	1336
PRMT1	0.35792	Fold07	1337
NDST2	0.357611	Fold06	1338
ESR1	0.357552	Fold02	1339
CLSPN	0.357487	Fold01	1340
TP53I3	0.357425	Fold04	1341
ATG7	0.357346	Fold04	1342
ESR1	0.35704	Fold06	1343
RBM39	0.356919	Fold09	1344
LIN9	0.356915	Fold06	1345
LIN9	0.356627	Fold10	1346
PIN1	0.356579	Fold06	1347
TP53I3	0.356388	Fold01	1348
NUDT5	0.356382	Fold07	1349
CLSPN	0.356333	Fold07	1350
PTK2	0.356317	Fold02	1351
ZNF207	0.356306	Fold10	1352
RHOA	0.356231	Fold01	1353
NOTCH3	0.356153	Fold01	1354
FNTB	0.356139	Fold01	1355
ATG7	0.355975	Fold10	1356
KEAP1	0.355759	Fold01	1357
TERT	0.355566	Fold05	1358
MXD4	0.355501	Fold09	1359
SFRP1	0.355366	Fold10	1360
TERT	0.355314	Fold04	1361
CLSPN	0.355249	Fold06	1362
PIN1	0.355067	Fold07	1363
TYMS	0.354966	Fold02	1364
TYMS	0.354903	Fold09	1365
SUMO2	0.354858	Fold05	1366
GRN	0.354563	Fold04	1367
RAN	0.354383	Fold07	1368
ATG7	0.354301	Fold02	1369
ATG10	0.354201	Fold10	1370
GRN	0.354043	Fold08	1371
TERT	0.35404	Fold10	1372
NUDT5	0.353769	Fold06	1373
ULK3	0.353515	Fold04	1374
CYP26A1	0.353421	Fold03	1375
CLSPN	0.353228	Fold08	1376
RHOA	0.353218	Fold10	1377
TERT	0.353178	Fold08	1378
CLSPN	0.352955	Fold10	1379
CALR	0.352925	Fold03	1380
PDGFB	0.352126	Fold06	1381
LIN9	0.35195	Fold04	1382
ESR1	0.351837	Fold04	1383
TERT	0.351328	Fold09	1384
SUMO2	0.351281	Fold10	1385
SIX1	0.350976	Fold07	1386
SIN3B	0.350485	Fold05	1387
DIRAS3	0.350423	Fold07	1388
LIN9	0.350113	Fold08	1389
PARP1	0.349689	Fold09	1390
PDGFB	0.34946	Fold01	1391
DIRAS3	0.349442	Fold10	1392
KEAP1	0.349401	Fold02	1393
GPC3	0.348911	Fold02	1394
NOTCH3	0.348855	Fold10	1395
PDGFB	0.348701	Fold08	1396
GRN	0.348574	Fold06	1397
PDGFB	0.348511	Fold05	1398
PDCD11	0.348471	Fold03	1399
EWSR1	0.348411	Fold07	1400
TERT	0.348392	Fold02	1401
SUMO2	0.348261	Fold08	1402
RHOA	0.348235	Fold03	1403
TERT	0.348122	Fold01	1404
HNRNPAB	0.348118	Fold05	1405
TERT	0.348035	Fold06	1406
GAPDH	0.347941	Fold09	1407
TP53I3	0.347912	Fold07	1408
CYP26A1	0.347815	Fold04	1409
KEAP1	0.347721	Fold05	1410
CLSPN	0.347714	Fold04	1411
GMPS	0.347678	Fold02	1412
RAN	0.347454	Fold08	1413
NOTCH3	0.34731	Fold02	1414
GAPDH	0.347305	Fold02	1415
NDST2	0.347297	Fold03	1416
ATG10	0.347276	Fold01	1417
FNTB	0.347129	Fold10	1418
ESR1	0.347107	Fold07	1419
AAK1	0.346795	Fold02	1420
CDC25A	0.346459	Fold05	1421
RAN	0.346337	Fold06	1422
HNRNPAB	0.346198	Fold02	1423
CALR	0.346157	Fold05	1424
PDCD11	0.345986	Fold02	1425
PES1	0.345917	Fold04	1426
KEAP1	0.345724	Fold08	1427
ESR1	0.345591	Fold05	1428
SUMO2	0.345218	Fold01	1429
ELAVL1	0.344899	Fold08	1430
PARP1	0.34464	Fold10	1431
ESR1	0.344605	Fold01	1432
ATG12	0.344282	Fold05	1433
SIN3B	0.34425	Fold09	1434
MAPKAPK5	0.344034	Fold09	1435
DIRAS3	0.343876	Fold05	1436
SFRP1	0.343766	Fold04	1437
NDST2	0.343644	Fold05	1438
PML	0.343544	Fold03	1439
SUMO2	0.343508	Fold06	1440
DIRAS3	0.343339	Fold08	1441
PDGFB	0.343195	Fold03	1442
MCAM	0.342746	Fold09	1443
PRPF19	0.342744	Fold09	1444
DIRAS3	0.342686	Fold02	1445
CKAP2	0.34258	Fold06	1446
NOTCH3	0.34245	Fold04	1447
PES1	0.342422	Fold03	1448
NRF1	0.342286	Fold04	1449
FNTB	0.342259	Fold08	1450
ZNF207	0.341952	Fold07	1451
ATG12	0.341907	Fold03	1452
TYK2	0.341898	Fold01	1453
ELAVL1	0.34187	Fold06	1454
CDC25A	0.34175	Fold01	1455
HNRNPAB	0.341691	Fold09	1456
CKAP2	0.341679	Fold04	1457
RHOA	0.3416	Fold08	1458
NUDT5	0.341563	Fold04	1459
NDST2	0.341526	Fold04	1460
TYMS	0.341444	Fold01	1461
RHOA	0.341298	Fold04	1462
HNRNPAB	0.341292	Fold03	1463
ATG10	0.341069	Fold07	1464
NFKB2	0.340621	Fold09	1465
KEAP1	0.340515	Fold07	1466
HMGA1	0.340415	Fold01	1467
CKAP2	0.340267	Fold10	1468
MAPKAPK5	0.340197	Fold05	1469
AAK1	0.340164	Fold09	1470
NRF1	0.340077	Fold07	1471
EWSR1	0.339996	Fold05	1472
TYK2	0.339885	Fold06	1473
SFRP1	0.339837	Fold02	1474
ATG12	0.339735	Fold02	1475
CKAP2	0.339727	Fold08	1476
GAPDH	0.339482	Fold04	1477
CYP26A1	0.339358	Fold02	1478
GRN	0.33926	Fold10	1479
ATG10	0.33924	Fold08	1480
SIN3B	0.339208	Fold08	1481
RHOA	0.339184	Fold07	1482
TYK2	0.339008	Fold08	1483
SIX1	0.338868	Fold08	1484
RBM39	0.338862	Fold06	1485
CALR	0.338831	Fold10	1486
PES1	0.338809	Fold07	1487
TYK2	0.338728	Fold03	1488
NRF1	0.338578	Fold08	1489
ESR1	0.338577	Fold10	1490
XPO1	0.338287	Fold09	1491
IGFBP3	0.338276	Fold04	1492
SUMO2	0.338263	Fold07	1493
MXD4	0.33794	Fold04	1494
TYK2	0.33792	Fold07	1495
GRN	0.337861	Fold02	1496
IGFBP3	0.337718	Fold07	1497
YWHAB	0.337357	Fold09	1498
PRPF19	0.337339	Fold01	1499
SIX1	0.337236	Fold06	1500
ATG7	0.337176	Fold07	1501
LIN9	0.33676	Fold07	1502
TYMS	0.336721	Fold05	1503
PTK2	0.336629	Fold03	1504
EWSR1	0.336615	Fold01	1505
RAN	0.33661	Fold04	1506
SFRP1	0.336483	Fold08	1507
CALR	0.336333	Fold01	1508
ALDOA	0.336275	Fold06	1509
SFRP1	0.336256	Fold05	1510
SUMO2	0.336249	Fold04	1511
NDST2	0.336238	Fold10	1512
HNRNPAB	0.336088	Fold06	1513
PRPF19	0.336031	Fold05	1514
EWSR1	0.336022	Fold02	1515
CYP26A1	0.335969	Fold06	1516
KEAP1	0.335553	Fold10	1517
KEAP1	0.335435	Fold06	1518
ROMO1	0.334787	Fold06	1519
RAD21	0.33466	Fold05	1520
PRPF19	0.334611	Fold08	1521
PARP1	0.33441	Fold06	1522
PES1	0.334393	Fold06	1523
CDC25A	0.334334	Fold03	1524
SMARCB1	0.33431	Fold09	1525
PES1	0.334195	Fold01	1526
GAPDH	0.334098	Fold03	1527
PCGF2	0.334025	Fold02	1528
DIRAS3	0.33401	Fold03	1529
PES1	0.333947	Fold05	1530
PELP1	0.333899	Fold04	1531
SIX1	0.333808	Fold10	1532
FOS	0.333775	Fold02	1533
FOS	0.333742	Fold03	1534
PTK2	0.333653	Fold10	1535
TYMS	0.333362	Fold03	1536
NRF1	0.333217	Fold10	1537
EWSR1	0.333126	Fold03	1538
GAPDH	0.333022	Fold10	1539
HNRNPAB	0.332486	Fold07	1540
OGT	0.33244	Fold02	1541
DIRAS3	0.332392	Fold09	1542
PML	0.332127	Fold06	1543
SIN3B	0.332094	Fold02	1544
PDGFB	0.332066	Fold10	1545
ELAVL1	0.332035	Fold07	1546
RBM39	0.331828	Fold05	1547
PES1	0.331783	Fold08	1548
MXD4	0.33165	Fold02	1549
GAPDH	0.331414	Fold08	1550
SFRP1	0.331313	Fold06	1551
PML	0.331252	Fold02	1552
PES1	0.330979	Fold10	1553
IGFBP3	0.330975	Fold05	1554
ELAVL1	0.330972	Fold04	1555
CALR	0.330938	Fold08	1556
MXD4	0.330819	Fold01	1557
SIN3B	0.330811	Fold06	1558
FNTB	0.330745	Fold07	1559
DDB1	0.330706	Fold02	1560
SIX1	0.330585	Fold05	1561
SIX1	0.330404	Fold03	1562
SIN3B	0.330379	Fold07	1563
GMPS	0.330301	Fold09	1564
MCAM	0.33028	Fold04	1565
NDST2	0.330143	Fold02	1566
MAPKAPK5	0.330114	Fold02	1567
KDM1A	0.330111	Fold09	1568
PDCD11	0.329856	Fold06	1569
PTK2	0.329547	Fold01	1570
PARP1	0.329481	Fold07	1571
RBM39	0.329461	Fold02	1572
SMAD2	0.32923	Fold05	1573
EWSR1	0.329196	Fold06	1574
PCGF2	0.329107	Fold09	1575
HNRNPAB	0.329077	Fold01	1576
PCGF2	0.328993	Fold08	1577
TYMS	0.328942	Fold04	1578
CALR	0.328546	Fold04	1579
PES1	0.328503	Fold02	1580
PML	0.32849	Fold05	1581
EWSR1	0.328466	Fold04	1582
NOTCH3	0.328464	Fold07	1583
GPC3	0.328327	Fold10	1584
ELAVL1	0.328299	Fold10	1585
ATG12	0.328288	Fold06	1586
PELP1	0.32826	Fold02	1587
CALR	0.328196	Fold07	1588
DKC1	0.328042	Fold02	1589
CALR	0.32791	Fold06	1590
DDB1	0.327618	Fold09	1591
LIMK1	0.327546	Fold09	1592
NDST2	0.327272	Fold08	1593
HNRNPAB	0.32723	Fold08	1594
CYP26A1	0.32723	Fold07	1595
PDGFB	0.326975	Fold02	1596
RBM39	0.326832	Fold07	1597
ZNF207	0.326805	Fold04	1598
PDCD11	0.326391	Fold08	1599
PRPF19	0.32639	Fold03	1600
PDGFB	0.32635	Fold09	1601
TPX2	0.3263	Fold03	1602
HMGA1	0.325918	Fold02	1603
PRPF19	0.325746	Fold10	1604
PELP1	0.325497	Fold06	1605
HEPACAM	0.325452	Fold10	1606
DIRAS3	0.325136	Fold04	1607
IGFBP3	0.325119	Fold08	1608
DDB1	0.324754	Fold05	1609
CDC25A	0.324702	Fold09	1610
PML	0.324701	Fold01	1611
MXD4	0.324626	Fold03	1612
PDCD11	0.324597	Fold01	1613
GMPS	0.324568	Fold05	1614
GPC3	0.324172	Fold05	1615
GPC3	0.324087	Fold08	1616
RBM39	0.324076	Fold03	1617
GPC3	0.323924	Fold01	1618
PTK2	0.323761	Fold06	1619
DIRAS3	0.323585	Fold06	1620
PCGF2	0.323374	Fold05	1621
NFKB2	0.323159	Fold02	1622
CDC25A	0.323083	Fold08	1623
MCAM	0.322655	Fold07	1624
GAPDH	0.322652	Fold05	1625
SMARCB1	0.32261	Fold05	1626
MKRN1	0.322583	Fold05	1627
RBL1	0.322458	Fold03	1628
AAK1	0.322305	Fold06	1629
DKC1	0.321863	Fold09	1630
MXD4	0.321858	Fold10	1631
PARP1	0.321827	Fold01	1632
PDCD11	0.321693	Fold10	1633
SMAD2	0.321671	Fold02	1634
PCGF2	0.321565	Fold06	1635
TPX2	0.321565	Fold09	1636
PELP1	0.321536	Fold08	1637
RBM39	0.321181	Fold08	1638
IGFBP3	0.321161	Fold03	1639
SFRP1	0.321144	Fold09	1640
PTK2	0.320999	Fold08	1641
TPX2	0.320988	Fold01	1642
TYMS	0.320656	Fold08	1643
MXD4	0.320614	Fold05	1644
RBL1	0.320204	Fold09	1645
PRPF19	0.32019	Fold04	1646
HNRNPA3	0.320169	Fold03	1647
HMGA1	0.320106	Fold10	1648
ZCCHC10	0.320043	Fold09	1649
CDKN2B	0.319998	Fold10	1650
GPC3	0.319561	Fold09	1651
RBM39	0.319526	Fold01	1652
PRPF19	0.319486	Fold02	1653
IGFBP3	0.319473	Fold10	1654
SIX1	0.319367	Fold02	1655
GAPDH	0.319186	Fold07	1656
NCAPG2	0.319172	Fold02	1657
PML	0.319101	Fold10	1658
PARP1	0.318861	Fold08	1659
PCGF2	0.318858	Fold03	1660
HSPA5	0.318845	Fold02	1661
PELP1	0.318701	Fold05	1662
NDST2	0.318674	Fold01	1663
PELP1	0.318646	Fold03	1664
TYMS	0.318531	Fold10	1665
CYP26A1	0.318011	Fold08	1666
SIN3B	0.317917	Fold03	1667
MKRN1	0.317786	Fold03	1668
GPC3	0.317659	Fold03	1669
PCGF2	0.317553	Fold07	1670
SIX1	0.317452	Fold04	1671
MAPKAPK5	0.317239	Fold03	1672
TYK2	0.317192	Fold10	1673
OGT	0.317028	Fold09	1674
AAK1	0.316997	Fold05	1675
SMARCB1	0.316727	Fold04	1676
MXD4	0.31669	Fold06	1677
EWSR1	0.316489	Fold10	1678
PELP1	0.316403	Fold10	1679
GMPS	0.31638	Fold06	1680
ALDOA	0.316327	Fold09	1681
GAPDH	0.316312	Fold06	1682
DNMT3B	0.316305	Fold02	1683
SMARCB1	0.316267	Fold01	1684
RRM1	0.316202	Fold02	1685
RCC1	0.315604	Fold09	1686
KDM1A	0.315061	Fold05	1687
PDGFB	0.31469	Fold07	1688
PELP1	0.314299	Fold07	1689
CDC25A	0.314188	Fold10	1690
SMAD2	0.313958	Fold03	1691
NR1H2	0.313927	Fold09	1692
NLK	0.313911	Fold02	1693
FOS	0.313898	Fold06	1694
PML	0.313891	Fold08	1695
TIMELESS	0.313823	Fold03	1696
SMARCB1	0.313608	Fold03	1697
AAK1	0.313383	Fold10	1698
HMGA1	0.313348	Fold03	1699
DNMT3B	0.313116	Fold05	1700
NFKB2	0.313091	Fold06	1701
GMPS	0.312941	Fold03	1702
MAPKAPK5	0.312873	Fold04	1703
ALDOA	0.312684	Fold10	1704
TIMELESS	0.312675	Fold02	1705
ATG12	0.312587	Fold07	1706
MAPKAPK5	0.312523	Fold01	1707
SIN3B	0.312464	Fold10	1708
NR1H2	0.312285	Fold01	1709
SRSF1	0.311962	Fold09	1710
SFRP1	0.311856	Fold01	1711
ATG12	0.311752	Fold10	1712
AAK1	0.311623	Fold03	1713
RBM39	0.311583	Fold10	1714
EWSR1	0.311564	Fold08	1715
SMARCB1	0.311551	Fold08	1716
SMARCB1	0.311513	Fold02	1717
CKAP2	0.311468	Fold07	1718
RBL1	0.311371	Fold02	1719
PRPF19	0.311363	Fold07	1720
CDKN2B	0.311104	Fold09	1721
NCAPG2	0.310929	Fold03	1722
PCGF2	0.310867	Fold01	1723
DIRAS3	0.310724	Fold01	1724
YWHAB	0.310659	Fold05	1725
PDCD11	0.310514	Fold07	1726
SIN3B	0.310409	Fold01	1727
PCGF2	0.310376	Fold10	1728
RAD21	0.310365	Fold02	1729
RAD21	0.31022	Fold03	1730
MAP2K7	0.310194	Fold09	1731
HNRNPA3	0.310177	Fold02	1732
DKC1	0.310175	Fold05	1733
TXN	0.310155	Fold09	1734
TYK2	0.310154	Fold04	1735
HMGA1	0.310107	Fold08	1736
BRD7	0.309945	Fold09	1737
PELP1	0.309941	Fold01	1738
OGT	0.309799	Fold05	1739
ATG12	0.309715	Fold01	1740
RAD21	0.309708	Fold09	1741
SIN3B	0.309575	Fold04	1742
PPP2R5A	0.309437	Fold09	1743
DDB1	0.309428	Fold01	1744
GMPS	0.309216	Fold01	1745
MAPKAPK5	0.309155	Fold10	1746
TPX2	0.30884	Fold06	1747
HNRNPA3	0.308431	Fold09	1748
DDB1	0.308268	Fold03	1749
GRN	0.308249	Fold07	1750
RAD21	0.30823	Fold08	1751
MAPKAPK5	0.308018	Fold07	1752
OGT	0.307747	Fold08	1753
SIX1	0.307643	Fold09	1754
CDC25A	0.307525	Fold04	1755
SIX1	0.307472	Fold01	1756
PTK2	0.307193	Fold07	1757
PDGFB	0.307057	Fold04	1758
SETD1A	0.307001	Fold05	1759
IGFBP3	0.306726	Fold06	1760
MKRN1	0.3067	Fold10	1761
MKRN1	0.306665	Fold06	1762
XPO1	0.306508	Fold02	1763
TPX2	0.306413	Fold10	1764
NDST2	0.306082	Fold07	1765
CDKN2B	0.306077	Fold03	1766
HEPACAM	0.306068	Fold02	1767
MAPKAPK5	0.306038	Fold06	1768
SMARCB1	0.306011	Fold07	1769
IGFBP3	0.305714	Fold09	1770
TIMELESS	0.305639	Fold05	1771
HNRNPA3	0.305513	Fold05	1772
SMAD2	0.305392	Fold10	1773
HMGA1	0.305373	Fold06	1774
CDC25A	0.305208	Fold06	1775
SRSF1	0.304936	Fold05	1776
HSPA5	0.304893	Fold05	1777
MKRN1	0.304539	Fold02	1778
XPO1	0.304476	Fold05	1779
DNMT3B	0.304467	Fold03	1780
ALDOA	0.304252	Fold08	1781
RAD21	0.304147	Fold10	1782
TXN	0.304092	Fold04	1783
HEPACAM	0.304004	Fold05	1784
DNMT3B	0.303643	Fold09	1785
PDCD11	0.30359	Fold04	1786
PARP1	0.303292	Fold04	1787
SRSF1	0.303233	Fold02	1788
TPX2	0.303226	Fold07	1789
HNRNPA3	0.303176	Fold06	1790
HMGA1	0.30315	Fold07	1791
SMARCB1	0.303148	Fold10	1792
LEO1	0.303126	Fold09	1793
TPX2	0.302977	Fold08	1794
LIMK1	0.302898	Fold02	1795
RRM1	0.302885	Fold03	1796
SMAD2	0.302831	Fold08	1797
EEF1E1	0.302812	Fold09	1798
HSPA5	0.302724	Fold03	1799
TYMS	0.302658	Fold06	1800
RBL1	0.302574	Fold05	1801
GPC3	0.302559	Fold07	1802
PTK2	0.302433	Fold04	1803
DDB1	0.302404	Fold10	1804
ZCCHC10	0.30229	Fold03	1805
KDM1A	0.302004	Fold02	1806
PPP2R5A	0.301882	Fold02	1807
PRPF19	0.30177	Fold06	1808
LIMK1	0.301651	Fold10	1809
GPC3	0.301508	Fold04	1810
GMPS	0.301493	Fold08	1811
HMGA1	0.301289	Fold05	1812
MAPK9	0.301041	Fold09	1813
KDM1A	0.300985	Fold03	1814
LIMK1	0.300922	Fold03	1815
DNMT3B	0.300883	Fold01	1816
GMPS	0.300827	Fold10	1817
ATG12	0.300747	Fold04	1818
NFKB2	0.300741	Fold01	1819
GAPDH	0.300645	Fold01	1820
HEPACAM	0.300546	Fold01	1821
NR1H2	0.300439	Fold08	1822
SETD1A	0.300412	Fold09	1823
OGT	0.300393	Fold06	1824
AAK1	0.300385	Fold08	1825
ATG12	0.300358	Fold08	1826
RAD21	0.300213	Fold07	1827
NR1H2	0.300084	Fold04	1828
ALDOA	0.299726	Fold03	1829
NCAPG2	0.299506	Fold01	1830
LIMK1	0.299408	Fold05	1831
OGT	0.299361	Fold03	1832
MAPK12	0.299246	Fold09	1833
SMAD2	0.299005	Fold06	1834
SRSF1	0.299001	Fold10	1835
FXR1	0.298736	Fold09	1836
PCGF2	0.298718	Fold04	1837
DKC1	0.298656	Fold03	1838
CASP2	0.298597	Fold02	1839
CASP2	0.298556	Fold06	1840
IGFBP3	0.298477	Fold02	1841
MKRN1	0.298465	Fold04	1842
FOS	0.298441	Fold08	1843
CDC25A	0.298043	Fold07	1844
NFKB2	0.298038	Fold10	1845
PPP2R5A	0.298037	Fold08	1846
MXD4	0.297935	Fold08	1847
TPX2	0.297845	Fold05	1848
TXN	0.297809	Fold10	1849
ALDOA	0.297731	Fold05	1850
NR1H2	0.297612	Fold05	1851
NFKB2	0.297563	Fold03	1852
DNMT1	0.297429	Fold02	1853
IGFBP3	0.297403	Fold01	1854
DDB1	0.29704	Fold08	1855
MAP2K7	0.296722	Fold05	1856
DNMT3B	0.296652	Fold08	1857
TIMELESS	0.296429	Fold09	1858
NFKB2	0.296107	Fold08	1859
HEPACAM	0.296088	Fold07	1860
HEPACAM	0.295899	Fold03	1861
FOS	0.29589	Fold10	1862
FOS	0.295823	Fold07	1863
MKRN1	0.295791	Fold07	1864
MKRN1	0.295532	Fold08	1865
TXN	0.295384	Fold03	1866
ZCCHC10	0.295302	Fold05	1867
TYMS	0.29511	Fold07	1868
TXN	0.295099	Fold07	1869
PPP2R5A	0.295062	Fold03	1870
NFKB2	0.294802	Fold05	1871
RAD21	0.294738	Fold04	1872
YWHAB	0.294341	Fold02	1873
SRSF1	0.293746	Fold06	1874
TXN	0.293733	Fold01	1875
TXN	0.293615	Fold02	1876
FOS	0.293562	Fold05	1877
SRSF1	0.29354	Fold03	1878
TIMELESS	0.293497	Fold10	1879
NFKB2	0.293369	Fold07	1880
RBL1	0.293184	Fold04	1881
RRM1	0.293152	Fold09	1882
CDKN2B	0.293106	Fold02	1883
MAP2K7	0.293082	Fold01	1884
MAP2K7	0.293068	Fold04	1885
MAPKAPK5	0.29293	Fold08	1886
TXN	0.29283	Fold06	1887
DNMT1	0.292812	Fold09	1888
PPP2R5A	0.292694	Fold10	1889
CDKN2B	0.292639	Fold01	1890
RAD21	0.292508	Fold01	1891
NCAPG2	0.292502	Fold09	1892
CASP2	0.29241	Fold03	1893
CSNK2A1	0.292288	Fold09	1894
RBL1	0.292216	Fold06	1895
SETD1A	0.292165	Fold01	1896
TIMELESS	0.292087	Fold01	1897
SMARCB1	0.292056	Fold06	1898
GPC3	0.292046	Fold06	1899
DNMT1	0.291948	Fold03	1900
CASP2	0.29194	Fold05	1901
ALDOA	0.291894	Fold02	1902
HMGA1	0.291687	Fold04	1903
PML	0.291603	Fold04	1904
KDM1A	0.291602	Fold06	1905
HNRNPA3	0.291501	Fold01	1906
DDB1	0.291486	Fold04	1907
MDC1	0.291475	Fold09	1908
DKC1	0.291466	Fold10	1909
SETD1A	0.29136	Fold02	1910
GMPS	0.291206	Fold07	1911
CDKN2B	0.291176	Fold06	1912
CDKN2B	0.291122	Fold05	1913
SMAD2	0.291004	Fold07	1914
MKRN1	0.29099	Fold01	1915
NCAPG2	0.290834	Fold05	1916
MAPK12	0.290738	Fold10	1917
NR1H2	0.290714	Fold02	1918
HNRNPA3	0.290711	Fold07	1919
PPP2R5A	0.290692	Fold04	1920
ALDH2	0.290596	Fold10	1921
MAPK12	0.290525	Fold03	1922
CASP2	0.290443	Fold09	1923
RRM1	0.290288	Fold05	1924
SMAD2	0.29015	Fold04	1925
RBM39	0.290141	Fold04	1926
MXD4	0.290073	Fold07	1927
DNMT3B	0.289967	Fold06	1928
MAPK12	0.289775	Fold05	1929
MECP2	0.289479	Fold09	1930
PPP2R5A	0.289418	Fold06	1931
ALDOA	0.289393	Fold01	1932
TIMELESS	0.289087	Fold07	1933
HSPA5	0.289006	Fold10	1934
XPO1	0.288993	Fold08	1935
KDM1A	0.28879	Fold08	1936
HDAC1	0.288747	Fold09	1937
DNMT1	0.288614	Fold05	1938
DDB1	0.288481	Fold06	1939
PPP2R5A	0.288452	Fold05	1940
CHEK2	0.288431	Fold01	1941
MAP2K7	0.288372	Fold02	1942
DKC1	0.288337	Fold08	1943
CUL4B	0.288334	Fold09	1944
NCAPG2	0.288202	Fold08	1945
DKC1	0.288194	Fold06	1946
NCAPG2	0.288182	Fold06	1947
RRM1	0.287939	Fold08	1948
SMAD2	0.287935	Fold01	1949
XPO1	0.287887	Fold03	1950
HSPA5	0.287648	Fold09	1951
UBE2N	0.287339	Fold09	1952
NR1H2	0.287327	Fold10	1953
HSP90AA1	0.287268	Fold09	1954
YWHAB	0.287244	Fold01	1955
NR1H2	0.287229	Fold07	1956
DKC1	0.287209	Fold01	1957
RBL1	0.287194	Fold08	1958
HNRNPA3	0.286929	Fold10	1959
TIMELESS	0.286768	Fold08	1960
KDM1A	0.286688	Fold01	1961
TXN	0.286592	Fold08	1962
OGT	0.286449	Fold10	1963
MDC1	0.286419	Fold05	1964
NCAPG2	0.286278	Fold10	1965
DNMT3B	0.286096	Fold10	1966
HNRNPA3	0.286074	Fold04	1967
ALDH2	0.285974	Fold03	1968
NQO1	0.285743	Fold05	1969
ALDH2	0.285672	Fold02	1970
HNRNPAB	0.285437	Fold04	1971
XPO1	0.285098	Fold10	1972
RASSF4	0.285055	Fold09	1973
DKC1	0.284882	Fold07	1974
PAK4	0.284854	Fold05	1975
TIMELESS	0.284714	Fold06	1976
MAPK12	0.28469	Fold08	1977
NLK	0.284633	Fold03	1978
RAD21	0.284441	Fold06	1979
MAPK12	0.284325	Fold06	1980
RPS14	0.284291	Fold04	1981
XPO1	0.284195	Fold06	1982
NR1H2	0.284097	Fold03	1983
SETD1A	0.284073	Fold08	1984
TIMELESS	0.283565	Fold04	1985
SRSF1	0.283521	Fold07	1986
MAP2K7	0.283433	Fold08	1987
YWHAB	0.283296	Fold06	1988
NCAPG2	0.283249	Fold07	1989
CUL4B	0.283098	Fold02	1990
PPP2R5A	0.28303	Fold07	1991
HSPA5	0.282937	Fold01	1992
HSPA5	0.282811	Fold06	1993
KDM1A	0.282798	Fold04	1994
ALDOA	0.282781	Fold04	1995
CDK4	0.282754	Fold05	1996
BIN1	0.282712	Fold09	1997
SETD1A	0.282552	Fold06	1998
[truncated: 6,402 more rows]

## Sheet: Supplementary Table S6
The differential expressed genes between the cluster1 and cluster2 of TCGA-LIHC
Symbol	baseMean	log2FoldChange	lfcSE	stat	pvalue	padj
HID1-AS1	4.40414	1.34393	0.0720926	18.6417	1.47478e-77	5.29712e-75
PDE2A	408.446	1.42152	0.10385	13.6882	1.19417e-42	1.64808e-40
TAL1	77.2719	1.33559	0.100521	13.2866	2.76699e-40	3.58888e-38
ERG	356.146	1.05542	0.0803658	13.1327	2.13922e-39	2.73663e-37
LDB2	538.574	1.18419	0.0912733	12.9741	1.71534e-38	2.1454e-36
IL1RL1	38.0641	2.39785	0.191339	12.532	4.99006e-36	5.8988e-34
FLT4	666.719	1.01998	0.082713	12.3316	6.12435e-35	6.97479e-33
CYYR1	392.419	1.0138	0.0830759	12.2033	2.98402e-34	3.31747e-32
GALNT15	178.273	1.62559	0.134032	12.1284	7.46952e-34	8.20651e-32
SYNPO2	453.851	1.48039	0.122274	12.1072	9.67926e-34	1.05927e-31
PTPRB	851.619	1.19509	0.0987657	12.1002	1.05305e-33	1.14795e-31
PCSK1	71.5162	3.36257	0.27794	12.0982	1.07958e-33	1.16778e-31
TEK	276.913	1.54292	0.128256	12.03	2.47042e-33	2.63161e-31
GNA14	94.7285	1.41536	0.118565	11.9375	7.54844e-33	7.8616e-31
CLEC3B	434.596	1.55757	0.130821	11.9061	1.09969e-32	1.13686e-30
EMCN	481.131	1.14507	0.0970336	11.8007	3.86972e-32	3.85815e-30
TMEM204	632	1.04383	0.0890431	11.7227	9.74679e-32	9.58126e-30
TNXB	387.492	1.72532	0.148536	11.6155	3.43802e-31	3.28736e-29
LUZP2	37.4416	3.42008	0.295884	11.5589	6.65733e-31	6.34393e-29
DNASE1L3	804.36	1.76003	0.153038	11.5006	1.3097e-30	1.23544e-28
ENG	4000.03	1.03367	0.0905492	11.4156	3.49495e-30	3.22087e-28
CLEC4G	89.1368	2.86842	0.25245	11.3623	6.43925e-30	5.87629e-28
TRARG1	8.90635	3.95626	0.351667	11.25	2.31553e-29	2.0336e-27
IGFBP7	11132.1	1.10726	0.0988589	11.2005	4.05652e-29	3.50763e-27
C7	3746.46	2.42232	0.217979	11.1126	1.08923e-28	9.27536e-27
C11orf96	800.108	1.61929	0.146236	11.0731	1.69374e-28	1.42927e-26
GABARAPL1	4334.12	1.14477	0.104331	10.9725	5.18203e-28	4.29526e-26
FBLN2	1132.63	1.92661	0.178247	10.8086	3.13257e-27	2.47916e-25
LINC00924	55.4323	1.35577	0.125441	10.808	3.15492e-27	2.48981e-25
FXYD6	556.97	1.04573	0.0969923	10.7816	4.20561e-27	3.30041e-25
CRHBP	192.289	2.30026	0.214711	10.7133	8.82041e-27	6.77021e-25
CCL14	137.844	1.26345	0.118011	10.7062	9.52401e-27	7.29029e-25
TMEM233	45.6802	1.15972	0.108682	10.6707	1.39554e-26	1.05669e-24
LRRC32	1300.79	1.13904	0.107216	10.6238	2.30937e-26	1.71616e-24
SVEP1	287.09	1.92455	0.181444	10.6068	2.76959e-26	2.05272e-24
LETR1	46.0305	1.19716	0.112955	10.5986	3.02582e-26	2.23083e-24
SAA2	19936.3	2.96989	0.280448	10.5898	3.32238e-26	2.42395e-24
FMO2	116.834	1.66163	0.157651	10.5399	5.65655e-26	4.09493e-24
TMEM88	143.029	1.07288	0.102004	10.5181	7.13291e-26	5.13716e-24
FRMD3	240.448	1.69029	0.160805	10.5114	7.65189e-26	5.48275e-24
RUNX1T1	65.9209	1.28174	0.122067	10.5003	8.60637e-26	6.15092e-24
BMX	27.3244	1.35907	0.129534	10.492	9.4011e-26	6.70181e-24
COLEC10	99.3288	2.13835	0.205021	10.4299	1.81113e-25	1.28133e-23
SOX7	161.256	1.19651	0.115126	10.3931	2.66622e-25	1.8721e-23
GPR182	34.7236	1.98548	0.191388	10.3741	3.25158e-25	2.26607e-23
RBMS3	168.137	1.10469	0.10713	10.3117	6.2409e-25	4.26771e-23
RPH3AL-AS1	12.7348	1.36	0.132394	10.2724	9.38437e-25	6.36592e-23
STEAP4	803.579	1.81288	0.176504	10.271	9.51691e-25	6.44023e-23
IRAG1	274.952	1.29221	0.125875	10.2658	1.00489e-24	6.76754e-23
CFHR4	2054.53	1.95094	0.191149	10.2064	1.85653e-24	1.22671e-22
COL25A1	12.5283	2.07636	0.203969	10.1798	2.44051e-24	1.60125e-22
CFI	17757	1.0127	0.099704	10.1571	3.08114e-24	2.01685e-22
RAMP3	650.992	1.21838	0.120669	10.0969	5.70211e-24	3.664e-22
HTR2B	150.311	2.04925	0.203122	10.0888	6.19513e-24	3.96262e-22
PLAT	609.248	1.27889	0.127099	10.0622	8.1153e-24	5.15552e-22
LINC01537	11.8179	1.26762	0.12616	10.0477	9.40092e-24	5.94529e-22
FBLN5	1226.37	1.46714	0.146682	10.0021	1.49148e-23	9.32709e-22
ZNF423	89.8415	1.15457	0.115655	9.98287	1.81144e-23	1.12526e-21
ITGA9	529.604	1.14441	0.11499	9.95232	2.46367e-23	1.52367e-21
JAM2	272.34	1.13345	0.114041	9.93891	2.819e-23	1.73958e-21
NTF3	28.2742	1.67712	0.169422	9.89905	4.2023e-23	2.57056e-21
NPY1R	125.225	1.69988	0.172685	9.84377	7.29237e-23	4.36545e-21
PGM5	292.939	1.7245	0.175479	9.82738	8.58217e-23	5.10484e-21
SLCO2A1	631.867	1.47644	0.150586	9.8046	1.07568e-22	6.35788e-21
HAMP	2771.59	2.75883	0.281857	9.78805	1.26719e-22	7.45829e-21
SRL	21.3919	1.06367	0.109751	9.69174	3.26907e-22	1.86151e-20
OGN	131.637	2.32801	0.240558	9.67754	3.75663e-22	2.11337e-20
GLT8D2	73.5525	1.12175	0.116383	9.63844	5.50154e-22	3.07034e-20
GGT5	1251.92	1.43409	0.149236	9.60949	7.29075e-22	4.00505e-20
TMEM100	198.949	2.10452	0.219233	9.59946	8.03636e-22	4.38882e-20
EMP1	1273.45	1.14399	0.119207	9.59668	8.25618e-22	4.49136e-20
ACER1	4.84518	2.7797	0.289786	9.59225	8.61845e-22	4.6703e-20
KDR	1269.77	1.00229	0.104503	9.591	8.72329e-22	4.71799e-20
NPY5R	10.6662	2.34664	0.24471	9.58946	8.85447e-22	4.77971e-20
APOLD1	1277.26	1.03263	0.107722	9.58605	9.15252e-22	4.9311e-20
SHISA3	76.2156	2.06291	0.216273	9.53846	1.44965e-21	7.69194e-20
COL14A1	1240.07	1.65327	0.173635	9.52152	1.70666e-21	8.98757e-20
STAB2	60.3257	1.88112	0.198056	9.49793	2.14106e-21	1.11702e-19
INMT	423.086	1.60378	0.168868	9.49727	2.15473e-21	1.12206e-19
FHL5	25.2865	1.75403	0.185482	9.4566	3.18134e-21	1.63538e-19
THBD	499.057	1.10551	0.117051	9.44467	3.56526e-21	1.82939e-19
CRISPLD2	832.584	1.4265	0.151278	9.42966	4.11428e-21	2.08437e-19
CBLN4	116.305	2.81786	0.299838	9.39793	5.56479e-21	2.79418e-19
LHFPL6	681.758	1.09271	0.117058	9.33482	1.0116e-20	4.9984e-19
ZNF521	94.4796	1.17005	0.125498	9.32328	1.12798e-20	5.54412e-19
KCNK17	31.4818	1.80632	0.194857	9.26999	1.86169e-20	8.93099e-19
GALNT16	122.043	1.32027	0.142965	9.23491	2.58507e-20	1.22131e-18
KIF26A	103.566	1.22146	0.132295	9.23278	2.63693e-20	1.23953e-18
CCDC146	220.993	1.0729	0.116322	9.22355	2.87429e-20	1.34884e-18
RPS6KA2	768.793	1.00541	0.109739	9.16183	5.10254e-20	2.35896e-18
INS-IGF2	26.772	3.93693	0.430431	9.14649	5.88158e-20	2.71017e-18
BOC	97.8009	1.36969	0.150075	9.12665	7.0649e-20	3.23945e-18
ANGPTL1	359.826	1.84278	0.202066	9.11972	7.53161e-20	3.43657e-18
CCDC3	654.855	1.14014	0.125042	9.11809	7.64586e-20	3.48303e-18
NAXD-AS1	53.313	1.74973	0.192123	9.10737	8.44019e-20	3.83242e-18
PDE10A	83.303	1.33963	0.147412	9.08771	1.01145e-19	4.57044e-18
CLEC4M	26.8257	3.20095	0.352951	9.06912	1.19981e-19	5.41284e-18
ADGRB3	10.2269	1.87909	0.207824	9.04177	1.54161e-19	6.88831e-18
LAMA2	484.854	1.67304	0.185043	9.04137	1.54721e-19	6.90235e-18
FCN3	475.756	1.87861	0.207813	9.0399	1.56815e-19	6.98464e-18
PTH1R	149.178	1.39272	0.154393	9.02062	1.87026e-19	8.2907e-18
SCN4B	132.253	1.06505	0.118193	9.01108	2.04046e-19	8.97419e-18
MAMDC2	26.6066	1.44521	0.160771	8.98921	2.4901e-19	1.08834e-17
LRRC70	12.0638	1.08592	0.120846	8.98599	2.56415e-19	1.11375e-17
ADAMTS1	1192.16	1.09208	0.121535	8.98576	2.56943e-19	1.11432e-17
DHODH	2495.88	1.02639	0.114262	8.9827	2.64191e-19	1.14398e-17
SCARA5	66.3505	2.44683	0.272736	8.97142	2.92717e-19	1.25394e-17
RANBP3L	76.3967	1.79748	0.20212	8.8931	5.9425e-19	2.48115e-17
STARD5	233.69	1.01145	0.113819	8.88649	6.30691e-19	2.62158e-17
CTH	3962.61	1.65601	0.186848	8.86286	7.79893e-19	3.22264e-17
CALCRL	829.105	1.01581	0.114655	8.85978	8.01705e-19	3.30789e-17
PDZRN4	9.02028	2.09515	0.236528	8.85792	8.15188e-19	3.35364e-17
FGF7	62.002	1.85802	0.210014	8.84713	8.98016e-19	3.68357e-17
MAP1LC3C	5.06163	1.42854	0.161581	8.841	9.48658e-19	3.87994e-17
MROH2A	347.954	2.4134	0.273066	8.83816	9.73102e-19	3.97412e-17
GYPE	3.84235	1.58058	0.178867	8.83665	9.86289e-19	4.01626e-17
DCN	3343.5	1.80111	0.203835	8.8361	9.9118e-19	4.02881e-17
MYH3	158.508	1.33662	0.15127	8.83598	9.92248e-19	4.02881e-17
P2RX2	8.06513	2.83419	0.322073	8.79984	1.37012e-18	5.4836e-17
RIPOR3	90.7509	1.30617	0.148755	8.78066	1.62512e-18	6.48565e-17
FAM163B	36.5845	2.31482	0.264106	8.76474	1.87203e-18	7.40774e-17
GPM6A	63.1715	1.77821	0.203178	8.75201	2.09581e-18	8.21204e-17
FAM240C	15.4457	2.55512	0.292178	8.7451	2.22815e-18	8.70625e-17
TWIST2	25.5465	1.98554	0.227414	8.73094	2.52564e-18	9.82755e-17
PODN	450.703	1.63774	0.187598	8.73004	2.54577e-18	9.89215e-17
ACTN2	453.928	2.30774	0.265364	8.69649	3.42315e-18	1.32463e-16
KLF8	36.0635	1.08835	0.125504	8.67185	4.25164e-18	1.63843e-16
TMEM252	37.2184	2.85525	0.329551	8.66405	4.55274e-18	1.74965e-16
ALDH1A3	129.893	1.57792	0.182961	8.62437	6.4449e-18	2.43343e-16
GLYATL1P4	21.1815	2.40093	0.279247	8.59789	8.11983e-18	3.04532e-16
BMPER	28.5205	1.79673	0.209804	8.56384	1.09168e-17	4.01899e-16
PEBP4	45.7341	2.6304	0.307289	8.56004	1.12824e-17	4.14812e-16
ZFPM2	80.1008	1.06877	0.125124	8.54172	1.32235e-17	4.81756e-16
NGFR	501.17	1.46869	0.172107	8.53359	1.4188e-17	5.14219e-16
MMRN1	136.468	1.1938	0.140219	8.51383	1.68285e-17	6.04446e-16
TCF21	42.0096	1.23663	0.145626	8.49184	2.03389e-17	7.24035e-16
CNTN4	75.6768	1.27478	0.150155	8.48976	2.07069e-17	7.34336e-16
BTNL9	404.768	1.1382	0.134108	8.48715	2.11758e-17	7.49028e-16
CLEC1B	30.1539	2.70695	0.319168	8.48125	2.2279e-17	7.85116e-16
NFASC	441.615	1.05498	0.124427	8.47872	2.27692e-17	8.01384e-16
IGFN1	16.8741	2.1595	0.25471	8.47825	2.28611e-17	8.02603e-16
CCDC196	29.6444	2.26416	0.267256	8.47189	2.41446e-17	8.46602e-16
OMD	25.5713	1.98041	0.234192	8.45636	2.75855e-17	9.58852e-16
NMUR1	33.6242	1.11225	0.131578	8.45316	2.83523e-17	9.8349e-16
ST8SIA6	6.5002	1.68346	0.199285	8.44752	2.97558e-17	1.02918e-15
C1QTNF7	32.3392	1.43437	0.170185	8.42831	3.50693e-17	1.2011e-15
FAM43A	464.639	1.08031	0.128228	8.42492	3.61003e-17	1.2334e-15
HERC6	394.274	1.03374	0.122983	8.40557	4.25789e-17	1.44768e-15
FOXF1	89.5366	1.1386	0.135988	8.37284	5.62449e-17	1.90079e-15
LINC00702	30.0585	1.06861	0.127667	8.37026	5.74924e-17	1.93827e-15
CACNA1C	153.767	1.0708	0.128807	8.31325	9.31167e-17	3.09829e-15
VIPR1	151.877	1.41578	0.170425	8.30734	9.78724e-17	3.25266e-15
TPRG1	193.04	1.17263	0.141638	8.27905	1.24163e-16	4.07801e-15
PACRG	102.309	1.44083	0.174635	8.25051	1.57722e-16	5.08485e-15
HAND2	115.386	2.02252	0.245866	8.22612	1.93381e-16	6.19172e-15
SAA1	55940.1	2.2552	0.274633	8.21166	2.18144e-16	6.9213e-15
CACNA1I	61.5039	2.29348	0.279887	8.19434	2.51978e-16	7.94086e-15
PGM5-AS1	2.58403	2.037	0.24913	8.17645	2.92325e-16	9.10988e-15
LINC01985	2.67193	1.32174	0.161713	8.17339	2.99834e-16	9.33349e-15
MIR100HG	145.23	1.05314	0.128857	8.17295	3.00936e-16	9.35742e-15
LAMC3	848.079	1.30566	0.159975	8.16166	3.30454e-16	1.02298e-14
PCDHGB7	38.3946	1.31075	0.160602	8.16148	3.30955e-16	1.0234e-14
GPIHBP1	200.897	1.02446	0.125904	8.13685	4.05696e-16	1.24354e-14
LINC03007	27.0952	2.51319	0.309308	8.1252	4.46633e-16	1.36753e-14
MYOCD	33.8693	1.3848	0.170917	8.1022	5.39724e-16	1.63823e-14
CYP26A1	95.27	1.95697	0.241543	8.10194	5.4089e-16	1.64e-14
PTPRN2	179.546	1.10462	0.137466	8.0356	9.31248e-16	2.74919e-14
MT2A	26350.9	1.57606	0.196444	8.02294	1.03245e-15	3.01932e-14
LCN6	3.63171	1.53422	0.191235	8.02272	1.03432e-15	3.02164e-14
LTBP2	1460.52	1.16055	0.144677	8.02169	1.04302e-15	3.04072e-14
NR4A1	1175.91	1.17449	0.146761	8.00272	1.21702e-15	3.52232e-14
STS	1049.89	1.01888	0.128016	7.95897	1.73484e-15	4.93935e-14
C4BPA	54981.2	1.21006	0.15276	7.92132	2.34999e-15	6.57716e-14
CXCL12	2118.4	1.22401	0.154552	7.91978	2.37938e-15	6.65278e-14
DOK5	60.407	1.15966	0.146468	7.91748	2.42377e-15	6.77012e-14
ESR1	404.72	1.54525	0.195262	7.91372	2.49807e-15	6.95686e-14
STON1	148.122	1.10205	0.139285	7.91223	2.52816e-15	7.03366e-14
AQP6	105.926	2.46236	0.311216	7.91208	2.53127e-15	7.03532e-14
SELE	136.021	1.51411	0.191524	7.9056	2.66652e-15	7.38195e-14
CASQ2	53.8454	1.10312	0.139764	7.89276	2.95574e-15	8.15747e-14
NR4A3	167.319	1.26313	0.160733	7.85854	3.88634e-15	1.05606e-13
CTNNA3	62.6201	1.60915	0.20491	7.85294	4.06405e-15	1.10115e-13
ADAMTS9-AS1	13.4631	1.14674	0.146159	7.84584	4.30071e-15	1.15743e-13
PDGFD	452.002	1.1066	0.141477	7.8218	5.20714e-15	1.38147e-13
KBTBD11	255.605	1.45837	0.186664	7.81284	5.59129e-15	1.4764e-13
NDST3	3.95309	1.94916	0.249791	7.80319	6.03619e-15	1.58491e-13
FABP4	681.82	1.67843	0.215329	7.79474	6.45394e-15	1.68669e-13
GAS1	75.2792	1.36254	0.174956	7.78791	6.81264e-15	1.77217e-13
BASP1	401.169	1.33062	0.171101	7.77682	7.43699e-15	1.91855e-13
MT1X	9341.39	1.72797	0.222799	7.75575	8.782e-15	2.23549e-13
KIT	101.58	1.12439	0.145112	7.74839	9.30645e-15	2.36168e-13
SOCS2	795.246	1.07824	0.139392	7.73532	1.03147e-14	2.60106e-13
DHH	10.7447	1.21213	0.156771	7.73183	1.06009e-14	2.66364e-13
MYH11	1099.87	1.23185	0.159647	7.71611	1.19938e-14	2.98152e-13
HMGCLL1	5.09604	1.63718	0.212402	7.70791	1.27894e-14	3.17088e-13
SMOC2	487.955	1.17575	0.152593	7.70514	1.30705e-14	3.23482e-13
ANKRD37	230.792	1.04142	0.135242	7.7004	1.35644e-14	3.35115e-13
ECM2	1225.42	1.0192	0.13245	7.695	1.41499e-14	3.48045e-13
IFI44L	571.517	1.40105	0.182126	7.69274	1.44015e-14	3.53612e-13
BAALC	247.919	1.52292	0.198243	7.68208	1.5653e-14	3.82332e-13
ADH1B	76019.1	1.43438	0.186912	7.67406	1.66636e-14	4.05601e-13
SAA2-SAA4	1998.25	2.1379	0.279418	7.65127	1.99006e-14	4.80219e-13
SYBU-AS1	50.8067	1.72363	0.225503	7.6435	2.11394e-14	5.07055e-13
APLNR	1046.18	1.07186	0.140519	7.6279	2.38605e-14	5.69399e-13
PDE1C	34.6341	1.17083	0.15406	7.59986	2.96456e-14	6.98529e-13
EPHA3	242.484	1.36372	0.179904	7.58025	3.44877e-14	8.08541e-13
CAVIN2	933.417	1.04342	0.137969	7.56269	3.94831e-14	9.17212e-13
OAT	3282.02	1.56056	0.206651	7.55168	4.29689e-14	9.92429e-13
ELN	1378.27	1.36507	0.180841	7.54849	4.40329e-14	1.01449e-12
WNT9B	5.60625	1.5379	0.203828	7.5451	4.51948e-14	1.03956e-12
HPX	111577	1.13019	0.14985	7.54215	4.62297e-14	1.06162e-12
ZNF385D	210.133	1.94724	0.259521	7.50323	6.22643e-14	1.41247e-12
LHX6	44.3275	1.01837	0.135753	7.50165	6.30203e-14	1.42689e-12
SULT1B1	977.917	1.42569	0.190052	7.50158	6.30527e-14	1.42689e-12
CRTAC1	25.6435	1.9011	0.253684	7.49398	6.68169e-14	1.50599e-12
ACKR3	1035.04	1.16199	0.155135	7.49021	6.8763e-14	1.54241e-12
RSPO3	29.8785	1.74337	0.232762	7.48993	6.89092e-14	1.54365e-12
HHIP-AS1	10.9167	1.55753	0.208371	7.4748	7.73192e-14	1.71919e-12
DKK2	51.5134	1.45802	0.195492	7.4582	8.77128e-14	1.92886e-12
CHST8	19.3333	2.03563	0.272952	7.45785	8.79426e-14	1.93088e-12
CCDC80	1514.44	1.47137	0.197415	7.45316	9.113e-14	1.99617e-12
AOX1	34305.6	1.2561	0.169286	7.42001	1.17115e-13	2.53759e-12
PCDH7	48.3295	1.37734	0.186205	7.3969	1.39396e-13	3.0041e-12
RNF150	72.6048	1.47006	0.19881	7.3943	1.4215e-13	3.06108e-12
PDZD4	98.1571	1.04038	0.140763	7.39096	1.45774e-13	3.13672e-12
VEGFD	146.898	1.50225	0.203668	7.376	1.63116e-13	3.48578e-12
DNM3OS	34.7116	1.10807	0.150322	7.37132	1.68949e-13	3.60218e-12
CPXM2	205.813	1.17664	0.159813	7.36256	1.80415e-13	3.84372e-12
GPBAR1	93.5611	1.17739	0.159925	7.36214	1.80983e-13	3.85291e-12
MT1JP	4.67555	2.44572	0.332224	7.36168	1.81616e-13	3.86344e-12
HAND2-AS1	36.7788	1.77582	0.241239	7.36126	1.82176e-13	3.8724e-12
PLN	43.4904	1.23268	0.167866	7.34325	2.08463e-13	4.3945e-12
CCN5	77.8412	1.63464	0.222784	7.33735	2.17867e-13	4.58585e-12
ADAMTSL1	144.195	1.04185	0.142063	7.33371	2.23873e-13	4.70519e-12
ADRA1B	170.008	1.11586	0.152235	7.3299	2.30325e-13	4.82632e-12
DIO2	169.306	2.01399	0.27503	7.32279	2.42864e-13	5.07011e-12
BCO2	302.752	1.37536	0.187824	7.32258	2.43247e-13	5.07432e-12
ECEL1	113.097	2.32163	0.319064	7.27639	3.42879e-13	6.97104e-12
MMP2	1589.03	1.14608	0.157626	7.27088	3.5716e-13	7.22991e-12
GSTM5	47.9393	1.53538	0.211217	7.26924	3.61506e-13	7.30731e-12
CCDC85A	8.71253	1.18926	0.163875	7.25716	3.95311e-13	7.94478e-12
IGFBP5	3842.36	1.0767	0.148543	7.2484	4.21723e-13	8.43928e-12
QRFPR	5.47807	1.74534	0.240899	7.24509	4.32138e-13	8.64152e-12
TM6SF2	746.896	1.08404	0.149874	7.23298	4.72498e-13	9.38164e-12
SLIT3	438.184	1.04625	0.145229	7.20414	5.84125e-13	1.1476e-11
PDK4	7579.5	1.21646	0.169497	7.17689	7.13167e-13	1.3827e-11
MT2P1	53.6583	1.56068	0.217751	7.16728	7.65e-13	1.47911e-11
LIFR	533.445	1.04004	0.145309	7.15748	8.21724e-13	1.58006e-11
CA4	72.6327	1.74938	0.244501	7.15488	8.37489e-13	1.60596e-11
PI16	11.2076	1.74218	0.243691	7.14911	8.73413e-13	1.668e-11
PCDHGA12	38.1314	1.37444	0.192392	7.14396	9.06803e-13	1.72471e-11
LMOD1	515.326	1.12616	0.157683	7.14196	9.20122e-13	1.74767e-11
UST	131.314	1.39615	0.195592	7.13805	9.46653e-13	1.79684e-11
ADAMTS15	80.1655	1.06097	0.148842	7.12817	1.01709e-12	1.92014e-11
SH3RF3-AS1	19.9051	1.38708	0.194738	7.12281	1.05745e-12	1.99231e-11
SH3GL3	27.6544	3.43257	0.482297	7.11712	1.10202e-12	2.07209e-11
AEBP1	3712	1.25294	0.176059	7.11657	1.10643e-12	2.0776e-11
ANGPT4	5.9614	1.42769	0.200842	7.10855	1.17265e-12	2.199e-11
KPNA4P1	6.95586	1.28438	0.180709	7.10743	1.18221e-12	2.21248e-11
ATP10A	180.948	1.25298	0.177117	7.0743	1.50205e-12	2.77583e-11
CPED1	594.837	1.06119	0.15001	7.07415	1.50369e-12	2.77702e-11
TERB2	18.4837	1.9953	0.282188	7.07083	1.54006e-12	2.84045e-11
RSPO2	52.3283	2.42301	0.343352	7.05693	1.70223e-12	3.12514e-11
GEM	394.962	1.13764	0.161278	7.05395	1.73914e-12	3.18665e-11
C6	12228.8	1.14617	0.162971	7.03298	2.02161e-12	3.67545e-11
NR4A2	410	1.1002	0.156478	7.031	2.05056e-12	3.72558e-11
SPNS2	504.613	1.08156	0.153886	7.0283	2.09061e-12	3.78606e-11
EFNB3	29.5693	1.11341	0.159074	6.99933	2.57182e-12	4.59515e-11
IFI6	8018.75	1.17544	0.167991	6.99702	2.61471e-12	4.66287e-11
C8A	10604.1	1.04377	0.149284	6.99185	2.71286e-12	4.82562e-11
BNC2	41.4967	1.08776	0.155587	6.99129	2.72365e-12	4.84173e-11
ASPN	710.961	1.04133	0.149126	6.98293	2.89086e-12	5.12596e-11
PTGER3	56.9365	1.16278	0.166562	6.98106	2.92965e-12	5.18819e-11
ABHD1	170.771	1.23115	0.176469	6.97659	3.02426e-12	5.3355e-11
IL7R	433.026	1.23184	0.177401	6.94382	3.81638e-12	6.63685e-11
PDE1A	127.568	1.03673	0.149635	6.92839	4.25668e-12	7.3358e-11
ZNF366	38.3345	1.04578	0.150942	6.92834	4.25807e-12	7.3358e-11
ELFN1	935.687	1.32091	0.190655	6.92827	4.26019e-12	7.3358e-11
GRAPL	1.27664	1.32368	0.191716	6.90436	5.04286e-12	8.58197e-11
NTRK2	94.497	1.54225	0.223467	6.90147	5.14662e-12	8.74394e-11
SELP	96.0159	1.19592	0.173394	6.89716	5.30517e-12	8.98607e-11
SGCD	111.967	1.34408	0.195397	6.8787	6.03994e-12	1.01387e-10
ANTXR1	815.107	1.03031	0.149826	6.87673	6.12435e-12	1.02681e-10
RABGEF1P3	6.28627	1.89777	0.275985	6.87635	6.1407e-12	1.02893e-10
ECRG4	15.883	1.30844	0.190688	6.86168	6.80577e-12	1.13359e-10
B3GALT1	25.4034	2.30052	0.33717	6.82301	8.91504e-12	1.46061e-10
HTR2A-AS1	1.31122	1.58369	0.232152	6.82177	8.99239e-12	1.47242e-10
ITGBL1	206.429	1.43275	0.21027	6.81385	9.50179e-12	1.54589e-10
SHISAL1	12.7812	1.34462	0.197952	6.79269	1.10065e-11	1.77523e-10
SLC22A4	112.265	1.10217	0.162395	6.78697	1.14512e-11	1.84377e-10
MYL3	19.3028	1.30864	0.193129	6.77601	1.23544e-11	1.97897e-10
ANKFN1	69.0068	2.9042	0.430723	6.74261	1.55564e-11	2.4637e-10
NRK	10.8254	1.36881	0.203272	6.7339	1.65174e-11	2.5939e-10
CYP2U1-AS1	7.74866	1.0912	0.162155	6.72938	1.70392e-11	2.67135e-10
NSG1	13.7589	1.04096	0.154815	6.72391	1.76913e-11	2.76277e-10
MBL2	4136.62	1.23297	0.183793	6.70844	1.9672e-11	3.04829e-10
SPARCL1	7697.43	1.28018	0.190997	6.70262	2.0472e-11	3.16525e-10
PLAC9P1	1.67901	1.43708	0.214768	6.69133	2.21149e-11	3.40051e-10
CCBE1	46.7263	1.49579	0.223603	6.68946	2.23989e-11	3.43851e-10
HP	390627	1.22484	0.18335	6.68034	2.38395e-11	3.64568e-10
TCP1P3	8.2038	1.9366	0.292161	6.62856	3.38984e-11	5.07589e-10
TMEM132E	29.5869	1.23427	0.186798	6.60752	3.90798e-11	5.80828e-10
LCAT	2400.9	1.0159	0.15459	6.57158	4.97841e-11	7.2833e-10
F2RL3	211.098	1.07769	0.164032	6.57	5.03138e-11	7.35695e-10
PLA2G2A	26498.4	2.06237	0.314172	6.56447	5.22172e-11	7.61936e-10
SLC16A11	1257.13	1.27503	0.194308	6.56189	5.3129e-11	7.73629e-10
DCLK1	54.108	1.06142	0.161773	6.56119	5.33814e-11	7.769e-10
SGCA	71.1175	1.21359	0.185488	6.54269	6.04222e-11	8.71225e-10
COL23A1	63.077	1.09365	0.167559	6.52694	6.71249e-11	9.61929e-10
EFEMP1	1479.87	1.39333	0.21418	6.50539	7.74917e-11	1.10092e-09
CD300LG	64.2413	1.58367	0.243971	6.4912	8.51559e-11	1.20248e-09
SFRP1	58.7114	1.35081	0.2086	6.47557	9.44519e-11	1.32441e-09
LUM	2005.73	1.4634	0.2265	6.46096	1.04042e-10	1.45089e-09
NETO1	2.72903	1.80123	0.278854	6.45942	1.05108e-10	1.4643e-09
CYP3A4	57239.7	1.96785	0.304807	6.45603	1.07483e-10	1.4943e-09
GLYATL1	4030.75	1.09699	0.170061	6.4506	1.11412e-10	1.54368e-09
RAG1	45.2501	1.08494	0.168207	6.45007	1.11801e-10	1.5483e-09
MT1M	462.532	1.62619	0.252306	6.44532	1.1536e-10	1.59444e-09
KRT27	3.20184	1.5101	0.234653	6.43547	1.23088e-10	1.6954e-09
SLC6A13	394.943	1.12267	0.174463	6.43502	1.2346e-10	1.69969e-09
THBS2	1957.9	1.20514	0.18763	6.42296	1.33654e-10	1.82745e-09
MPPED2	67.4583	1.03264	0.16116	6.40756	1.47865e-10	2.0109e-09
AVPR2	13.9238	1.02286	0.159971	6.39401	1.61588e-10	2.18487e-09
SLC14A1	60.8819	1.09335	0.171311	6.38224	1.74519e-10	2.34838e-09
AKR7A3	3350	1.13629	0.178154	6.37816	1.79233e-10	2.40834e-09
MEIS3P1	10.9528	1.11012	0.174064	6.37767	1.798e-10	2.4148e-09
PDE11A	294.924	1.13856	0.179068	6.35829	2.04009e-10	2.71393e-09
CES5A	105.753	1.237	0.194838	6.34885	2.16937e-10	2.86955e-09
NAT2	340.447	1.42619	0.225259	6.33132	2.43078e-10	3.18376e-09
GALNT17	25.9008	1.57247	0.249001	6.31511	2.69975e-10	3.50817e-09
ABCB4	6319.82	1.01541	0.161338	6.29369	3.1001e-10	3.97858e-09
LOXL1	240.024	1.03455	0.164798	6.27769	3.43649e-10	4.35838e-09
THSD7B	19.5136	1.11387	0.177786	6.26522	3.72302e-10	4.69415e-09
CH25H	97.2094	1.23308	0.19687	6.26344	3.76568e-10	4.73942e-09
FOSB	1041.05	1.30582	0.208529	6.26203	3.80002e-10	4.78048e-09
SYNDIG1	13.8745	1.71822	0.27458	6.25763	3.90859e-10	4.90605e-09
MAGI2-AS3	428.555	1.13394	0.181351	6.25273	4.03336e-10	5.05135e-09
CXCL14	154.66	1.68702	0.270094	6.24605	4.2095e-10	5.25549e-09
SLCO1B3-SLCO1B7	11.3205	1.73622	0.278128	6.24253	4.30558e-10	5.35873e-09
PGM5P4	0.875035	1.4592	0.234029	6.23511	4.51471e-10	5.58413e-09
FCN2	113.144	1.64179	0.263319	6.23497	4.51857e-10	5.58413e-09
VWFP1	4.64109	1.33766	0.214549	6.23473	4.52565e-10	5.59042e-09
AK8	39.5025	1.27239	0.204836	6.21173	5.24035e-10	6.39153e-09
PRELP	939.295	1.20758	0.194448	6.21033	5.28722e-10	6.44589e-09
LINC02544	5.39636	1.66823	0.269642	6.18684	6.13806e-10	7.41224e-09
BNC1	4.82245	1.37995	0.22313	6.18449	6.23031e-10	7.51069e-09
CFHR3	5713.16	1.30381	0.21116	6.17455	6.63531e-10	7.97148e-09
KCNE4	240.859	1.06811	0.173254	6.16499	7.04871e-10	8.40684e-09
FGF1	62.8013	1.03066	0.167187	6.16471	7.06138e-10	8.41479e-09
DRD1	41.6549	1.47796	0.239831	6.16251	7.16012e-10	8.52158e-09
C1QTNF3	722.916	1.33746	0.217109	6.16031	7.26018e-10	8.63039e-09
RARRES1	512.605	1.13307	0.183985	6.15848	7.34448e-10	8.71508e-09
LRRC15	40.6728	1.47865	0.240594	6.14586	7.95336e-10	9.40174e-09
MT1XP1	15.3858	1.35935	0.221248	6.14399	8.04724e-10	9.5007e-09
TMOD1	522.285	1.01089	0.164579	6.14229	8.13398e-10	9.59098e-09
RBMS3-AS3	2.10874	1.14617	0.186618	6.14182	8.15807e-10	9.61534e-09
HPR	16305	1.11852	0.182753	6.12041	9.33367e-10	1.09046e-08
FAM180A	81.3234	1.49012	0.243925	6.10894	1.00294e-09	1.16349e-08
SPON1	165.793	1.1688	0.191493	6.1036	1.03703e-09	1.19747e-08
PROK1	10.5338	1.57098	0.257549	6.09972	1.06256e-09	1.22505e-08
HDC	46.6028	1.06718	0.175175	6.09207	1.11459e-09	1.27872e-08
KMO	1056.53	1.01146	0.166063	6.09082	1.12337e-09	1.28826e-08
IGFBP7-AS1	2.34789	1.09654	0.18075	6.06658	1.30662e-09	1.48143e-08
MFAP5	17.3486	1.25248	0.207191	6.04507	1.49343e-09	1.67226e-08
SFRP4	263.19	1.19662	0.19804	6.04232	1.5191e-09	1.69964e-08
LINC02884	1.26283	1.50474	0.249297	6.03592	1.58059e-09	1.76492e-08
TMEM154	142.238	1.09976	0.182209	6.03571	1.58267e-09	1.76654e-08
LPAR4	2.92854	1.04287	0.173041	6.02672	1.67319e-09	1.86164e-08
FAM228A	5.2816	1.10991	0.184178	6.02628	1.67775e-09	1.86449e-08
SLC13A5	13109.9	1.10967	0.184173	6.02518	1.68923e-09	1.87651e-08
SLC1A1	1796.84	1.04509	0.174127	6.00191	1.95004e-09	2.13909e-08
RGS11	30.1629	1.03381	0.172984	5.97634	2.28207e-09	2.48289e-08
ADRA1A	276.094	1.29773	0.217702	5.96107	2.50595e-09	2.70859e-08
RASD1	2335.1	1.03742	0.174043	5.96069	2.51182e-09	2.71255e-08
LRRC55	15.1442	1.12724	0.189282	5.95535	2.59516e-09	2.78995e-08
LRRC77P	13.0443	1.07187	0.18123	5.91441	3.33069e-09	3.51593e-08
NNMT	23452	1.27214	0.215116	5.91374	3.34418e-09	3.5275e-08
ATOH8	720.02	1.0613	0.179812	5.90227	3.58523e-09	3.75632e-08
ADH4	29949.2	1.33347	0.226257	5.89361	3.77838e-09	3.94982e-08
AKAIN1	3.309	1.81427	0.308161	5.88743	3.92259e-09	4.08229e-08
ATP1A2	105.689	1.095	0.186011	5.88673	3.93914e-09	4.09647e-08
TCHH	12.5888	1.04625	0.177738	5.88648	3.94511e-09	4.09963e-08
CELSR1P1	520.263	1.26587	0.215179	5.88289	4.03175e-09	4.18191e-08
CYP39A1	740.349	1.22491	0.208263	5.88153	4.06484e-09	4.21156e-08
REN	119.6	1.34267	0.228396	5.87867	4.13585e-09	4.27881e-08
ADH1C	23312.7	1.25007	0.212679	5.87772	4.15953e-09	4.30012e-08
PACRG-AS1	4.68011	1.28295	0.21934	5.84913	4.94141e-09	5.04881e-08
CAMK2A	37.0398	1.50531	0.25802	5.83405	5.40964e-09	5.50114e-08
KCNIP1	6.31889	1.43426	0.247255	5.80073	6.60283e-09	6.57538e-08
LINC01354	17.9454	1.14611	0.197646	5.79881	6.67886e-09	6.63999e-08
GDF2	30.0864	2.78936	0.48345	5.7697	7.94146e-09	7.76843e-08
KBTBD11-AS1	7.74258	1.6039	0.278029	5.76883	7.98254e-09	7.80317e-08
KNDC1	551.454	1.56218	0.271294	5.75825	8.49923e-09	8.27172e-08
MFAP4	792.596	1.2856	0.22328	5.75777	8.52315e-09	8.29113e-08
LYPD2	6.62613	1.972	0.342763	5.75326	8.75369e-09	8.50653e-08
LINC02685	4.55541	1.00016	0.174175	5.74227	9.34132e-09	9.03995e-08
LRRN3	13.296	1.05568	0.184003	5.7373	9.61968e-09	9.28367e-08
LINC02762	153.669	1.00186	0.174957	5.72633	1.02627e-08	9.82634e-08
SCN7A	34.3804	1.40811	0.24682	5.70501	1.16337e-08	1.10335e-07
FAM83A-AS1	546.802	1.96715	0.34484	5.70454	1.16661e-08	1.10567e-07
COL6A6	8.96171	1.04149	0.183043	5.68985	1.27149e-08	1.19815e-07
GADL1	2.9441	1.88988	0.33216	5.68967	1.27284e-08	1.19865e-07
OPCML	5.78413	1.01673	0.179176	5.67445	1.39135e-08	1.30194e-07
HGFAC	4122.41	1.43149	0.252676	5.66532	1.46749e-08	1.36588e-07
RHCG	122.299	1.42239	0.251337	5.6593	1.5199e-08	1.41045e-07
MEDAG	43.0645	1.02251	0.180995	5.64937	1.61037e-08	1.488e-07
SLC2A9-AS1	7.40621	1.04545	0.185454	5.63722	1.72815e-08	1.58532e-07
CHRM2	5.9222	2.04589	0.363227	5.63254	1.77573e-08	1.62366e-07
SOD3	705.509	1.00674	0.179126	5.62027	1.90655e-08	1.73366e-07
WNT2	22.9608	1.76093	0.313946	5.60901	2.03484e-08	1.8366e-07
BHLHE22	30.3766	1.20004	0.214357	5.59831	2.16457e-08	1.9443e-07
LINC02104	4.87173	1.11236	0.198929	5.59173	2.24812e-08	2.01096e-07
ARGLU1-DT	1.17925	1.91942	0.344622	5.56965	2.55257e-08	2.25878e-07
DSG1	436.147	1.25074	0.224708	5.56605	2.60573e-08	2.30218e-07
DYNC1I1	300.182	1.33844	0.240554	5.56399	2.63671e-08	2.32662e-07
AQP8	217.425	1.55897	0.280284	5.5621	2.66545e-08	2.34901e-07
CLSTN2	83.4087	1.02925	0.18533	5.55363	2.79791e-08	2.45802e-07
HPD	66381.5	1.24683	0.224713	5.54853	2.88081e-08	2.52136e-07
ASPDH	2178.05	1.01461	0.182994	5.54447	2.94846e-08	2.57574e-07
KCNJ6	24.7714	1.64153	0.296744	5.53182	3.16933e-08	2.75495e-07
ERVFRD-1	3.07206	1.19283	0.216418	5.51169	3.5541e-08	3.05998e-07
CPZ	6.16521	1.68683	0.306974	5.49503	3.90639e-08	3.34172e-07
EXPH5	277.931	1.07654	0.196716	5.47255	4.43611e-08	3.75929e-07
CYP1A1	2640.79	1.67033	0.30601	5.45841	4.80426e-08	4.03829e-07
PPBP	5.26991	1.38665	0.254237	5.45416	4.92047e-08	4.12854e-07
FLRT2	183.919	1.06759	0.195892	5.44992	5.0393e-08	4.2194e-07
AGRP	6.70564	1.21349	0.222785	5.44689	5.12587e-08	4.2842e-07
OSR1	67.6996	1.08114	0.198654	5.44236	5.25806e-08	4.38452e-07
LINC00840	4.68336	1.11973	0.205813	5.44051	5.31286e-08	4.42859e-07
SLCO1B3	993.693	1.65634	0.304609	5.43757	5.40112e-08	4.49548e-07
LRRC4C	17.4152	1.06463	0.195835	5.43637	5.43762e-08	4.52049e-07
PLXNA4	47.3065	1.27218	0.235281	5.40706	6.40688e-08	5.24533e-07
PYROXD2	436.302	1.00369	0.185722	5.40428	6.50686e-08	5.31631e-07
LRCOL1	308.235	1.31983	0.244232	5.40398	6.51773e-08	5.32209e-07
CPO	7.14827	1.01359	0.187574	5.40369	6.52843e-08	5.32772e-07
RNA5SP334	1.36765	2.19217	0.407088	5.38501	7.24418e-08	5.85216e-07
LINC01010	27.3533	1.16021	0.216056	5.36996	7.87525e-08	6.31101e-07
F9	10004.8	1.0777	0.201925	5.33715	9.44215e-08	7.46209e-07
MAMDC4	1509.08	1.0107	0.189439	5.3352	9.54367e-08	7.53688e-07
CSF3	1.46114	1.53248	0.288333	5.31497	1.06676e-07	8.33189e-07
CMA1	8.22202	1.3148	0.247577	5.31067	1.0922e-07	8.52105e-07
FZD10-AS1	12.905	1.0876	0.205252	5.29887	1.16524e-07	9.03305e-07
MT1G	4904.95	1.44832	0.273374	5.29793	1.17121e-07	9.07676e-07
UBXN10	673.255	1.05021	0.199094	5.27493	1.3281e-07	1.01884e-06
FAIM2	16.0933	1.11663	0.212412	5.25691	1.46492e-07	1.11314e-06
CYP2C8	13797.4	1.03605	0.197456	5.24697	1.54624e-07	1.1689e-06
GCNT1P4	1.00578	1.53982	0.293566	5.24523	1.56084e-07	1.17898e-06
LINC01877	1.29611	1.03168	0.197302	5.22894	1.70482e-07	1.27843e-06
SLCO1B7	5.57553	1.62379	0.311657	5.21019	1.88651e-07	1.40192e-06
ADRA2A	157.826	1.13482	0.217907	5.20781	1.91078e-07	1.41845e-06
BPI	20.6869	1.01365	0.194696	5.20633	1.92615e-07	1.42911e-06
KCND3	643.665	1.09678	0.211363	5.1891	2.11312e-07	1.55956e-06
NCAM1	85.1959	1.04832	0.202161	5.18559	2.15328e-07	1.58795e-06
BMP5	26.8794	1.33508	0.257736	5.18003	2.21854e-07	1.63146e-06
SRPX	173.873	1.0226	0.197878	5.16781	2.3685e-07	1.72937e-06
UBE2QL1	209.035	1.06684	0.20647	5.16702	2.37851e-07	1.73578e-06
C9	14675.2	1.3948	0.270813	5.15042	2.59899e-07	1.88148e-06
CCR9	1.81915	1.20011	0.233682	5.13563	2.81199e-07	2.02261e-06
TPRG1-AS2	0.930688	1.37141	0.268002	5.11715	3.10181e-07	2.21289e-06
PIRAT1	0.816657	1.06437	0.208707	5.09982	3.3997e-07	2.40338e-06
MPPED1	481.197	1.04541	0.205016	5.09915	3.41184e-07	2.41074e-06
BANF1P1	1.7112	1.49964	0.294269	5.09615	3.46628e-07	2.44551e-06
LINC00487	3.91469	1.14187	0.224104	5.09527	3.48244e-07	2.4563e-06
BMP10	1.79031	2.75916	0.541987	5.09083	3.56494e-07	2.50754e-06
NUDT10	4.72803	1.29283	0.253983	5.09021	3.57661e-07	2.51512e-06
GDF6	13.8439	1.03524	0.203454	5.08831	3.6127e-07	2.53859e-06
SMR3A	4.73387	5.30825	1.04329	5.08796	3.6193e-07	2.54243e-06
CYP2E1	135074	1.33106	0.261612	5.08793	3.61999e-07	2.54243e-06
DPT	286.899	1.26937	0.249514	5.08737	3.63065e-07	2.54821e-06
LINC02768	13.9317	1.04206	0.206502	5.04621	4.50649e-07	3.112e-06
SLC1A2	3332.01	1.1091	0.220027	5.04074	4.63732e-07	3.19526e-06
LINC02599	1.39012	1.04424	0.208067	5.01876	5.2007e-07	3.5494e-06
HSD11B1	15338.7	1.16814	0.232825	5.01723	5.24209e-07	3.57329e-06
LGALS9C	32.2827	1.31365	0.261989	5.01413	5.32732e-07	3.62698e-06
GNAO1-DT	11.8813	1.32997	0.266039	4.99915	5.75831e-07	3.90144e-06
APCDD1	428.47	1.19803	0.240453	4.98238	6.28064e-07	4.22294e-06
SLC25A47	5527.28	1.24894	0.250994	4.976	6.49106e-07	4.35161e-06
TPSAB1	78.0167	1.09501	0.220273	4.97113	6.65628e-07	4.45384e-06
MOXD1	222.334	1.00669	0.203055	4.95771	7.13282e-07	4.74888e-06
ASIC2	5.06337	1.12982	0.228415	4.94635	7.5617e-07	5.01298e-06
CSP2	1.50729	1.02745	0.208588	4.92574	8.40405e-07	5.51529e-06
IFITM5	5.07139	1.59835	0.324523	4.92524	8.42578e-07	5.52826e-06
KRT1	5.36135	1.66874	0.339075	4.92145	8.59042e-07	5.6218e-06
CYP2B6	5556.78	1.00736	0.205253	4.90791	9.20541e-07	5.99764e-06
PVALB	6.12704	1.14626	0.233761	4.90356	9.41142e-07	6.11622e-06
BCAS3-AS1	1.04921	1.0375	0.211598	4.90314	9.43188e-07	6.12525e-06
NCOA7-AS1	2.656	1.40568	0.286879	4.89991	9.58816e-07	6.20947e-06
MYOZ2	2.07676	1.0233	0.209115	4.89346	9.90809e-07	6.40039e-06
TTC36	714.588	1.2221	0.249848	4.89137	1.00136e-06	6.4596e-06
MTUS2	25.6924	1.34126	0.274324	4.88934	1.01176e-06	6.5207e-06
ACKR1	119.868	1.11034	0.227137	4.88841	1.01654e-06	6.54849e-06
SYN3-AS1	30.7795	1.18115	0.241634	4.88819	1.01767e-06	6.55277e-06
MUCL3	10.0268	1.77354	0.363325	4.88141	1.05331e-06	6.74969e-06
ANGPTL7	8.19145	2.12035	0.434461	4.88042	1.05859e-06	6.77735e-06
HEMGN	1.43381	1.35135	0.277438	4.87084	1.11126e-06	7.07409e-06
MT1L	231.974	1.0051	0.2076	4.84153	1.28844e-06	8.08083e-06
ARHGEF7-AS2	2.71726	1.35222	0.280961	4.81283	1.48805e-06	9.19884e-06
PLCH2	566.764	1.09017	0.226605	4.81088	1.50264e-06	9.27475e-06
BASP1-AS1	1.09378	2.1479	0.446672	4.80868	1.51934e-06	9.3654e-06
CYP1A2	3398.4	1.63949	0.341292	4.80379	1.55692e-06	9.56762e-06
OR7E13P	0.531067	1.42185	0.296147	4.80116	1.57751e-06	9.68776e-06
BRINP1	15.1597	1.26838	0.264296	4.7991	1.59377e-06	9.78117e-06
UGT1A2P	125.868	1.43109	0.29849	4.79442	1.63144e-06	9.99267e-06
DEFB132	72.8575	1.38662	0.290531	4.77272	1.81753e-06	1.10288e-05
MT1E	6560.9	1.18393	0.248241	4.76928	1.84886e-06	1.11995e-05
CYP3A43	195.476	1.02266	0.214834	4.76023	1.93373e-06	1.16606e-05
BUD13P1	0.90314	1.35103	0.285045	4.7397	2.1403e-06	1.27989e-05
TRPM3	55.1344	1.04151	0.219876	4.73682	2.17098e-06	1.29657e-05
NXF3	8.06052	1.07273	0.226599	4.73402	2.20111e-06	1.31316e-05
LINC00670	0.766502	1.25399	0.265709	4.71942	2.36518e-06	1.40358e-05
GPR20	6.96386	1.00143	0.212436	4.71402	2.4288e-06	1.43616e-05
KLK10	8.02505	1.27581	0.270812	4.71103	2.46463e-06	1.45397e-05
ISLR	688.395	1.04774	0.222422	4.71061	2.4698e-06	1.45641e-05
ADIPOQ	1.59777	2.3246	0.494091	4.7048	2.54109e-06	1.49404e-05
WNT7A	4.13993	1.34704	0.28743	4.68651	2.77897e-06	1.61797e-05
KRT16P1	1.57115	2.75461	0.587969	4.68496	2.80017e-06	1.62995e-05
DNAAF1	80.9378	1.14257	0.24401	4.68246	2.83453e-06	1.64858e-05
SLITRK6	4.7147	1.46493	0.313389	4.67448	2.94703e-06	1.70798e-05
SPATA46	8.85333	1.12438	0.240538	4.67443	2.94764e-06	1.70799e-05
SPTA1	18.3931	1.24558	0.267053	4.66416	3.09882e-06	1.78451e-05
HHIP	77.3617	1.33889	0.287168	4.6624	3.12545e-06	1.79726e-05
OTOG	14.7466	1.78756	0.383898	4.65636	3.21854e-06	1.847e-05
GAPLINC	46.3882	1.01295	0.218355	4.639	3.50106e-06	1.98957e-05
PLCXD3	75.0359	1.05678	0.22842	4.62651	3.71885e-06	2.09759e-05
CCL19	461.167	1.19542	0.258404	4.62615	3.72528e-06	2.09953e-05
PTCHD4	87.029	1.06359	0.230115	4.62199	3.80078e-06	2.13435e-05
TMEM163	115.874	1.19839	0.259505	4.618	3.87448e-06	2.17316e-05
NXF5	2.02439	1.16836	0.253031	4.61747	3.88438e-06	2.1778e-05
LINC02587	8.8031	1.55243	0.336683	4.61097	4.00803e-06	2.24264e-05
CADM3-AS1	2.37516	1.28091	0.277851	4.61007	4.02526e-06	2.25093e-05
KLK4	24.0234	2.06091	0.448228	4.59792	4.26732e-06	2.37115e-05
KCNS2	2.19788	1.01037	0.219829	4.59618	4.30306e-06	2.38864e-05
CCL21	1043.58	1.08102	0.235923	4.58209	4.60354e-06	2.53784e-05
AKAP13-AS1	0.954447	1.23304	0.269703	4.57185	4.83439e-06	2.65205e-05
MYH4	3182.65	2.10072	0.45975	4.56927	4.89428e-06	2.6828e-05
CLDN2	4096.52	1.05392	0.230825	4.56588	4.97393e-06	2.71955e-05
CPA3	81.8742	1.03997	0.22863	4.54872	5.39734e-06	2.92819e-05
CWH43	7.12417	1.51923	0.335185	4.53252	5.82839e-06	3.13895e-05
NDNF	6.86066	1.06694	0.235667	4.52733	5.97324e-06	3.20771e-05
FAM167A	69.8741	1.08704	0.240352	4.52267	6.10631e-06	3.2729e-05
RGSL1	118.412	1.54824	0.342359	4.52228	6.11783e-06	3.27845e-05
PGM5P4-AS1	0.755276	1.27674	0.283204	4.50821	6.53762e-06	3.47944e-05
ETS2-AS1	176.719	1.02038	0.226342	4.50813	6.54029e-06	3.4802e-05
OPRPN	72.9817	1.35369	0.300751	4.50102	6.76291e-06	3.58233e-05
SLC9A3	132.927	1.13043	0.251165	4.50073	6.77204e-06	3.58582e-05
ERVH-1	1.28927	1.42308	0.316556	4.49551	6.94037e-06	3.6694e-05
SLC39A2	1.63939	1.07478	0.239595	4.48581	7.26375e-06	3.82018e-05
COL6A5	1.71093	1.4898	0.332982	4.47413	7.67229e-06	4.01479e-05
ADCYAP1	12.9205	1.11753	0.25021	4.46637	7.95574e-06	4.15061e-05
TMEM109-DT	0.903783	1.63557	0.366832	4.45862	8.24891e-06	4.28583e-05
PAEP	144.574	1.84547	0.415938	4.43689	9.12694e-06	4.70124e-05
SLC4A1	5.20988	1.04832	0.236546	4.43178	9.34576e-06	4.80071e-05
IL1RAPL2	15.4363	1.01426	0.23024	4.40521	1.05682e-05	5.37443e-05
GRPR	53.9809	1.24108	0.28189	4.40273	1.06897e-05	5.43328e-05
LINC01644	0.894673	1.11907	0.254844	4.39121	1.1272e-05	5.69412e-05
FAM83A	41.9397	1.0625	0.242155	4.38767	1.14569e-05	5.77089e-05
CALCA	83.5011	1.22866	0.281419	4.36594	1.2658e-05	6.31343e-05
TMEM252-DT	1.5241	2.20205	0.507294	4.34076	1.41988e-05	7.00956e-05
PADI1	63.0616	1.52087	0.351219	4.33025	1.48938e-05	7.31657e-05
CDK15	3.18607	1.03812	0.239864	4.32795	1.50506e-05	7.39102e-05
LNCPRESS1	0.69845	1.62905	0.376812	4.32323	1.53763e-05	7.53116e-05
EEF1A2	4672.29	1.20703	0.279232	4.32269	1.5414e-05	7.54303e-05
RAMACL	3.14996	1.02678	0.237837	4.31718	1.58032e-05	7.70792e-05
LINC02671	4.58517	1.05389	0.245405	4.29449	1.75099e-05	8.45932e-05
LINC02519	2.20908	1.02508	0.238779	4.29303	1.7625e-05	8.50909e-05
SMARCAL1-AS1	0.72865	1.22391	0.286056	4.27858	1.88086e-05	9.01837e-05
RPL12P30	0.488729	1.19512	0.279701	4.27284	1.92998e-05	9.22625e-05
KBTBD11-OT1	3.36087	1.15428	0.270319	4.27006	1.95422e-05	9.33337e-05
SULT4A1	140.592	1.59128	0.372758	4.26893	1.96411e-05	9.37741e-05
MIR202HG	1.00448	1.76452	0.414224	4.25981	2.04601e-05	9.73027e-05
CNDP1	391.852	1.16251	0.274072	4.24161	2.21922e-05	0.000104899
LINC03095	1.12022	1.13728	0.268741	4.23187	2.31756e-05	0.000109004
ELMOD1	7.11325	1.30717	0.30914	4.22841	2.35343e-05	0.000110516
RGS7BP	34.0717	1.02675	0.243003	4.22527	2.38653e-05	0.000111826
LINC01951	1.34269	3.25798	0.771401	4.22345	2.40588e-05	0.000112582
SDK2	124.41	1.03946	0.246832	4.21119	2.54028e-05	0.000118141
PGM5P3-AS1	1.38963	1.11549	0.265115	4.20759	2.58111e-05	0.000119822
PHLDA1-AS1	1.4336	1.02868	0.245902	4.18329	2.87325e-05	0.000131876
FARS2-AS1	33.4304	1.34649	0.322262	4.17823	2.93781e-05	0.000134486
IDH2-DT	3.11581	1.07936	0.258413	4.17687	2.95553e-05	0.000135209
LHX3	48.3848	1.46593	0.352352	4.16042	3.17662e-05	0.000144451
SLC14A2	31.6061	1.18966	0.286611	4.15078	3.31351e-05	0.000150115
CLEC4OP	1.25712	1.65651	0.399612	4.14531	3.39356e-05	0.00015332
KRT16P2	1.53583	1.85792	0.44937	4.13449	3.55746e-05	0.000160234
PAGE4	498.076	1.75368	0.42515	4.12484	3.70988e-05	0.000166377
OR1L8	0.531689	1.03122	0.250473	4.1171	3.83668e-05	0.000171351
PCDHGC4	2.63573	1.03979	0.252627	4.1159	3.85678e-05	0.000172139
IL2	0.897494	1.08138	0.263114	4.10991	3.95814e-05	0.000175962
BMP3	1.43657	1.41052	0.343944	4.10102	4.11335e-05	0.000182341
GREM2	952.275	1.07202	0.261924	4.09288	4.2604e-05	0.000188205
KIF1A	171.978	1.14557	0.279939	4.0922	4.27292e-05	0.000188609
PCDHGC5	4.80187	1.01498	0.248187	4.0896	4.32119e-05	0.00019056
RSPO1	2.0146	1.47742	0.362921	4.0709	4.68326e-05	0.000204978
ADIG	6.3904	1.12329	0.276275	4.06584	4.78592e-05	0.000208981
ACTC1	8.64318	1.12814	0.277933	4.05904	4.92752e-05	0.000214496
TBX3-AS1	56.495	1.08009	0.266578	4.05167	5.08538e-05	0.000220921
TBX20	1.426	1.19115	0.295093	4.03654	5.42459e-05	0.000233916
CRP	103715	1.08803	0.270566	4.02132	5.78736e-05	0.000247956
LINC00844	561.395	1.13458	0.284149	3.99292	6.52657e-05	0.000276749
HBD	3.27492	1.32161	0.331245	3.98982	6.61232e-05	0.00027992
LINC02648	0.62585	1.24279	0.312215	3.98057	6.87502e-05	0.000290076
GP9	1.08567	1.06362	0.268592	3.95998	7.49555e-05	0.000313099
GOLGA6A	5.27619	1.12786	0.285043	3.95679	7.59623e-05	0.000316785
ACE2	454.613	1.09096	0.275867	3.95467	7.66413e-05	0.000319418
ARHGAP36	5.18668	2.72423	0.695655	3.91606	9.00061e-05	0.00036898
C3orf85	81.3378	1.00888	0.257982	3.91068	9.20352e-05	0.000376527
CLDN8	1.43356	1.70569	0.436696	3.90588	9.38816e-05	0.000382851
CDH22	55.0958	1.69954	0.435207	3.90513	9.4174e-05	0.000383987
SLC12A1	128.058	1.35409	0.346987	3.90242	9.52353e-05	0.000387413
FAM53B-AS1	0.705098	1.11559	0.286012	3.90049	9.59988e-05	0.000390406
TENM2	295.926	1.04747	0.271142	3.86319	0.000111918	0.000448568
OR52E8	2.14413	1.96252	0.509729	3.85011	0.000118063	0.000469972
MYOC	1.33921	1.27535	0.333507	3.82406	0.000131271	0.000516529
SLC6A20	13.2443	1.10958	0.290742	3.81637	0.000135432	0.000531186
CYP3A52P	0.639434	1.29853	0.341301	3.80466	0.000142	0.000554309
LINC03010	3.34245	1.82231	0.480699	3.79097	0.000150062	0.000582533
TENM3	14.4013	1.02003	0.272391	3.74472	0.000180596	0.000687722
GPR78	1.2195	1.23425	0.329667	3.74392	0.00018117	0.000689533
GP2	148.87	1.57234	0.421081	3.73406	0.000188419	0.000714405
TCERG1L	3.36595	1.34418	0.360824	3.72531	0.000195078	0.000737755
LINC01412	0.435779	1.11804	0.3018	3.70456	0.000211758	0.000791541
KRT16P3	0.643808	2.07787	0.561284	3.702	0.000213904	0.000798391
SNRPF-DT	1.77741	1.29164	0.349497	3.6957	0.000219278	0.000815409
LINC01554	2173.8	1.05096	0.285068	3.68668	0.000227202	0.000841525
NGFR-AS1	0.455654	1.06253	0.289523	3.66995	0.000242602	0.000892782
PAX2	10.7982	1.23256	0.335986	3.66849	0.000243992	0.000897424
DLGAP2	8.46898	1.06721	0.291527	3.66077	0.00025146	0.000921264
SNTG1	48.7419	1.16832	0.320342	3.64712	0.000265199	0.000966543
GALR1	1.76671	1.11127	0.309326	3.59255	0.000327463	0.00116498
ADCY8	28.6217	1.42631	0.398336	3.58067	0.000342713	0.0012142
PNMA6F	1.75159	1.69592	0.474376	3.57506	0.000350147	0.00123704
GLULP3	3.0074	1.1536	0.32306	3.57084	0.000355835	0.00125365
LINC00906	4.40335	1.0974	0.307579	3.56787	0.000359894	0.00126605
MT1H	366.975	1.03949	0.292553	3.55318	0.000380602	0.00133004
SPACA1	2.30142	1.26554	0.357088	3.54407	0.000394005	0.00137141
C1orf87	1.30262	1.5537	0.438571	3.54263	0.000396153	0.00137786
TRIM63	5.17442	1.02572	0.290343	3.53279	0.000411203	0.00142419
MT1P3	2.67115	1.29445	0.366566	3.53128	0.000413554	0.00143127
LINC01818	3.0164	1.01196	0.286976	3.52628	0.000421435	0.00145459
LINC03107	8.49026	1.17506	0.334213	3.51589	0.000438282	0.0015068
RP1	1.71107	1.09701	0.312714	3.50802	0.000451451	0.00154865
TMEM132E-DT	0.440812	1.05734	0.301919	3.50207	0.000461656	0.00158134
RPSAP64	0.958136	1.43907	0.411481	3.49728	0.000470024	0.00160607
GSG1L	1.39645	1.0472	0.299731	3.49381	0.000476182	0.00162434
GHRHR	88.9255	1.03087	0.296473	3.4771	0.000506872	0.00172044
LDLRAD4-AS1	9.09177	1.11431	0.322473	3.45551	0.000549258	0.00184819
SLC22A12	432.612	1.24597	0.360719	3.45412	0.000552086	0.00185703
GSTM1	2590.47	1.1138	0.32331	3.44499	0.000571076	0.00191356
RNU6-247P	0.94307	1.34383	0.396087	3.39275	0.000691938	0.00226491
CIDEA	9.87792	1.66298	0.496746	3.34776	0.000814686	0.00261716
LINC02237	0.53844	1.20964	0.361985	3.34169	0.000832711	0.00266864
GOLGA6B	5.43791	1.02055	0.305491	3.3407	0.000835683	0.00267602
CTNNA2	423.989	1.2826	0.384091	3.33932	0.000839851	0.00268722
NMRK2	2.51455	1.16461	0.349889	3.32851	0.00087311	0.00278283
SNTG2	1.34969	1.16929	0.352213	3.31983	0.00090072	0.00286041
HEPACAM	404.54	1.2666	0.381895	3.31663	0.000911087	0.00288875
GALNTL6	12.8747	1.19983	0.362589	3.30907	0.000936063	0.00295757
DPPA2P4	0.472369	1.39139	0.423119	3.28841	0.00100757	0.00316032
KCNJ13	1.17982	1.00804	0.308225	3.27045	0.00107375	0.00334544
AURKBP1	8.78117	1.23366	0.378943	3.25554	0.00113178	0.003511
SLC16A12-AS1	0.365524	1.3558	0.417736	3.24559	0.00117209	0.00361771
LINC00160	2.25499	1.32401	0.408686	3.23968	0.00119664	0.0036853
CRPP1	4.24994	1.02267	0.322204	3.17398	0.00150366	0.00451662
KLK11	4.73548	1.06597	0.338946	3.14496	0.00166112	0.00492987
UBTFL10	1.29516	1.1891	0.379366	3.13445	0.00172179	0.00508622
TEX26	0.869214	1.34585	0.431709	3.11749	0.00182395	0.0053463
C10orf90	12.8834	1.13114	0.363186	3.11448	0.00184269	0.00539444
GHRH	0.679326	1.37476	0.443311	3.10112	0.00192792	0.00561696
LINC01435	0.832355	1.40848	0.45461	3.09821	0.00194694	0.00566648
RTP1	0.91858	1.10451	0.36656	3.01318	0.00258522	0.00726017
RNU6-1065P	0.329475	1.01082	0.338549	2.98575	0.0028288	0.00785759
CCDC70	0.409699	1.03205	0.346892	2.97513	0.00292862	0.00810673
OCSTAMP	0.579799	1.00082	0.336821	2.97137	0.00296479	0.00819389
RIMBP2	8.4737	1.14535	0.399061	2.8701	0.00410339	0.0108947
RFPL1	0.49678	1.1742	0.414717	2.83133	0.00463556	0.0121351
LINC00251	0.455388	1.29121	0.457595	2.82172	0.00477667	0.0124603
LINC02398	2.19184	1.11466	0.397648	2.80314	0.00506082	0.0130918
TEDDM2P	3.42931	1.4649	0.524308	2.79398	0.00520642	0.0134226
CRIPTO3	3.44226	1.0481	0.37685	2.78121	0.00541565	0.0139121
LINC02232	2.98353	1.41258	0.510658	2.7662	0.00567131	0.0144733
SLC18A2-AS1	0.484709	1.11073	0.401562	2.76601	0.00567463	0.0144804
HBM	0.716887	1.02211	0.372212	2.74605	0.00603172	0.0152881
KMT2CP2	0.558188	2.53831	0.940877	2.69781	0.00697965	0.0173769
RPL26P15	0.700368	1.22417	0.454998	2.6905	0.0071345	0.0177108
MS4A10	8.47692	1.14884	0.427092	2.68991	0.00714712	0.0177355
ZP2	0.578383	1.35785	0.505604	2.68561	0.00723983	0.0179354
LINC03084	0.322058	1.10091	0.410431	2.68232	0.0073114	0.0180919
GYPA	1.00002	1.52391	0.568814	2.6791	0.00738193	0.0182375
LINC02468	1.09151	1.30268	0.490252	2.65717	0.00787997	0.0192842
STK32A-AS1	2.27868	1.01905	0.39182	2.60081	0.00930042	0.0223772
CLCA2	3.47538	1.09696	0.422611	2.59566	0.00944081	0.0226761
PCA3	0.729388	1.48341	0.572485	2.59118	0.00956475	0.0229325
LINC01728	0.601437	2.88375	1.11624	2.58344	0.00978204	0.0233675
MIR4767	0.354631	1.02843	0.404383	2.54322	0.0109837	0.0258162
CSN2	3.53193	1.67423	0.6585	2.54249	0.0110066	0.0258648
REG3A	5658.58	1.15186	0.471772	2.44157	0.0146237	0.0331016
RNA5SP333	0.375517	1.64376	0.680096	2.41695	0.015651	0.0351288
LINC01081	0.25178	1.01614	0.421006	2.4136	0.0157956	0.0354138
SRGAP3-AS4	1.34669	1.04922	0.434767	2.41328	0.0158095	0.0354358
LINC00272	2.13901	1.02224	0.428921	2.38329	0.0171586	0.0380133
LINC00229	0.901514	2.54518	1.07105	2.37633	0.0174859	0.0386132
SMR3B	1.07353	2.20739	0.929086	2.37588	0.0175074	0.0386484
LINC03023	0.803967	1.04005	0.445282	2.3357	0.0195069	0.0424932
TMEM202	0.651471	1.24303	0.538204	2.30959	0.020911	0.045096
SLC6A2	372.167	1.04026	0.450611	2.30855	0.0209688	0.0451964
C10orf71	1.07331	1.01598	0.443613	2.29024	0.0220072	0.0470437
KCNU1	171.025	1.07653	0.471464	2.28337	0.0224084	0.0477882
LINC01448	5.06275	1.02309	0.449392	2.27662	0.0228091	0.0485062
BIRC5	1199.86	-2.42771	0.101937	-23.8158	2.28993e-125	6.41547e-121
CDCA5	613.926	-1.96494	0.0858289	-22.8937	5.36866e-116	6.12645e-112
ZWINT	824.943	-1.80329	0.078798	-22.885	6.5603e-116	6.12645e-112
KIF2C	490.484	-2.31181	0.103068	-22.4299	2.00887e-111	1.36809e-107
TPX2	1424.57	-1.96381	0.0875872	-22.4213	2.44162e-111	1.36809e-107
CDC20	932.044	-2.49624	0.113309	-22.0304	1.47144e-107	6.50662e-104
CDC45	295.692	-1.97124	0.0894963	-22.0259	1.62573e-107	6.50662e-104
SGO1	144.98	-2.04445	0.0936561	-21.8293	1.22197e-105	4.27934e-102
CDCA3	371.597	-2.00026	0.0919313	-21.7582	5.781e-105	1.79956e-101
KIF4A	541.581	-2.18388	0.100822	-21.6607	4.82191e-104	1.35091e-100
RAD51	160.985	-1.84799	0.0853333	-21.6561	5.31911e-104	1.35473e-100
NDC80	380.14	-1.89603	0.0876112	-21.6414	7.33027e-104	1.71137e-100
GINS1	428.767	-1.99084	0.0921297	-21.6091	1.47436e-103	3.17735e-100
MCM10	185.865	-2.2358	0.103576	-21.5861	2.42766e-103	4.85809e-100
KIF18B	305.533	-2.29627	0.106988	-21.4628	3.46676e-102	6.47499e-99
CENPM	342.214	-2.25869	0.105582	-21.3926	1.56474e-101	2.73986e-98
RAD54L	119.566	-2.3579	0.11029	-21.3791	2.09267e-101	3.44872e-98
TICRR	127.001	-2.19508	0.103456	-21.2175	6.58601e-100	1.02508e-96
FANCI	613.98	-1.61823	0.0763317	-21.1999	9.56473e-100	1.41034e-96
TROAP	449.002	-2.25535	0.106726	-21.1322	4.02033e-99	5.63168e-96
HJURP	391.442	-2.08171	0.0986116	-21.1102	6.40791e-99	8.54876e-96
SKA3	208.033	-2.02965	0.0965494	-21.0218	4.14062e-98	5.27289e-95
KIFC1	740.494	-2.05405	0.0978585	-20.99	8.0932e-98	9.85822e-95
SKA1	258.327	-2.28036	0.10883	-20.9535	1.74432e-97	2.03621e-94
PCLAF	447.002	-1.86354	0.0890217	-20.9335	2.65176e-97	2.97167e-94
FANCD2	365.949	-1.70545	0.0815572	-20.911	4.24914e-97	4.57861e-94
MCM2	1611.83	-1.81962	0.0872203	-20.8623	1.17872e-96	1.22307e-93
E2F1	1030.7	-2.19017	0.10505	-20.8488	1.56137e-96	1.56227e-93
NCAPG	472.279	-2.0497	0.0984001	-20.8302	2.30262e-96	2.22449e-93
MYBL2	1121.68	-2.77035	0.133225	-20.7945	4.85158e-96	4.47614e-93
EME1	115.629	-1.92087	0.0923783	-20.7935	4.95289e-96	4.47614e-93
TTK	253.356	-2.20636	0.106467	-20.7234	2.12989e-95	1.86472e-92
CDCA8	410.054	-1.87619	0.0907947	-20.664	7.29794e-95	6.19573e-92
CDC6	646.45	-1.98388	0.0961959	-20.6234	1.69314e-94	1.39515e-91
CDK1	729.593	-1.9674	0.0956531	-20.568	5.30672e-94	4.24781e-91
PRR11	294.8	-1.98134	0.0966199	-20.5066	1.88035e-93	1.46333e-90
SPC25	155.608	-1.81577	0.0887445	-20.4607	4.82375e-93	3.65249e-90
CENPA	155.212	-2.2351	0.110025	-20.3145	9.57671e-92	7.06056e-89
CDT1	626.744	-2.08778	0.102907	-20.2881	1.63833e-91	1.17691e-88
POLQ	138.235	-2.02979	0.10008	-20.2818	1.86286e-91	1.30474e-88
PLK1	558.01	-2.10356	0.104065	-20.2139	7.38893e-91	5.04898e-88
KIF11	402.723	-1.69245	0.0842869	-20.0797	1.11081e-89	7.40964e-87
E2F2	133.599	-2.0155	0.1005	-20.0547	1.8356e-89	1.19596e-86
OIP5	104.371	-1.79502	0.0896634	-20.0195	3.72358e-89	2.3709e-86
ASF1B	456.459	-1.97354	0.0986148	-20.0126	4.27852e-89	2.66371e-86
TYMS	968.241	-1.74343	0.08734	-19.9614	1.19389e-88	7.2713e-86
ORC1	191.75	-1.89877	0.0952664	-19.9312	2.18393e-88	1.30181e-85
CDC25A	205.452	-2.03821	0.102269	-19.9298	2.24322e-88	1.30929e-85
CCNF	414.866	-1.50964	0.0757637	-19.9257	2.43677e-88	1.39323e-85
PTTG1	843.693	-2.10698	0.106591	-19.7669	5.73472e-87	3.21328e-84
CCNB2	492.895	-1.96538	0.0996739	-19.7181	1.50685e-86	8.27765e-84
CDC25C	228.735	-2.07443	0.105217	-19.7158	1.5779e-86	8.50125e-84
ERCC6L	74.7763	-1.97921	0.100621	-19.67	3.89735e-86	2.06015e-83
WDR62	339.441	-1.81605	0.0924601	-19.6415	6.84149e-86	3.54947e-83
TEDC2	241.779	-1.85861	0.0947753	-19.6106	1.25437e-85	6.38952e-83
NUF2	316.047	-2.0962	0.107088	-19.5745	2.55096e-85	1.27621e-82
WDR76	316.733	-1.75073	0.0895875	-19.5422	4.81002e-85	2.36417e-82
XRCC2	118.593	-1.87232	0.0961621	-19.4705	1.95337e-84	9.43546e-82
LMNB1	1132.4	-1.60855	0.0827103	-19.448	3.02747e-84	1.43759e-81
DEPDC1	249.175	-2.19313	0.112792	-19.4439	3.2795e-84	1.53131e-81
PRC1	888.276	-1.72967	0.0890454	-19.4246	4.77905e-84	2.19491e-81
TOP2A	2107.38	-2.10382	0.109199	-19.2659	1.03745e-82	4.68792e-80
TACC3	1379.38	-1.6054	0.0835536	-19.214	2.82718e-82	1.25724e-79
RFC4	757.665	-1.25728	0.0655921	-19.1681	6.82961e-82	2.98966e-79
EZH2	588.67	-1.4086	0.0734939	-19.1663	7.0787e-82	3.05103e-79
RMI2	336.492	-1.89352	0.0988971	-19.1463	1.03813e-81	4.4067e-79
CCNB1	1060.02	-1.79782	0.0940637	-19.1128	1.97416e-81	8.25494e-79
KIF23	314.536	-2.03424	0.106451	-19.1096	2.09933e-81	8.64926e-79
TCF19	880.98	-1.75096	0.0918576	-19.0616	5.26128e-81	2.13623e-78
HELLS	365.35	-1.81247	0.0954242	-18.9939	1.91739e-80	7.67395e-78
RRM2	1399.78	-1.77884	0.0937302	-18.9783	2.57585e-80	1.01641e-77
UBE2C	758.481	-2.23666	0.118096	-18.9394	5.40385e-80	2.1027e-77
PIF1	138.45	-1.94532	0.102789	-18.9253	7.05237e-80	2.70657e-77
MELK	336.21	-1.88844	0.0998619	-18.9105	9.34841e-80	3.53926e-77
NUSAP1	1087.99	-1.60295	0.0854136	-18.7669	1.40932e-78	5.26447e-76
EXO1	230.364	-1.85616	0.098998	-18.7495	1.95404e-78	7.20321e-76
STMN1	3769.19	-1.4853	0.0793921	-18.7084	4.22787e-78	1.53829e-75
SGO2	209.13	-1.58625	0.085506	-18.5514	7.95027e-77	2.81943e-74
TRIP13	270.197	-1.98621	0.10707	-18.5506	8.05999e-77	2.82261e-74
CDCA2	118.615	-2.07745	0.112097	-18.5325	1.12889e-76	3.90456e-74
KIF15	177.907	-2.09938	0.1139	-18.4317	7.31714e-76	2.49996e-73
FOXM1	824.052	-1.9661	0.107641	-18.2654	1.5605e-74	5.26734e-72
AURKB	417.741	-2.07276	0.113543	-18.2553	1.87739e-74	6.26153e-72
DTL	541.286	-1.83148	0.100673	-18.1923	5.94091e-74	1.95812e-71
ORC6	157.532	-1.83218	0.100846	-18.168	9.24808e-74	3.01272e-71
ARHGAP11A	396.403	-1.64253	0.090591	-18.1313	1.80587e-73	5.81532e-71
BUB1	387.422	-1.81779	0.100388	-18.1076	2.77577e-73	8.83706e-71
HROB	150.415	-1.56318	0.0864356	-18.0849	4.19375e-73	1.32014e-70
BUB1B	301.735	-1.96468	0.108665	-18.0801	4.5714e-73	1.42303e-70
CCNA2	645.842	-2.14714	0.118915	-18.056	7.07055e-73	2.1768e-70
GTSE1	253.444	-2.00397	0.111151	-18.0292	1.14915e-72	3.49941e-70
CKAP2L	234.013	-1.86074	0.103256	-18.0206	1.34293e-72	4.04555e-70
MCM5	2835.71	-1.21811	0.0676103	-18.0167	1.4409e-72	4.29449e-70
DDX11-AS1	22.5752	-1.67148	0.0929125	-17.9899	2.33907e-72	6.89803e-70
KIF18A	128.802	-1.96221	0.109231	-17.9638	3.73979e-72	1.0914e-69
PKMYT1	299.603	-1.73611	0.0967448	-17.9452	5.22846e-72	1.51011e-69
TRAIP	187.382	-1.59765	0.0890933	-17.9323	6.59848e-72	1.88636e-69
MKI67	1531.57	-1.90139	0.106295	-17.8878	1.46674e-71	4.15073e-69
CENPH	212.916	-1.28754	0.0723439	-17.7975	7.38945e-71	2.07023e-68
KNTC1	605.104	-1.56059	0.0878004	-17.7743	1.11744e-70	3.09961e-68
DLGAP5	293.443	-1.91235	0.107814	-17.7374	2.15557e-70	5.92062e-68
MCM6	1497.63	-1.2681	0.0717934	-17.6632	8.05295e-70	2.1904e-67
CENPK	129.432	-1.72261	0.0977476	-17.6231	1.63878e-69	4.41463e-67
STIL	216.76	-1.51309	0.0866029	-17.4716	2.35768e-68	6.29073e-66
PLK4	132.025	-1.5356	0.0879035	-17.4691	2.46253e-68	6.50851e-66
PARPBP	161.251	-1.57609	0.090513	-17.4128	6.59504e-68	1.72679e-65
HMMR	427.331	-1.70682	0.0982356	-17.3748	1.28086e-67	3.32265e-65
CENPI	102.496	-1.74776	0.100706	-17.3551	1.80389e-67	4.63651e-65
UHRF1	300.184	-2.03978	0.11761	-17.3435	2.20682e-67	5.6126e-65
SPC24	568.377	-1.74152	0.100415	-17.3431	2.22372e-67	5.6126e-65
CHEK1	381.416	-1.32032	0.0761358	-17.3416	2.28242e-67	5.70931e-65
RAD51AP1	192.405	-1.6573	0.095654	-17.326	2.99418e-67	7.42344e-65
KIF20A	499.172	-1.86609	0.108103	-17.2622	9.053e-67	2.22481e-64
GINS2	415.226	-1.54622	0.0895857	-17.2597	9.45619e-67	2.30369e-64
NCAPH	281.09	-1.72239	0.0998421	-17.2511	1.09793e-66	2.65169e-64
MCM7	4220.06	-1.27966	0.0746736	-17.1367	7.89505e-66	1.89049e-63
MTFR2	77.4627	-1.76041	0.102763	-17.1309	8.73405e-66	2.07367e-63
CHAF1B	312.127	-1.82142	0.106355	-17.1259	9.5061e-66	2.23801e-63
CIP2A	160.804	-1.74506	0.102085	-17.0942	1.63827e-65	3.82481e-63
BRCA1	381.967	-1.31406	0.0769507	-17.0767	2.21464e-65	5.12772e-63
E2F8	162.828	-2.02083	0.118623	-17.0358	4.45968e-65	1.02412e-62
FANCG	491.875	-1.06956	0.0631753	-16.9301	2.69906e-64	6.14772e-62
ATAD5	148.881	-1.32959	0.0786434	-16.9065	4.02762e-64	9.09982e-62
NEK2	392.289	-1.83828	0.108809	-16.8946	4.9276e-64	1.10441e-61
UBE2T	429.322	-1.42328	0.0843976	-16.864	8.27519e-64	1.83998e-61
MAD2L1	391.961	-1.46894	0.087309	-16.8246	1.61108e-63	3.55401e-61
RNASEH2A	997.516	-1.267	0.075383	-16.8076	2.14803e-63	4.7015e-61
RBL1	272.132	-1.24894	0.0744464	-16.7764	3.63246e-63	7.88892e-61
C21orf58	192.802	-1.41122	0.0845089	-16.6991	1.33122e-62	2.86887e-60
CEP55	196.615	-1.95751	0.117481	-16.6624	2.45983e-62	5.26067e-60
AUNIP	41.7296	-1.59927	0.0966025	-16.5552	1.46884e-61	3.11749e-59
ANLN	573.156	-1.88426	0.113833	-16.5528	1.52942e-61	3.22167e-59
RDM1	43.4076	-2.03053	0.122798	-16.5356	2.03347e-61	4.25148e-59
CENPE	255.717	-1.6947	0.10254	-16.5272	2.338e-61	4.85195e-59
TK1	1731.66	-1.57677	0.0954818	-16.5139	2.91609e-61	6.00714e-59
GPSM2	246.391	-1.3075	0.0795389	-16.4385	1.0148e-60	2.07523e-58
CDKN3	430.685	-1.72902	0.10541	-16.4028	1.82524e-60	3.70549e-58
SPDL1	320.376	-1.07735	0.0657057	-16.3966	2.02203e-60	4.07548e-58
FAM72D	19.8891	-2.01145	0.123821	-16.2449	2.42856e-59	4.82543e-57
FBXO43	68.1228	-1.75665	0.108278	-16.2235	3.43743e-59	6.78189e-57
SPAG5	1403.78	-1.40187	0.0869194	-16.1284	1.61191e-58	3.158e-56
FAM72A	26.0857	-1.53348	0.0957103	-16.0221	8.96212e-58	1.74363e-55
FANCB	21.9505	-1.64943	0.103076	-16.0022	1.23397e-57	2.3842e-55
MXD3	499.219	-1.27136	0.0795079	-15.9904	1.49167e-57	2.86238e-55
PHF19	591.655	-1.2511	0.0785194	-15.9337	3.69844e-57	7.04868e-55
FEN1	1420.86	-1.08919	0.06837	-15.9308	3.87344e-57	7.33231e-55
SHCBP1	192.846	-1.89331	0.119076	-15.9	6.33623e-57	1.19138e-54
RACGAP1	722.847	-1.25993	0.0796024	-15.8278	2.00095e-56	3.73725e-54
CIT	362.52	-1.4	0.0885969	-15.8019	3.01729e-56	5.59818e-54
RIBC2	62.4647	-2.3939	0.151501	-15.8012	3.05072e-56	5.62297e-54
WDHD1	209.592	-1.37869	0.0874866	-15.7588	5.97302e-56	1.09373e-53
H2AX	1334.67	-1.27616	0.0813792	-15.6816	2.0202e-55	3.67518e-53
ARHGEF39	251.061	-1.32556	0.0846056	-15.6676	2.52061e-55	4.55597e-53
CENPU	472.471	-1.43922	0.0931984	-15.4426	8.46535e-54	1.51061e-51
CDC7	208.622	-1.40974	0.0914635	-15.4131	1.33675e-53	2.37028e-51
EMC3-AS1	49.5294	-1.5477	0.100453	-15.4072	1.46427e-53	2.58006e-51
FAM72B	22.2408	-1.79608	0.116967	-15.3554	3.25981e-53	5.70792e-51
CLSPN	91.4386	-1.932	0.126545	-15.2672	1.26431e-52	2.17667e-50
HMGB2	2182.7	-1.17096	0.076698	-15.2671	1.26641e-52	2.17667e-50
CENPF	1155.83	-1.71065	0.112168	-15.2507	1.6276e-52	2.78042e-50
CENPL	212.583	-1.2082	0.0798377	-15.1332	9.78712e-52	1.66179e-49
KPNA2	2807.4	-1.06789	0.0706065	-15.1245	1.11599e-51	1.88346e-49
FAM111B	359.453	-1.6249	0.107452	-15.1222	1.15689e-51	1.94081e-49
RECQL4	1071.7	-1.6004	0.106203	-15.0692	2.5808e-51	4.30378e-49
PBK	288.955	-1.69424	0.114386	-14.8116	1.23314e-49	2.00858e-47
HASPIN	39.1766	-1.61712	0.10936	-14.7872	1.77252e-49	2.87046e-47
UBE2S	798.8	-1.39477	0.0946446	-14.7369	3.73367e-49	6.01165e-47
MMS22L	211.335	-1.2999	0.0882747	-14.7256	4.41242e-49	7.0639e-47
SMIM45	5.48697	-2.58793	0.177511	-14.579	3.82087e-48	6.04777e-46
PSMC3IP	89.4106	-1.19437	0.0819515	-14.5741	4.10281e-48	6.45754e-46
NCAPG2	595.292	-1.11044	0.076269	-14.5596	5.07795e-48	7.94771e-46
DMC1	22.6013	-2.32264	0.160838	-14.4408	2.86431e-47	4.45814e-45
CENPO	315.821	-1.19651	0.0830779	-14.4022	5.00925e-47	7.75354e-45
CDCA4	317.412	-1.05796	0.0735168	-14.3907	5.92041e-47	9.11352e-45
ASPM	955.663	-1.62359	0.112852	-14.3869	6.25268e-47	9.57241e-45
CENPW	301.901	-1.48031	0.102901	-14.3858	6.35471e-47	9.67574e-45
MCM4	2307.03	-1.17502	0.0820095	-14.3278	1.46592e-46	2.19621e-44
PRR11-AS1	27.1647	-1.87256	0.130737	-14.3231	1.57034e-46	2.34014e-44
GINS4	141.205	-1.59624	0.11176	-14.2827	2.80455e-46	4.15727e-44
CCNE1	275.525	-2.13827	0.150624	-14.1961	9.68793e-46	1.42851e-43
ECT2	627.729	-1.44735	0.102042	-14.1839	1.15224e-45	1.69011e-43
SAPCD2	159.155	-2.00981	0.143294	-14.0258	1.0841e-44	1.58188e-42
BARD1	182.38	-1.21474	0.0866443	-14.0198	1.17888e-44	1.71127e-42
C5orf34	77.4594	-1.14261	0.0817982	-13.9687	2.42077e-44	3.49589e-42
CHTF18	509.814	-1.09421	0.0783539	-13.9649	2.55244e-44	3.66714e-42
SMC1B	55.424	-2.83384	0.203176	-13.9477	3.24822e-44	4.64296e-42
CKS2	859.931	-1.20013	0.0865933	-13.8594	1.11569e-43	1.58666e-41
NCAPD2	1410.1	-1.05172	0.0766072	-13.7288	6.82902e-43	9.56609e-41
TMPO-AS1	177.543	-1.25126	0.0911958	-13.7206	7.64503e-43	1.06559e-40
DDIAS	106.593	-1.18179	0.0863001	-13.6939	1.10356e-42	1.53056e-40
FAM72C	13.5938	-1.87419	0.137385	-13.6419	2.25472e-42	3.09648e-40
BRCA2	153.018	-1.18593	0.0870695	-13.6205	3.02644e-42	4.13409e-40
FER1L4	162.835	-2.53927	0.187473	-13.5447	8.51987e-42	1.1531e-39
ACRV1	5.82915	-1.89379	0.140132	-13.5143	1.28729e-41	1.72558e-39
KIF14	220.5	-1.5166	0.112241	-13.512	1.3287e-41	1.77261e-39
ESCO2	111.007	-1.57148	0.11648	-13.4913	1.75856e-41	2.33496e-39
NEIL3	92.3737	-1.84584	0.136855	-13.4876	1.85101e-41	2.44613e-39
PDIA2	92.8611	-3.47365	0.258952	-13.4143	4.98644e-41	6.55869e-39
MCM8	395.806	-1.0841	0.0809673	-13.3894	6.97536e-41	9.13186e-39
GAS2L3	272.687	-1.28692	0.0972039	-13.2394	5.19701e-40	6.67887e-38
PFKFB4	205.728	-1.55097	0.118556	-13.0822	4.16413e-39	5.30283e-37
KIF24	107.992	-1.17708	0.0901898	-13.0512	6.25913e-39	7.93465e-37
PRIM1	408.405	-1.04435	0.0801447	-13.0308	8.17641e-39	1.03185e-36
RTKN2	82.1503	-1.86103	0.143111	-13.004	1.16061e-38	1.4581e-36
NRM	659.262	-1.24429	0.096144	-12.9419	2.61035e-38	3.2503e-36
MND1	127.226	-1.28141	0.0996886	-12.8541	8.15506e-38	1.00649e-35
POLE2	219.295	-1.1637	0.0916411	-12.6984	6.03283e-37	7.31669e-35
TONSL	781.85	-1.03076	0.0818327	-12.5959	2.22272e-36	2.68412e-34
RIPPLY3	35.573	-2.49536	0.198494	-12.5714	3.03118e-36	3.62912e-34
CDKN2C	878.798	-1.24881	0.0996817	-12.528	5.24612e-36	6.17543e-34
BLM	166.184	-1.43643	0.114808	-12.5116	6.45425e-36	7.56578e-34
MIR210HG	151.669	-1.75342	0.140284	-12.4991	7.55042e-36	8.81385e-34
PNCK	125.54	-4.23211	0.339079	-12.4812	9.45567e-36	1.09921e-33
CMKLR2-AS	20.4957	-6.36992	0.513045	-12.4159	2.14258e-35	2.47023e-33
CCNE2	108.455	-1.42725	0.115724	-12.3333	5.99493e-35	6.85526e-33
ATP5MC1P4	9.00507	-1.90751	0.155012	-12.3055	8.45808e-35	9.55491e-33
CNIH2	28.4772	-1.54356	0.126736	-12.1793	4.00635e-34	4.43644e-32
FANCE	186.011	-1.06961	0.087918	-12.166	4.71461e-34	5.20017e-32
FBXO5	182.063	-1.06307	0.0878622	-12.0993	1.06519e-33	1.15668e-31
E2F7	94.1031	-1.67601	0.138549	-12.0968	1.09743e-33	1.18253e-31
BRIP1	236.08	-1.20713	0.100668	-11.9912	3.9513e-33	4.17734e-31
CCDC183	78.8112	-1.59651	0.13339	-11.9687	5.1837e-33	5.4189e-31
MAP3K9-DT	32.647	-1.33931	0.112316	-11.9244	8.82891e-33	9.16114e-31
CHGA	42.55	-3.48739	0.292915	-11.9058	1.10404e-32	1.13716e-30
PIMREG	83.5591	-1.99223	0.167479	-11.8953	1.25128e-32	1.2841e-30
HMGA2	81.1441	-3.91213	0.328989	-11.8914	1.31239e-32	1.3419e-30
AFP	26473.3	-3.7226	0.315355	-11.8045	3.70022e-32	3.71561e-30
NAALADL1	318.07	-2.19238	0.18578	-11.8009	3.86143e-32	3.85815e-30
REXO5	249.657	-1.09656	0.0934398	-11.7355	8.38387e-32	8.29973e-30
TRIM59	105.09	-1.23038	0.104933	-11.7253	9.45205e-32	9.32425e-30
ESPL1	528.541	-1.3824	0.117974	-11.7178	1.03336e-31	1.01226e-29
LINC01224	33.0441	-2.86419	0.244687	-11.7055	1.19415e-31	1.16569e-29
ACTBP8	18.2388	-3.30628	0.282462	-11.7052	1.19838e-31	1.16575e-29
ELOVL3	15.4838	-2.5637	0.220026	-11.6518	2.24651e-31	2.16282e-29
CDC25B	2590.09	-1.0067	0.0872863	-11.5334	8.95856e-31	8.5079e-29
MELTF-AS1	48.5015	-1.52648	0.13301	-11.4764	1.73259e-30	1.61801e-28
GPR19	24.3893	-1.44051	0.125613	-11.4678	1.91378e-30	1.77538e-28
CPHL1P	48.5394	-2.29024	0.199775	-11.4641	1.99756e-30	1.84699e-28
G6PD	2156.93	-1.59548	0.139852	-11.4084	3.79755e-30	3.48827e-28
TUBA3C	137.515	-5.42464	0.47733	-11.3645	6.27969e-30	5.7494e-28
C10orf88B	8.10695	-2.00336	0.177451	-11.2897	1.47596e-29	1.32534e-27
TMPOP2	4.35139	-1.67207	0.148234	-11.2799	1.64966e-29	1.47658e-27
DDX11	569.348	-1.01736	0.0902805	-11.2689	1.869e-29	1.66758e-27
PAGE1	55.822	-5.14815	0.457212	-11.2599	2.0704e-29	1.84141e-27
CDKN2A	806.133	-1.60878	0.142887	-11.2591	2.08852e-29	1.85164e-27
TP73	159.401	-1.68789	0.149918	-11.2587	2.09749e-29	1.85373e-27
TKTL1	26.7603	-3.01659	0.268072	-11.2529	2.24054e-29	1.97393e-27
NUDT1	526.082	-1.10053	0.0979413	-11.2366	2.69433e-29	2.35153e-27
ZNF367	435.541	-1.09925	0.0981305	-11.2019	3.99005e-29	3.46085e-27
SCIRT	65.8974	-2.51888	0.225153	-11.1874	4.69845e-29	4.05021e-27
PSRC1	250.659	-1.11507	0.100537	-11.0912	1.38476e-28	1.17562e-26
TLCD3B	13.1372	-1.77852	0.161221	-11.0316	2.69004e-28	2.24967e-26
PAFAH1B3	909.97	-1.42306	0.129252	-11.01	3.42106e-28	2.85252e-26
MAGEA11	20.5414	-5.66465	0.51655	-10.9663	5.54916e-28	4.586e-26
FAUP4	100.772	-1.88371	0.17246	-10.9226	8.9932e-28	7.38866e-26
REEP2	60.9641	-1.97652	0.18146	-10.8923	1.25421e-27	1.02145e-25
EPO	185.688	-3.05194	0.280704	-10.8724	1.55974e-27	1.26166e-25
SEPTIN14	8.50675	-5.0886	0.468312	-10.8658	1.67702e-27	1.34623e-25
PAGE2B	37.6604	-4.24918	0.391327	-10.8584	1.81972e-27	1.45661e-25
SNHG3	610.737	-1.19585	0.110685	-10.804	3.29473e-27	2.59284e-25
DDN	7.37669	-2.32646	0.217411	-10.7007	1.00972e-26	7.70795e-25
DMBT1	48.7349	-3.26165	0.305409	-10.6796	1.26808e-26	9.62781e-25
DEPDC1B	267.924	-1.58081	0.148255	-10.6627	1.52069e-26	1.14835e-24
MIR924HG	25.5064	-2.30694	0.216555	-10.6529	1.69052e-26	1.27316e-24
SCAT2	16.2716	-1.2996	0.122054	-10.6478	1.78584e-26	1.34134e-24
PAQR4	349.312	-1.21845	0.114656	-10.627	2.2324e-26	1.66781e-24
ENPP6	55.6038	-2.74449	0.259024	-10.5955	3.12629e-26	2.29283e-24
CDCA7	213.118	-2.17834	0.206021	-10.5734	3.95932e-26	2.88115e-24
SLC7A10	57.9218	-3.28183	0.314244	-10.4436	1.56783e-25	1.11483e-23
CA9	616.12	-3.26542	0.313901	-10.4027	2.4102e-25	1.70086e-23
C18orf54	70.5352	-1.11103	0.106813	-10.4016	2.43761e-25	1.71588e-23
TET1	73.732	-1.38921	0.13372	-10.3889	2.78423e-25	1.95008e-23
DNMT3B	142.318	-1.0771	0.103844	-10.3723	3.31523e-25	2.3047e-23
MYLK-AS1	32.312	-1.05856	0.10229	-10.3486	4.24638e-25	2.93745e-23
MYB	31.591	-1.53991	0.149166	-10.3235	5.5182e-25	3.79848e-23
ZNF556	12.6859	-2.50878	0.243035	-10.3227	5.56316e-25	3.82004e-23
LINC00501	4.81899	-2.89403	0.281337	-10.2867	8.08957e-25	5.50091e-23
PLEKHS1	29.8603	-2.69146	0.262131	-10.2676	9.86431e-25	6.65924e-23
ZNF296	68.1311	-1.45127	0.14149	-10.2571	1.09968e-24	7.37046e-23
DEPDC1-AS1	1.66369	-2.62072	0.255703	-10.2491	1.19474e-24	7.98852e-23
MAGEA10	8.98823	-5.05694	0.493742	-10.2421	1.28461e-24	8.56899e-23
CLEC2L	57.3511	-3.91334	0.382354	-10.2349	1.384e-24	9.21001e-23
MILIP	128.68	-1.44584	0.141282	-10.2337	1.40078e-24	9.29957e-23
NT5DC2	1284.56	-1.39684	0.136588	-10.2266	1.50658e-24	9.97832e-23
FAM83D	594.667	-1.06553	0.105009	-10.147	3.4157e-24	2.22545e-22
RCOR2	43.4282	-2.11599	0.208591	-10.1442	3.51513e-24	2.28492e-22
ZNF492	11.1785	-2.48042	0.246074	-10.08	6.77411e-24	4.32308e-22
ZNF93	75.592	-1.3903	0.138125	-10.0655	7.8462e-24	4.99589e-22
TRIM45	187.003	-1.02158	0.101647	-10.0503	9.15563e-24	5.80326e-22
ZNF90	28.5269	-1.62898	0.162177	-10.0444	9.71958e-24	6.13297e-22
PPFIA4	36.8193	-2.04303	0.203607	-10.0342	1.07803e-23	6.78696e-22
UBE2SP1	12.2123	-1.41165	0.141542	-9.97332	1.9945e-23	1.23624e-21
ASRGL1	353.221	-1.37985	0.138896	-9.93445	2.94804e-23	1.81521e-21
CDCA7L	303.962	-1.19042	0.12052	-9.87735	5.2197e-23	3.17213e-21
FOXJ1	132.162	-2.77891	0.281906	-9.85756	6.35758e-23	3.82219e-21
GPR137C	89.4094	-1.06577	0.108228	-9.84752	7.02565e-23	4.21479e-21
MESP2	65.8597	-1.3963	0.141867	-9.84232	7.39829e-23	4.41941e-21
MAGEA4	18.1007	-6.16161	0.626827	-9.82983	8.37588e-23	4.99273e-21
GRASLND	21.005	-2.12872	0.216851	-9.81648	9.56215e-23	5.6637e-21
ABCA12	6.96533	-2.02871	0.206999	-9.80056	1.11959e-22	6.60344e-21
SEPTIN7P11	16.3909	-5.76539	0.591163	-9.75264	1.79737e-22	1.05126e-20
KCNMB3	63.2435	-1.17509	0.120551	-9.74765	1.88791e-22	1.10191e-20
LINC02990	19.8178	-3.15697	0.323902	-9.74666	1.90646e-22	1.1083e-20
CDH18	6.35869	-4.49812	0.461504	-9.74664	1.90677e-22	1.1083e-20
C12orf56	28.7146	-2.95377	0.303507	-9.73215	2.19894e-22	1.27548e-20
NLRP2	64.2689	-2.26626	0.23323	-9.71686	2.5555e-22	1.47923e-20
NOC2LP1	23.9796	-2.16393	0.222913	-9.7075	2.80116e-22	1.61476e-20
MTND1P23	164.203	-2.0428	0.210617	-9.69909	3.04197e-22	1.74282e-20
SEPTIN14P12	2.18376	-1.99903	0.206179	-9.69561	3.14748e-22	1.79959e-20
MPP2	36.0735	-1.72658	0.178168	-9.69077	3.30035e-22	1.87551e-20
LY6K	20.347	-2.31699	0.239389	-9.67877	3.71136e-22	2.09632e-20
TFF2	48.3486	-3.71487	0.383855	-9.6778	3.74702e-22	2.1122e-20
DHDH	26.4894	-1.65696	0.171708	-9.64991	4.9201e-22	2.75683e-20
BNIP3P17	4.28166	-2.45677	0.254702	-9.64566	5.12806e-22	2.86762e-20
MAMSTR	69.1747	-1.20561	0.125159	-9.63261	5.82312e-22	3.23692e-20
CSPG5	73.7393	-1.36073	0.141513	-9.61559	6.87151e-22	3.78961e-20
RPL10L	13.2779	-3.39284	0.353632	-9.59428	8.45054e-22	4.58818e-20
TDRD5	16.4772	-3.392	0.353937	-9.58363	9.3691e-22	5.02844e-20
KREMEN2	20.0217	-1.73371	0.1811	-9.57324	1.03604e-21	5.53926e-20
CTSV	157.63	-2.03114	0.212275	-9.56844	1.0853e-21	5.78057e-20
ZNF730	6.91274	-2.36878	0.248398	-9.53624	1.4811e-21	7.84393e-20
FXYD3	326.054	-2.49843	0.262414	-9.52097	1.71571e-21	9.01826e-20
CDKN2B-AS1	39.7	-1.28508	0.135077	-9.51369	1.84017e-21	9.65434e-20
DUSP9	1352.72	-2.07589	0.218253	-9.51136	1.88184e-21	9.85449e-20
LINC02367	15.033	-1.3876	0.146079	-9.49899	2.11945e-21	1.10781e-19
CBX2	260.663	-1.26817	0.133607	-9.4918	2.27075e-21	1.18028e-19
CLDN18	16.7433	-2.50298	0.263802	-9.48809	2.35314e-21	1.21859e-19
FOXD2-AS1	182.034	-1.16604	0.123213	-9.46358	2.97581e-21	1.53254e-19
TFAP2E	20.7206	-1.41887	0.150236	-9.44423	3.58044e-21	1.83379e-19
ANKRD26P1	12.4649	-5.0044	0.530208	-9.43857	3.77888e-21	1.9214e-19
SYNGR4	10.4324	-1.50066	0.159036	-9.43597	3.87383e-21	1.96611e-19
BSG-AS1	56.8107	-1.2751	0.135574	-9.40516	5.19527e-21	2.62253e-19
BRME1	123.914	-1.03507	0.110139	-9.39792	5.56521e-21	2.79418e-19
MEX3A	318.26	-1.2129	0.129066	-9.39747	5.58926e-21	2.80123e-19
VCX3A	7.2459	-3.64948	0.389367	-9.37287	7.05877e-21	3.51884e-19
STOX1	66.3517	-1.69088	0.180545	-9.36541	7.57522e-21	3.76958e-19
ZNF695	15.0205	-2.52674	0.270398	-9.34453	9.22966e-21	4.56852e-19
CLIC3	62.0111	-1.7278	0.185655	-9.30648	1.32142e-20	6.48353e-19
KHDC1	11.8012	-1.97389	0.212253	-9.29973	1.40808e-20	6.8846e-19
RPL7AP39	14.6062	-1.11246	0.119633	-9.29897	1.41815e-20	6.92178e-19
PPP1R15B-AS1	17.4253	-1.1362	0.122195	-9.29827	1.42754e-20	6.95547e-19
FAR2P4	11.6718	-4.11242	0.442583	-9.29187	1.51604e-20	7.33564e-19
INSL6	4.87935	-3.84324	0.413763	-9.28851	1.56462e-20	7.55764e-19
CDIPTOSP	8.40848	-1.69958	0.183051	-9.28477	1.62062e-20	7.80675e-19
ZNF681	81.2347	-1.45016	0.156304	-9.27778	1.73046e-20	8.31569e-19
LGALS14	23.4137	-6.51077	0.705038	-9.23463	2.59179e-20	1.22242e-18
ZMYND10	40.843	-1.06681	0.115867	-9.20721	3.34717e-20	1.56551e-18
H1-5	3.95336	-1.75253	0.190799	-9.18519	4.1079e-20	1.91492e-18
SBK1	80.5774	-1.48055	0.161381	-9.17421	4.54906e-20	2.11354e-18
CPA2	16.5117	-3.89697	0.424854	-9.17249	4.62218e-20	2.14396e-18
NDRG1	11606.4	-1.18948	0.129715	-9.16991	4.73397e-20	2.19218e-18
PPP4R2P4	15.3586	-1.46311	0.160856	-9.09579	9.39041e-20	4.25011e-18
TEX15	10.7614	-3.87571	0.429345	-9.02704	1.76378e-19	7.83106e-18
LINC00958	10.3514	-3.49874	0.388046	-9.01629	1.94561e-19	8.61107e-18
SRSF12	53.4968	-1.29301	0.143427	-9.01513	1.96635e-19	8.67548e-18
DPY19L2P2	23.5777	-1.35044	0.149962	-9.00524	2.152e-19	9.43513e-18
CCR10	24.9774	-1.32314	0.147043	-8.99826	2.29327e-19	1.00388e-17
RNFT2	97.9658	-1.23874	0.137839	-8.98689	2.54324e-19	1.10811e-17
PAGE5	185.897	-2.84058	0.316286	-8.98106	2.68167e-19	1.15941e-17
SNHG25	73.9223	-1.37156	0.152764	-8.97829	2.75017e-19	1.18537e-17
C19orf33	80.0425	-2.08974	0.232869	-8.97389	2.86226e-19	1.23178e-17
MMP1	86.5261	-1.86739	0.208109	-8.97312	2.88231e-19	1.23661e-17
C5orf58	49.9288	-2.25329	0.251557	-8.95738	3.32478e-19	1.41992e-17
MTMR7	214.22	-1.65025	0.184446	-8.94708	3.65007e-19	1.55366e-17
DGAT2L7P	9.33332	-1.45141	0.162225	-8.94694	3.65457e-19	1.55366e-17
PROKR1	7.14864	-2.39781	0.269275	-8.90469	5.35357e-19	2.24194e-17
TUBAL3	3.4815	-3.41845	0.384338	-8.89439	5.87403e-19	2.45622e-17
NR0B1	28.755	-3.9295	0.441882	-8.89265	5.96695e-19	2.48765e-17
ZNF723	8.05564	-4.07839	0.460377	-8.85881	8.08761e-19	3.3321e-17
HEATR6-DT	9.09469	-1.12593	0.127316	-8.84361	9.26718e-19	3.79575e-17
PLEKHB1	271.791	-2.13145	0.241264	-8.83449	1.00553e-18	4.07096e-17
TMEM132D-AS1	13.1757	-4.38929	0.497428	-8.82397	1.10474e-18	4.45329e-17
RADX	132.663	-1.10107	0.125001	-8.80851	1.2682e-18	5.09755e-17
CDH10	8.09525	-4.29578	0.488453	-8.79466	1.43486e-18	5.73452e-17
SMC4	862.839	-1.00789	0.114879	-8.77348	1.73234e-18	6.89394e-17
GFY	2.06375	-2.91455	0.332416	-8.76779	1.82215e-18	7.22056e-17
OFCC1	3.94627	-3.85547	0.439955	-8.76332	1.89576e-18	7.49106e-17
PUS1-AS1	9.66212	-1.06419	0.121531	-8.75649	2.01416e-18	7.9477e-17
PIK3CD-AS2	30.8753	-1.78217	0.203777	-8.74571	2.21613e-18	8.67137e-17
HAVCR1	45.3609	-2.54732	0.292355	-8.71308	2.95715e-18	1.14747e-16
LINC01036	6.05395	-4.08237	0.468703	-8.70993	3.04074e-18	1.17828e-16
ARHGEF2-AS2	10.9569	-1.38513	0.159936	-8.66056	4.69448e-18	1.80165e-16
SYT8	97.9217	-2.29937	0.265598	-8.65734	4.82917e-18	1.85081e-16
TYMSOS	139.572	-1.07899	0.124711	-8.65191	5.06428e-18	1.93826e-16
MAGEA8	23.7222	-3.46513	0.400628	-8.64925	5.18393e-18	1.97865e-16
IL4I1	210.708	-1.44953	0.167703	-8.64348	5.45259e-18	2.07272e-16
CXCL5	221.287	-2.88502	0.333814	-8.6426	5.49472e-18	2.08591e-16
FCGBP	629.021	-1.62572	0.188428	-8.62779	6.25514e-18	2.36496e-16
ZNF738	66.2676	-1.17526	0.136288	-8.62338	6.50054e-18	2.45113e-16
KIRREL2	7.36097	-2.41501	0.280088	-8.62231	6.56171e-18	2.47087e-16
PPP4R2P2	7.23215	-1.42292	0.16541	-8.60239	7.8074e-18	2.93207e-16
SMIM22	45.8785	-2.32565	0.270525	-8.59681	8.19647e-18	3.06995e-16
CALCR	7.14073	-2.14193	0.249403	-8.58826	8.82988e-18	3.29837e-16
ZNF883	53.6094	-1.70205	0.198243	-8.58565	9.03243e-18	3.36506e-16
SIX2	49.1584	-2.20788	0.257442	-8.5762	9.80582e-18	3.62906e-16
TTC12-DT	7.09791	-1.43287	0.167469	-8.55602	1.16835e-17	4.28437e-16
CELF4	17.4991	-1.74507	0.20413	-8.54885	1.24325e-17	4.55305e-16
LINC00540	11.0096	-2.74936	0.321666	-8.54726	1.26049e-17	4.60415e-16
PLBD1	420.68	-1.42461	0.167176	-8.52164	1.57308e-17	5.69397e-16
TWF2-DT	7.57882	-1.01216	0.118877	-8.51433	1.67558e-17	6.02914e-16
MMP10	31.7606	-2.22804	0.262216	-8.49697	1.9461e-17	6.94548e-16
GRIA2	5.37267	-3.02277	0.35598	-8.49142	2.04125e-17	7.25732e-16
AGR2	599.391	-3.15298	0.371359	-8.4904	2.05932e-17	7.31227e-16
FAM24B	23.8491	-1.14013	0.134326	-8.48779	2.10607e-17	7.45938e-16
CT83	7.53791	-4.97673	0.587801	-8.4667	2.52445e-17	8.8296e-16
CYP2W1	22.7244	-1.74777	0.20676	-8.45311	2.83645e-17	9.8349e-16
APOBEC3B	196.175	-1.43203	0.169502	-8.44843	2.9524e-17	1.02243e-15
FIBCD1	28.9147	-2.48209	0.294056	-8.4409	3.14913e-17	1.08787e-15
RPL32P20	6.92151	-2.09948	0.248892	-8.43531	3.30327e-17	1.13831e-15
ENTPD2	231.328	-1.25955	0.149725	-8.41243	4.01611e-17	1.3688e-15
SLC6A15	9.98124	-4.45948	0.531157	-8.39578	4.62823e-17	1.56979e-15
MAFA-AS1	18.4661	-2.69769	0.321936	-8.37959	5.31139e-17	1.79715e-15
PTGDR2	153.207	-1.42131	0.170192	-8.35119	6.75773e-17	2.26465e-15
SYPL1P2	7.23859	-1.13194	0.135736	-8.33932	7.47188e-17	2.498e-15
RNF17	26.0285	-3.67589	0.440826	-8.33865	7.51447e-17	2.50924e-15
POTEKP	3.72086	-2.27375	0.273846	-8.303	1.01514e-16	3.36173e-15
SPHK1	1036.66	-1.72296	0.207603	-8.29927	1.0475e-16	3.46071e-15
BBOX1-AS1	16.9231	-2.60938	0.314907	-8.28621	1.16917e-16	3.85814e-15
PTGES3L	10.9747	-1.23296	0.148888	-8.28111	1.22035e-16	4.01755e-15
LINC01424	4.13678	-1.14998	0.138872	-8.28084	1.22307e-16	4.02176e-15
PSLNR	3.55659	-3.18397	0.384908	-8.27202	1.31704e-16	4.31054e-15
KCNN1	19.4384	-1.59419	0.192773	-8.26974	1.34251e-16	4.38366e-15
DPF1	8.42383	-1.34267	0.162576	-8.25872	1.47238e-16	4.7688e-15
IL37	1.1926	-2.04036	0.247353	-8.24879	1.60007e-16	5.1526e-15
TCAM1P	25.4795	-2.61983	0.317621	-8.24827	1.60703e-16	5.16908e-15
HTR2C	3.91277	-3.85374	0.46774	-8.23908	1.73547e-16	5.56941e-15
POU2F2-AS2	54.3701	-1.96257	0.238588	-8.22579	1.93916e-16	6.20176e-15
ZNF257	39.4457	-1.51305	0.184108	-8.21827	2.06462e-16	6.57301e-15
LINC02870	13.4273	-2.87212	0.34955	-8.21662	2.09327e-16	6.65665e-15
PKIB	407.132	-1.59373	0.193969	-8.21639	2.09721e-16	6.6616e-15
DOCK3	23.3164	-1.16546	0.141939	-8.21098	2.19396e-16	6.95318e-15
LINC00628	6.09477	-1.25684	0.15322	-8.20284	2.34776e-16	7.4238e-15
VWA5B2	17.7206	-1.39242	0.169991	-8.19115	2.58746e-16	8.13583e-15
MEG3	1342.88	-1.84545	0.22536	-8.18892	2.63586e-16	8.26945e-15
SAGE1	5.6813	-4.62408	0.564774	-8.18749	2.6672e-16	8.35842e-15
RAET1K	5.03862	-1.38043	0.168703	-8.1826	2.77779e-16	8.68556e-15
IL20RB	80.2289	-1.35851	0.166423	-8.16297	3.2688e-16	1.01304e-14
PCP2	17.4472	-1.10447	0.135398	-8.15722	3.4281e-16	1.05773e-14
PPP2R2B	66.3393	-1.58427	0.194573	-8.14233	3.87747e-16	1.18983e-14
HBE1	6.73218	-3.11339	0.383251	-8.12362	4.52481e-16	1.38392e-14
NDUFA4L2	1381.17	-1.11329	0.137055	-8.12293	4.55067e-16	1.39031e-14
KIAA0319	15.6252	-1.21753	0.149929	-8.1207	4.63508e-16	1.41456e-14
LHFPL3	5.3124	-2.85513	0.352056	-8.10986	5.06776e-16	1.54157e-14
ISL2	21.6074	-1.93136	0.238244	-8.10665	5.20329e-16	1.58108e-14
TNNT1	51.1375	-2.17396	0.268569	-8.0946	5.74515e-16	1.73444e-14
LINC03040	275.836	-2.55091	0.315525	-8.08466	6.23387e-16	1.87391e-14
NCAPD2P1	25.0665	-2.19831	0.272118	-8.07853	6.55497e-16	1.96411e-14
CFAP45	21.5133	-1.31159	0.162697	-8.06157	7.53183e-16	2.24959e-14
PPP1R1B	55.3932	-2.33688	0.290056	-8.05664	7.84225e-16	2.33981e-14
ZNF99	32.1349	-2.20457	0.273722	-8.05402	8.01184e-16	2.38787e-14
VCX3B	3.39291	-2.87466	0.357389	-8.04351	8.73019e-16	2.59094e-14
PRSS2	24.4054	-3.35223	0.416829	-8.04223	8.82212e-16	2.61545e-14
LINC01905	5.0154	-2.81246	0.350029	-8.03493	9.36351e-16	2.76135e-14
ZPLD1	47.4998	-2.85852	0.355936	-8.03099	9.66855e-16	2.83935e-14
LINC00632	6.14413	-2.97935	0.37218	-8.00512	1.19353e-15	3.46149e-14
FOXD2	125.534	-1.00434	0.125485	-8.00364	1.20793e-15	3.49963e-14
SSTR3	14.6745	-2.33061	0.29126	-8.00183	1.22587e-15	3.54427e-14
PRSS21	14.8717	-2.27933	0.28533	-7.9884	1.367e-15	3.93203e-14
BEX1	188.863	-2.79324	0.349742	-7.98656	1.38752e-15	3.98694e-14
H2AC14	1.44802	-1.8788	0.236522	-7.94346	1.96613e-15	5.56395e-14
TAC3	9.49724	-1.98318	0.249732	-7.94124	2.00171e-15	5.65321e-14
CDX2	8.59236	-2.39632	0.301777	-7.94069	2.01066e-15	5.67276e-14
NEK2-DT	2.43148	-1.55434	0.195864	-7.93584	2.09081e-15	5.88705e-14
ASB11	4.58341	-2.20178	0.277831	-7.92488	2.28372e-15	6.41088e-14
LINC-ROR	5.36247	-2.47933	0.312911	-7.92343	2.31056e-15	6.47974e-14
KCTD17	630.559	-1.22077	0.154095	-7.92216	2.33421e-15	6.53953e-14
SPTSSB	50.0391	-1.9379	0.244996	-7.90994	2.57511e-15	7.15007e-14
STRIP2	113.659	-1.21428	0.153817	-7.89432	2.91892e-15	8.07269e-14
RTN4RL2	1230.07	-1.02244	0.129579	-7.89044	3.01131e-15	8.27106e-14
RPL23AP65	15.3575	-1.08711	0.137795	-7.88936	3.03746e-15	8.33471e-14
TMEM191C	12.6292	-1.01685	0.129151	-7.87332	3.45365e-15	9.44896e-14
KRT18P5	4.67674	-1.14669	0.146091	-7.84919	4.18747e-15	1.1313e-13
TIMMDC1-DT	4.65334	-1.09541	0.139562	-7.84894	4.1958e-15	1.13246e-13
ISM2	3.84508	-2.99854	0.382079	-7.84797	4.22814e-15	1.14009e-13
RPL35AP20	10.3681	-1.08935	0.138834	-7.84643	4.28042e-15	1.15308e-13
LINC01843	180.749	-1.18114	0.150673	-7.8391	4.5379e-15	1.21427e-13
DIAPH3	157.221	-1.01947	0.130216	-7.82905	4.91573e-15	1.30912e-13
HMSD	13.8824	-1.92447	0.245922	-7.82552	5.05543e-15	1.34377e-13
USH1G	4.50359	-2.61989	0.334914	-7.82256	5.17606e-15	1.37453e-13
KCNC1	7.71335	-1.83098	0.234494	-7.80821	5.80062e-15	1.52735e-13
ELOVL4	25.0251	-1.56339	0.200308	-7.80491	5.95434e-15	1.56488e-13
IGDCC3	40.2337	-2.49096	0.319331	-7.80055	6.16396e-15	1.61694e-13
OR51B5	6.55898	-2.57198	0.329841	-7.79765	6.30698e-15	1.64982e-13
RPL7AP19	3.32745	-2.6158	0.335771	-7.79044	6.67778e-15	1.73871e-13
DCAF8L1	18.9562	-3.96346	0.509359	-7.78126	7.18058e-15	1.86097e-13
WDR38	1.54994	-1.81755	0.233619	-7.78	7.25227e-15	1.87608e-13
MNS1	280.403	-1.49873	0.192676	-7.77853	7.33732e-15	1.89633e-13
PHF2P2	3.56719	-4.22586	0.543689	-7.77256	7.69139e-15	1.98236e-13
CECR7	37.7115	-2.31358	0.297963	-7.76463	8.18825e-15	2.10268e-13
UICLM	47.0235	-1.95363	0.251629	-7.76394	8.23317e-15	2.11034e-13
BSN-DT	8.21252	-1.31875	0.169969	-7.75879	8.57448e-15	2.19181e-13
SPATA31C2	2.28859	-3.36759	0.434076	-7.75806	8.62366e-15	2.20238e-13
PPP4R2P3	1.88914	-1.7926	0.231129	-7.75586	8.77498e-15	2.23549e-13
LINC03069	15.4943	-2.45265	0.316238	-7.75571	8.78524e-15	2.23549e-13
PNMA3	286.729	-1.90341	0.24589	-7.74092	9.87021e-15	2.49345e-13
NXPH4	313.429	-1.79963	0.232663	-7.73493	1.03462e-14	2.60665e-13
SLC31A1P1	1.87212	-1.97802	0.256205	-7.72045	1.15918e-14	2.9022e-13
RN7SL8P	3.70605	-2.93799	0.380623	-7.7189	1.17335e-14	2.92974e-13
LHFPL3-AS2	45.15	-2.44387	0.316613	-7.71879	1.17436e-14	2.92974e-13
UBA52P6	5.38307	-1.01457	0.131469	-7.71717	1.18944e-14	2.96206e-13
SLC2A1	536.001	-1.22891	0.159263	-7.71624	1.19815e-14	2.98111e-13
TRPM5	4.47177	-1.80301	0.233729	-7.71412	1.2182e-14	3.02564e-13
CCDC144NL	5.34522	-3.57673	0.464584	-7.69877	1.37378e-14	3.391e-13
TRNP1	1051.34	-1.48549	0.193041	-7.69521	1.41265e-14	3.47776e-13
SLITRK1	3.3317	-3.92258	0.510013	-7.69113	1.45844e-14	3.57789e-13
IL12A	11.4876	-1.19283	0.155111	-7.69018	1.46934e-14	3.59631e-13
TCF24	2.51929	-2.94303	0.383103	-7.68209	1.56516e-14	3.82332e-13
FMNL1-AS1	10.4773	-1.13786	0.148209	-7.67738	1.62369e-14	3.96137e-13
NPM1P9	2.41552	-1.18407	0.154229	-7.67731	1.62465e-14	3.96137e-13
COL9A2	191.017	-1.35951	0.177169	-7.67351	1.67357e-14	4.07003e-13
DNAJB13	7.13457	-1.52816	0.199256	-7.66935	1.72864e-14	4.19667e-13
HOXA11	15.1499	-2.55461	0.33383	-7.65244	1.97205e-14	4.76283e-13
SLC16A3	1237.98	-1.25352	0.163868	-7.6496	2.01603e-14	4.86069e-13
CFAP107	3.22193	-2.91872	0.381645	-7.64773	2.04555e-14	4.92337e-13
COL24A1	50.1921	-1.81234	0.237066	-7.64486	2.09176e-14	5.02597e-13
DLX2	5.61061	-2.45345	0.321046	-7.64207	2.13758e-14	5.12288e-13
LVRN	9.89103	-1.59312	0.208774	-7.63082	2.33271e-14	5.57146e-13
CD7	455.595	-1.30517	0.171218	-7.62287	2.481e-14	5.9097e-13
NPAP1P9	29.0401	-2.50184	0.328508	-7.61575	2.62174e-14	6.2352e-13
LINC02046	2.26027	-3.9235	0.515436	-7.61201	2.69866e-14	6.40725e-13
LINC01748	15.9273	-2.50544	0.329248	-7.60959	2.74971e-14	6.51191e-13
EZHIP	8.29637	-3.63533	0.477819	-7.60818	2.7798e-14	6.5776e-13
GRIK2	22.0893	-2.05623	0.270289	-7.60752	2.79405e-14	6.60355e-13
MEG9	15.7089	-2.11641	0.278202	-7.60745	2.79548e-14	6.60355e-13
FAM133A	170.455	-2.56055	0.336599	-7.6071	2.80308e-14	6.61594e-13
SORCS1	19.8985	-2.8179	0.370893	-7.59759	3.01686e-14	7.09658e-13
TCL6	19.4992	-2.00152	0.263744	-7.58886	3.22734e-14	7.58534e-13
SEMA3E	80.4002	-2.85915	0.376886	-7.58623	3.29341e-14	7.73412e-13
GPRC5D	12.6556	-1.00405	0.132432	-7.58163	3.41243e-14	8.00691e-13
LINC02505	2.21951	-3.9317	0.518935	-7.57648	3.55063e-14	8.31031e-13
FER1L5	10.9477	-1.30385	0.17232	-7.56641	3.8367e-14	8.94996e-13
ZNF826P	90.3873	-1.42816	0.188823	-7.56352	3.92315e-14	9.12834e-13
DAND5	8.0194	-1.34409	0.177756	-7.56143	3.98652e-14	9.25321e-13
TPRXL	14.7932	-2.21401	0.293153	-7.55241	4.27285e-14	9.87691e-13
ARMC3	3.49345	-2.35117	0.311906	-7.53805	4.77043e-14	1.09279e-12
DSCR8	71.38	-3.10773	0.412349	-7.53665	4.82185e-14	1.10367e-12
RPS3P4	11.6791	-1.15777	0.153714	-7.53198	4.9976e-14	1.14203e-12
RXFP4	2.5101	-2.30679	0.306625	-7.52314	5.3475e-14	1.22099e-12
UPK1A	20.08	-1.66547	0.221662	-7.51355	5.75467e-14	1.30969e-12
LINC01579	4.31793	-2.9264	0.389637	-7.51056	5.88746e-14	1.33882e-12
PPP4R2P6	5.02332	-1.26526	0.168793	-7.49591	6.58394e-14	1.48875e-12
SLC1A5	1242.08	-1.14728	0.153058	-7.4957	6.59479e-14	1.49e-12
ZNF385C	69.6571	-1.16252	0.155313	-7.485	7.15453e-14	1.59587e-12
GCNT1	133.211	-1.17161	0.156596	-7.48173	7.33522e-14	1.63357e-12
EFHC2	10.0963	-2.07114	0.277143	-7.4732	7.82681e-14	1.73753e-12
PPM1E	126.419	-1.56336	0.20921	-7.47269	7.85691e-14	1.74145e-12
TNNI2	53.7663	-1.23423	0.165397	-7.46225	8.50572e-14	1.87783e-12
PRR7-AS1	8.3517	-1.21586	0.162951	-7.46152	8.55312e-14	1.8868e-12
PHEX	46.1717	-1.64575	0.22078	-7.45424	9.03903e-14	1.98307e-12
CNGB3	5.84146	-1.84453	0.247758	-7.44489	9.7024e-14	2.11865e-12
MIR6835	1.1321	-1.86245	0.250515	-7.43448	1.04982e-13	2.28706e-12
CPA1	10.9292	-2.81979	0.37984	-7.42363	1.13953e-13	2.47482e-12
LINC01694	29.4821	-2.02446	0.272796	-7.42115	1.16107e-13	2.51768e-12
IMPDH1P8	2.95061	-1.33762	0.1805	-7.41062	1.25714e-13	2.71969e-12
LINC00664	10.2869	-1.66206	0.2245	-7.40338	1.32756e-13	2.86541e-12
STARD6	1.45724	-2.05087	0.277035	-7.40293	1.33215e-13	2.87311e-12
MYADML2	2.73946	-1.69363	0.229241	-7.38796	1.49099e-13	3.19599e-12
SPATA3-AS1	6.49159	-1.45861	0.197481	-7.38611	1.5119e-13	3.23833e-12
PAGE2	77.4857	-3.98893	0.541028	-7.37287	1.66997e-13	3.56328e-12
MIR493HG	6.76609	-2.37184	0.322249	-7.36028	1.83526e-13	3.89816e-12
SH2D6	26.961	-1.08905	0.148001	-7.35841	1.8611e-13	3.9419e-12
GLYATL2	2.14324	-2.02362	0.27526	-7.35165	1.95772e-13	4.14256e-12
HERC2P5	2.13122	-2.19277	0.299429	-7.32317	2.42181e-13	5.05962e-12
TCP10L3	7.86325	-2.36861	0.323614	-7.31924	2.4938e-13	5.19452e-12
DDN-AS1	7.70146	-1.19263	0.16306	-7.31404	2.59227e-13	5.39162e-12
FABP6	13.736	-2.3981	0.327972	-7.31191	2.63365e-13	5.47363e-12
GTSF1	294.179	-2.27159	0.310757	-7.30987	2.6741e-13	5.54534e-12
DLG1-AS1	3.73687	-1.2642	0.172982	-7.30829	2.70573e-13	5.60679e-12
KIF4B	0.835203	-1.72405	0.235971	-7.3062	2.74813e-13	5.68204e-12
FSIP1	17.1747	-1.32354	0.181187	-7.30481	2.77661e-13	5.72823e-12
LINC02924	16.2367	-1.05838	0.144903	-7.30406	2.79221e-13	5.75618e-12
CTSE	68.199	-2.32085	0.317787	-7.30316	2.81081e-13	5.78863e-12
KRTAP5-7	6.10569	-1.98169	0.271513	-7.29868	2.90605e-13	5.96453e-12
PRSS1	12.002	-3.67766	0.503927	-7.29799	2.92103e-13	5.9865e-12
FAM225A	11.1075	-1.31899	0.181001	-7.28722	3.16424e-13	6.45192e-12
SLFN13	352.242	-1.45005	0.199365	-7.27333	3.50743e-13	7.11543e-12
LINC01572	9.04029	-1.11237	0.15305	-7.26805	3.64715e-13	7.36156e-12
PITX2	13.7537	-2.84155	0.391285	-7.2621	3.81129e-13	7.6818e-12
LINC03068	6.45388	-2.64689	0.364838	-7.25496	4.01778e-13	8.05742e-12
OR7E128P	3.3202	-1.36455	0.188237	-7.24907	4.19632e-13	8.40944e-12
MKRN9P	3.8573	-2.84224	0.392543	-7.24058	4.46774e-13	8.92146e-12
CCDC13-AS1	13.2367	-1.30626	0.180489	-7.23735	4.57534e-13	9.12332e-12
KCNMB2-AS1	57.7258	-1.7355	0.2401	-7.22821	4.89403e-13	9.68983e-12
IGSF1	438.57	-1.63837	0.226999	-7.21753	5.29415e-13	1.04378e-11
GJA3	8.10862	-1.75404	0.243279	-7.21001	5.59462e-13	1.1007e-11
ITPKA	430.49	-1.10034	0.152852	-7.19871	6.0785e-13	1.19004e-11
KSR2	16.1143	-1.61808	0.224788	-7.19823	6.09981e-13	1.19338e-11
RNF186	13.3485	-1.61855	0.22502	-7.19293	6.34173e-13	1.23985e-11
SLC25A5P5	4.35377	-1.57962	0.219688	-7.19031	6.46443e-13	1.26207e-11
LINC01807	8.87834	-2.31298	0.321698	-7.18991	6.48363e-13	1.26494e-11
NPAS1	34.2479	-1.11981	0.155777	-7.18855	6.54815e-13	1.27664e-11
SPRY4-AS1	5.2629	-1.41815	0.197383	-7.18478	6.73134e-13	1.30962e-11
SFN	1631.56	-1.53078	0.213122	-7.18265	6.83745e-13	1.32842e-11
OTX1	65.2498	-1.2824	0.178811	-7.17184	7.3996e-13	1.43168e-11
SHISAL2A	35.5998	-1.48151	0.206719	-7.16677	7.67853e-13	1.4836e-11
ZNF793-AS1	32.7845	-1.39088	0.194182	-7.16276	7.90687e-13	1.52561e-11
FBXO41	98.6809	-1.08513	0.151539	-7.1607	8.02646e-13	1.54762e-11
EYA1	10.1494	-2.15184	0.300725	-7.15551	8.33636e-13	1.60076e-11
AXDND1	9.24755	-1.2489	0.174771	-7.14589	8.94142e-13	1.70526e-11
RNU6-8	18.7036	-1.06073	0.148464	-7.14468	9.02068e-13	1.71804e-11
RPL13P8	3.34726	-1.30769	0.18325	-7.13614	9.59898e-13	1.81706e-11
KLF2P4	1.89292	-3.50052	0.491007	-7.12928	1.00895e-12	1.90734e-11
ART5	14.0326	-1.96217	0.276039	-7.10832	1.17465e-12	2.20127e-11
ADAM23	135.738	-1.65039	0.232312	-7.1042	1.21024e-12	2.26192e-11
COL2A1	495.296	-2.84373	0.40079	-7.0953	1.29067e-12	2.40901e-11
P2RX6	29.3156	-1.40716	0.198386	-7.09304	1.31202e-12	2.4456e-11
ELDR	1.58974	-1.67753	0.236609	-7.08987	1.34237e-12	2.50051e-11
LINC01511	1.73418	-2.84674	0.40158	-7.08884	1.3524e-12	2.51752e-11
TPH1	13.8455	-1.16766	0.164863	-7.08259	1.41485e-12	2.62855e-11
H2BC16P	1.99512	-1.91558	0.27058	-7.07954	1.44636e-12	2.68352e-11
PIP5KL1	16.5222	-1.10455	0.15607	-7.07731	1.46982e-12	2.71985e-11
MEG8	5.41225	-2.46899	0.348993	-7.07461	1.49871e-12	2.77148e-11
LRP8	83.4491	-1.14297	0.161596	-7.07303	1.51587e-12	2.79768e-11
ZNF670-ZNF695	3.89633	-1.35705	0.192178	-7.06143	1.64799e-12	3.03152e-11
KNOP1P5	7.87101	-3.54406	0.502307	-7.05556	1.71906e-12	3.15397e-11
LINC00661	5.37493	-2.5193	0.357117	-7.05455	1.73165e-12	3.17499e-11
SLC30A8	3.82557	-2.52795	0.358708	-7.04736	1.82338e-12	3.32793e-11
CDHR17P	16.9056	-2.38257	0.338099	-7.04696	1.82864e-12	3.33536e-11
RPL7AP75	38.9043	-1.37432	0.195491	-7.03011	2.06375e-12	3.74228e-11
UPK3A	454.938	-2.26113	0.321717	-7.02834	2.08998e-12	3.78606e-11
DKK1	829.795	-2.25249	0.320532	-7.02735	2.10489e-12	3.80947e-11
TMEM249	7.2832	-1.15461	0.164318	-7.0267	2.11479e-12	3.82491e-11
UPK1A-AS1	11.9707	-2.01684	0.287251	-7.02117	2.20014e-12	3.96903e-11
ZNF486	72.6006	-1.18062	0.168209	-7.01877	2.23827e-12	4.03522e-11
CLVS2	20.6078	-3.39665	0.484079	-7.01672	2.27142e-12	4.09236e-11
LINC02893	16.7938	-2.66427	0.379833	-7.01433	2.31045e-12	4.15466e-11
FADS1	5400.1	-1.00392	0.143239	-7.00873	2.4049e-12	4.30792e-11
SUN3	3.23595	-1.98344	0.283485	-6.99665	2.62162e-12	4.66926e-11
MIOX	53.558	-1.74059	0.248819	-6.99541	2.64479e-12	4.70753e-11
CHRNA5	20.984	-1.17268	0.167829	-6.98733	2.8017e-12	4.97416e-11
LINC02228	6.16408	-3.00886	0.431069	-6.98	2.95175e-12	5.22402e-11
KISS1R	16.0956	-2.35095	0.336836	-6.97952	2.96189e-12	5.23535e-11
KASH5	16.5786	-2.00193	0.287164	-6.97137	3.1386e-12	5.5233e-11
SIX3	2.98815	-3.01091	0.432002	-6.96966	3.17698e-12	5.58733e-11
TFAP2A-AS1	20.4796	-1.5286	0.219685	-6.95815	3.44778e-12	6.03706e-11
IGHG1	48202.5	-1.99125	0.286218	-6.9571	3.47348e-12	6.07826e-11
SOHLH2	26.8773	-3.36953	0.484447	-6.95542	3.51512e-12	6.14575e-11
HSPA7	154.444	-1.23936	0.178628	-6.9382	3.97117e-12	6.88468e-11
OVOL3	1.70173	-1.41859	0.20447	-6.9379	3.97961e-12	6.89078e-11
UGT8	23.726	-2.00295	0.288855	-6.9341	4.08813e-12	7.06559e-11
ZNF300P1	42.8337	-1.43069	0.206383	-6.9322	4.14338e-12	7.15666e-11
SGPP2	120.194	-1.60815	0.232262	-6.92386	4.39487e-12	7.56307e-11
CASC20	13.2738	-2.81688	0.407275	-6.91642	4.63199e-12	7.94671e-11
ZNF534	6.65075	-2.0892	0.302068	-6.91632	4.6353e-12	7.94752e-11
LINC01901	3.7661	-2.49556	0.36125	-6.90812	4.91128e-12	8.38479e-11
CSAG1	225.171	-2.57295	0.373009	-6.89783	5.28026e-12	8.94929e-11
SLC12A9-AS1	9.94332	-1.14059	0.165523	-6.89081	5.54763e-12	9.3628e-11
PRECSIT	124.779	-1.12483	0.163354	-6.88587	5.74352e-12	9.68756e-11
TUBA4B	41.4115	-1.35146	0.196474	-6.87855	6.04652e-12	1.01437e-10
CCDC144NL-AS1	73.906	-1.34757	0.196022	-6.8746	6.21629e-12	1.04036e-10
FAM227A	20.1495	-1.22513	0.178364	-6.86872	6.47806e-12	1.08287e-10
CKMT1B	23.7969	-2.50713	0.365052	-6.86787	6.51698e-12	1.08873e-10
ZNF729	2.90138	-3.30965	0.482131	-6.86463	6.66643e-12	1.11171e-10
LINC02253	12.927	-2.91626	0.425093	-6.86029	6.87223e-12	1.14398e-10
CLPSL2	1.90337	-2.66612	0.388836	-6.85667	7.04839e-12	1.17191e-10
ANKRD65	381.834	-1.32569	0.193629	-6.84653	7.56602e-12	1.255e-10
STAR	10.2533	-1.56992	0.229563	-6.83871	7.99091e-12	1.32001e-10
LIF-AS2	11.6898	-1.73774	0.254141	-6.8377	8.04729e-12	1.32776e-10
ANKRD7	2.7022	-2.24005	0.328167	-6.82596	8.73417e-12	1.43517e-10
ZNF239	76.1643	-1.20481	0.176534	-6.82484	8.80221e-12	1.44466e-10
UTS2B	29.1421	-1.52079	0.222938	-6.8216	9.00318e-12	1.47332e-10
OR7E126P	3.06539	-1.1179	0.163899	-6.82064	9.06343e-12	1.48232e-10
NECTIN4	33.8959	-1.38518	0.203147	-6.81861	9.19243e-12	1.49991e-10
IGSF3	732.473	-1.06214	0.156169	-6.8012	1.0375e-11	1.67917e-10
LINC02820	5.40312	-2.58783	0.380853	-6.79482	1.08444e-11	1.7501e-10
H2AC12	1.29294	-1.52621	0.225079	-6.78079	1.19518e-11	1.91997e-10
LINC01610	5.53208	-2.52285	0.37216	-6.77894	1.21062e-11	1.94254e-10
CHST5	2.67349	-2.46605	0.36387	-6.77729	1.2245e-11	1.96369e-10
DSCR4-IT1	3.65848	-3.75023	0.553727	-6.7727	1.26399e-11	2.02238e-10
MYLK2	7.39077	-1.03297	0.153026	-6.75031	1.47533e-11	2.34979e-10
MED15P9	2.31793	-3.44695	0.510671	-6.74984	1.4801e-11	2.35605e-10
OR2B6	12.6988	-1.13603	0.168366	-6.7474	1.50521e-11	2.39467e-10
LAG3	242.075	-1.11776	0.165661	-6.74725	1.5067e-11	2.39566e-10
RBPJL	2.46319	-2.02381	0.300136	-6.74298	1.55166e-11	2.46088e-10
NELL1	2.64374	-3.33086	0.494138	-6.74074	1.5758e-11	2.48578e-10
CPA6	16.3123	-1.82119	0.270432	-6.73436	1.64654e-11	2.58819e-10
RNASE2	20.7625	-1.47494	0.21902	-6.7343	1.64718e-11	2.58819e-10
PLAC1	2.80601	-2.06151	0.306151	-6.73364	1.65475e-11	2.59716e-10
TMEM145	54.7664	-1.35363	0.201264	-6.72563	1.7484e-11	2.73192e-10
LINC00506	4.5071	-1.38636	0.206297	-6.72019	1.81485e-11	2.82943e-10
ZNF98	6.69023	-2.32221	0.345568	-6.71997	1.81758e-11	2.8321e-10
SLC30A3	46.3953	-1.55169	0.23109	-6.71467	1.88491e-11	2.93376e-10
FOXP1-DT	5.37757	-1.00831	0.150171	-6.71442	1.88821e-11	2.93726e-10
ZNF300	125.025	-1.01711	0.151621	-6.70823	1.96997e-11	3.0509e-10
RN7SL221P	2.68625	-1.31695	0.196899	-6.68846	2.25532e-11	3.46029e-10
MIR9-3HG	55.0048	-1.58745	0.237543	-6.68278	2.34449e-11	3.58729e-10
SLC12A5	68.5212	-1.12247	0.168125	-6.67642	2.44846e-11	3.74024e-10
POU2AF3	138.355	-1.06854	0.160088	-6.67471	2.47724e-11	3.77802e-10
LINC01139	53.6057	-2.442	0.365987	-6.67236	2.51723e-11	3.83484e-10
H4C1	0.91041	-1.49837	0.224919	-6.66181	2.70471e-11	4.11152e-10
AACSP1	7.47242	-2.87765	0.43199	-6.66138	2.71263e-11	4.12132e-10
CLCN3P1	4.12279	-2.13775	0.321074	-6.65813	2.77333e-11	4.21126e-10
SLC44A4	71.4981	-1.19266	0.179308	-6.65148	2.90164e-11	4.39656e-10
NTMT2	2.20382	-2.51761	0.378662	-6.64871	2.95673e-11	4.47036e-10
PMAIP1	50.6621	-1.20884	0.181832	-6.6481	2.96898e-11	4.48406e-10
PTPRN	5.35244	-1.41219	0.212496	-6.64574	3.01703e-11	4.54638e-10
LINC01404	1.94495	-2.47	0.371904	-6.64149	3.10526e-11	4.66472e-10
LINC01992	3.68744	-3.61517	0.544699	-6.63701	3.20114e-11	4.80102e-10
FCGR2C	74.0704	-1.28333	0.193384	-6.63614	3.21994e-11	4.82664e-10
LINC02043	2.90136	-1.12421	0.169726	-6.6237	3.50323e-11	5.23728e-10
RTL1	5.28577	-2.60357	0.39362	-6.61443	3.72983e-11	5.55234e-10
P2RY4	2.36362	-1.94039	0.293542	-6.61025	3.83676e-11	5.70847e-10
PATJ-DT	2.38286	-1.39705	0.211559	-6.60359	4.01322e-11	5.95521e-10
RBP2	25.293	-1.93842	0.293667	-6.60074	4.09101e-11	6.06422e-10
TEX14BP	10.6338	-1.2227	0.185303	-6.59837	4.15705e-11	6.15885e-10
ENTPD3	13.2232	-1.68898	0.256111	-6.5947	4.2613e-11	6.30663e-10
ATP5PBP3	1.90636	-2.6299	0.398912	-6.59267	4.31975e-11	6.38303e-10
PKIA-AS1	2.49871	-2.38952	0.362781	-6.58665	4.49852e-11	6.63668e-10
STEAP1B	11.6535	-1.27667	0.19383	-6.58655	4.50169e-11	6.63785e-10
BIRC7	15.415	-1.5384	0.233571	-6.58642	4.50563e-11	6.64017e-10
PLA2G7	378.763	-1.03095	0.156639	-6.58167	4.65196e-11	6.83425e-10
LRP4-AS1	4.15257	-1.09245	0.166126	-6.57599	4.83295e-11	7.08159e-10
RHEX	194.722	-1.58266	0.240702	-6.57521	4.85853e-11	7.11534e-10
MAGEB2	144.948	-3.49094	0.531021	-6.57401	4.8978e-11	7.16911e-10
CDKN2A-AS1	3.00249	-1.26038	0.191843	-6.56982	5.03764e-11	7.36226e-10
ARID3A	905.258	-1.11721	0.170311	-6.55982	5.38739e-11	7.83255e-10
LYG2	6.71665	-1.20376	0.183602	-6.55638	5.51287e-11	7.99423e-10
HOXB13	35.0946	-2.77908	0.424084	-6.55315	5.63345e-11	8.16487e-10
PRELID3BP4	1.58527	-1.74198	0.265953	-6.54997	5.75489e-11	8.32794e-10
WASIR2	2.65474	-1.58979	0.242774	-6.54845	5.81369e-11	8.40436e-10
LINC01087	2.71167	-2.69026	0.411176	-6.54286	6.03524e-11	8.70665e-10
DOC2A	15.8613	-1.1725	0.179336	-6.53804	6.23317e-11	8.97832e-10
SMPDL3B	90.3225	-1.3351	0.204401	-6.53177	6.49962e-11	9.32856e-10
LIN28B	121.699	-3.40726	0.522344	-6.52302	6.89055e-11	9.85932e-10
MSMB	19.2987	-1.62015	0.248608	-6.51689	7.17822e-11	1.02605e-09
DQX1	111.979	-2.1321	0.327275	-6.5147	7.28344e-11	1.03897e-09
C1QL4	20.8439	-1.68069	0.258066	-6.51264	7.38437e-11	1.05283e-09
DUSP13B	10.8705	-1.9121	0.293634	-6.51186	7.4226e-11	1.05774e-09
LINC02714	9.30695	-2.1518	0.331118	-6.49858	8.10791e-11	1.14839e-09
EGLN3	491.215	-1.2446	0.191528	-6.49829	8.12379e-11	1.15006e-09
ADGRB2	36.9611	-1.19517	0.183931	-6.49794	8.1427e-11	1.15215e-09
SALL4	83.6207	-1.54382	0.237952	-6.48794	8.70177e-11	1.22568e-09
GNAZ	599.197	-1.10655	0.170659	-6.48397	8.93405e-11	1.25714e-09
PTF1A	3.13988	-3.24074	0.500025	-6.48115	9.10258e-11	1.27957e-09
ASB9P1	16.4845	-1.44483	0.222999	-6.47911	9.22649e-11	1.29634e-09
COL6A4P1	3.63583	-1.49005	0.230035	-6.47749	9.32615e-11	1.30968e-09
MRLN	1.97023	-2.4541	0.379112	-6.4733	9.58833e-11	1.34246e-09
TRAM1L1	45.5597	-1.40355	0.216852	-6.4724	9.6456e-11	1.34913e-09
IQCD	71.3611	-1.01698	0.157243	-6.4676	9.95692e-11	1.39129e-09
IGF2BP3	181.313	-1.61431	0.249828	-6.46168	1.03544e-10	1.44466e-09
CT55	4.0203	-3.5189	0.545389	-6.45209	1.10322e-10	1.53008e-09
RPSAP69	2.3702	-1.46976	0.227918	-6.44865	1.12848e-10	1.56203e-09
PKIA	39.055	-1.40458	0.217908	-6.44572	1.1505e-10	1.59172e-09
BSND	6.66076	-1.95242	0.302969	-6.4443	1.16134e-10	1.60434e-09
GIPR	45.1838	-1.21594	0.188922	-6.43619	1.22507e-10	1.68822e-09
CT47B1	1.62338	-3.19609	0.496873	-6.43241	1.25593e-10	1.7265e-09
ZNF781	41.7324	-1.08408	0.168612	-6.42946	1.28056e-10	1.75864e-09
LINC02466	4.89677	-2.09228	0.325453	-6.42883	1.28589e-10	1.76423e-09
GPR88	1995.96	-1.8188	0.282942	-6.42818	1.2914e-10	1.77005e-09
CADM2	28.8736	-1.99916	0.311018	-6.4278	1.29463e-10	1.77361e-09
ZNF215	29.7402	-1.27239	0.19799	-6.42655	1.30534e-10	1.78741e-09
SLC12A5-AS1	21.4525	-1.29554	0.201644	-6.42489	1.31961e-10	1.80607e-09
RDH8	11.5748	-2.35221	0.366435	-6.41916	1.37026e-10	1.87173e-09
GFRA3	11.2757	-1.94149	0.302551	-6.41706	1.38931e-10	1.89683e-09
MAP3K15	17.3875	-1.33259	0.207787	-6.41327	1.42434e-10	1.94181e-09
CASKIN1	14.613	-1.47946	0.230804	-6.41004	1.45479e-10	1.98043e-09
CAMKV	3.23445	-2.1781	0.339811	-6.40974	1.45766e-10	1.98337e-09
LINC00668	24.2802	-2.50122	0.390418	-6.40652	1.48875e-10	2.02209e-09
CCDC13	41.7216	-1.10537	0.172813	-6.39633	1.59158e-10	2.15409e-09
CT45A10	3.00314	-4.57708	0.716604	-6.38717	1.68979e-10	2.2826e-09
SMIM43	5.11119	-1.53057	0.239969	-6.3782	1.79182e-10	2.40834e-09
SNHG27	6.99957	-3.21754	0.504895	-6.37269	1.85745e-10	2.48987e-09
LINC00189	29.5173	-1.53647	0.241123	-6.37216	1.86383e-10	2.49723e-09
LINC03092	4.83803	-2.6206	0.411619	-6.36657	1.93306e-10	2.58628e-09
RPL22P12	0.588016	-1.43788	0.22595	-6.36372	1.96922e-10	2.63089e-09
SPATA31D1	3.66171	-4.26776	0.670802	-6.36218	1.98916e-10	2.65499e-09
LINC03098	1.39892	-2.15175	0.338293	-6.36059	2.00981e-10	2.68e-09
FOXP4-AS1	19.7523	-1.2087	0.190034	-6.36043	2.01184e-10	2.68073e-09
GABRA3	45.4506	-2.6928	0.423504	-6.35838	2.03898e-10	2.71373e-09
LCN15	3.2162	-2.2104	0.347962	-6.35241	2.1197e-10	2.81448e-09
CPNE6	13.7445	-1.54937	0.244374	-6.34017	2.29506e-10	3.02438e-09
SLC36A2	1.87162	-1.71653	0.270868	-6.33715	2.34052e-10	3.07502e-09
TMIE	98.3499	-1.13018	0.178343	-6.33711	2.34117e-10	3.07502e-09
MCHR1	222.292	-1.18152	0.186481	-6.33585	2.36042e-10	3.0974e-09
PPIAP77	18.3158	-1.08032	0.170637	-6.33108	2.43457e-10	3.18723e-09
LINC01297	2.7564	-3.16921	0.501081	-6.32474	2.53666e-10	3.31161e-09
PYCR1	1053.49	-1.27671	0.20212	-6.31661	2.67364e-10	3.48232e-09
FRMD5	3.63134	-1.46241	0.231559	-6.3155	2.69287e-10	3.5041e-09
LINC02840	2.22735	-3.49279	0.55384	-6.30649	2.85434e-10	3.69876e-09
GCNT3	374.84	-1.44196	0.228725	-6.30432	2.89465e-10	3.74927e-09
MLLT11	307.356	-1.04373	0.165585	-6.30331	2.91358e-10	3.77204e-09
HTR3A	11.3544	-1.96945	0.312578	-6.30069	2.9633e-10	3.8258e-09
SPAG17	7.39243	-1.60783	0.255234	-6.29943	2.98751e-10	3.84995e-09
SATB1-AS1	15.9902	-1.29752	0.205985	-6.29912	2.99345e-10	3.85584e-09
RHOXF2	2.86365	-3.68034	0.584291	-6.2988	2.99955e-10	3.85837e-09
PCDHA1	20.8673	-1.96431	0.31219	-6.29204	3.13314e-10	4.01363e-09
INAVA	343.046	-1.41587	0.225278	-6.285	3.27856e-10	4.1827e-09
SLC6A14	12.1953	-2.41759	0.384707	-6.28424	3.29459e-10	4.20124e-09
SMARCE1P6	2.70252	-1.31595	0.209408	-6.28415	3.29644e-10	4.20169e-09
CHILL1	18.8708	-1.12558	0.179163	-6.2824	3.33379e-10	4.24736e-09
FKBP10	1524.51	-1.08292	0.172386	-6.28193	3.344e-10	4.25843e-09
PYY	6.74439	-1.09687	0.174643	-6.28061	3.37254e-10	4.29088e-09
MEIOSIN	1.67283	-1.60665	0.255908	-6.27823	3.4244e-10	4.34895e-09
DLL3	3.19064	-1.86572	0.297183	-6.27803	3.42888e-10	4.35267e-09
DEUP1	3.17302	-1.29648	0.206515	-6.27788	3.43212e-10	4.35481e-09
FMN2	5.95065	-2.1394	0.340817	-6.27728	3.44552e-10	4.36743e-09
DUXAP9	15.3192	-1.08728	0.173555	-6.26478	3.73354e-10	4.7053e-09
VWDE	11.0521	-2.08553	0.332918	-6.2644	3.74257e-10	4.71244e-09
SST	5.08411	-4.41921	0.706007	-6.25945	3.86347e-10	4.85376e-09
ACP4	19.7523	-1.54973	0.2477	-6.25647	3.93783e-10	4.94054e-09
GJB3	35.6139	-1.54875	0.247556	-6.25615	3.94604e-10	4.94863e-09
UBE2SP2	1.95068	-1.10694	0.177149	-6.24863	4.1406e-10	5.17384e-09
CCNI2	13.557	-1.13733	0.182014	-6.24857	4.14225e-10	5.17384e-09
HPDL	24.6686	-1.16136	0.185967	-6.24495	4.23933e-10	5.28802e-09
CASC8	7.15709	-1.72096	0.275642	-6.24347	4.27964e-10	5.33593e-09
C2orf69P1	2.66053	-3.72313	0.596607	-6.24051	4.36159e-10	5.41882e-09
LINC02211	5.83225	-2.43081	0.389696	-6.23772	4.43982e-10	5.51183e-09
LINC01063	5.06643	-1.06687	0.171054	-6.23704	4.45916e-10	5.52778e-09
XCL1	38.9715	-1.07351	0.172124	-6.23683	4.46518e-10	5.53279e-09
H4C5	9.81222	-1.06504	0.17077	-6.23671	4.46869e-10	5.5347e-09
NOC2LP2	3.51429	-1.13072	0.181351	-6.23499	4.51816e-10	5.58413e-09
C1orf21-DT	6.31783	-1.11272	0.178568	-6.23136	4.6241e-10	5.707e-09
LINC01634	2.03085	-1.64292	0.263688	-6.23055	4.64812e-10	5.73412e-09
SSTR2	302.423	-1.2428	0.199504	-6.22946	4.68041e-10	5.77141e-09
TSPEAR-AS2	131.206	-1.27007	0.203893	-6.22911	4.6909e-10	5.7818e-09
MTNR1B	9.63153	-3.38068	0.542928	-6.22676	4.76194e-10	5.8642e-09
SNORD3B-1	1.87164	-1.66017	0.266792	-6.22273	4.88591e-10	6.0063e-09
SMIM12P1	2.46128	-2.1201	0.340738	-6.22208	4.90609e-10	6.02583e-09
SV2A	88.6446	-1.02137	0.164158	-6.22185	4.9133e-10	6.03203e-09
FFAR2	23.1067	-1.17693	0.18932	-6.21663	5.07942e-10	6.21148e-09
LINC02323	11.1126	-1.68456	0.271029	-6.21545	5.11793e-10	6.25584e-09
MUC1	190.972	-1.30388	0.209785	-6.21533	5.12184e-10	6.25789e-09
MIR210	1.59191	-1.45485	0.234155	-6.21321	5.19122e-10	6.33713e-09
RPS24P10	1.88197	-2.22203	0.35821	-6.20315	5.53434e-10	6.72961e-09
SLC44A5	235.584	-1.58225	0.255141	-6.20148	5.59345e-10	6.79854e-09
LINC02384	206.793	-1.58559	0.255869	-6.19686	5.75999e-10	6.99185e-09
LINC01249	2.97849	-3.58169	0.578691	-6.1893	6.04339e-10	7.31367e-09
MEP1A	448.724	-2.02456	0.327376	-6.1842	6.24198e-10	7.52152e-09
PFN2	685.932	-1.05511	0.170771	-6.17852	6.47052e-10	7.79021e-09
MYO1H	5.06384	-1.04408	0.168993	-6.17824	6.48206e-10	7.80075e-09
CYP4F23P	9.49433	-1.53365	0.248302	-6.17653	6.55245e-10	7.88207e-09
PDCD1	122.044	-1.29324	0.209576	-6.17071	6.79828e-10	8.13934e-09
SHOX2	19.2139	-1.30123	0.210875	-6.17061	6.80251e-10	8.14093e-09
UCHL1	278.845	-1.52978	0.247973	-6.16912	6.86724e-10	8.20437e-09
LINC01096	1.32657	-2.97663	0.482971	-6.16317	7.13035e-10	8.49337e-09
RUNDC3A	24.9028	-1.16875	0.189638	-6.16307	7.13469e-10	8.49492e-09
SPAG6	4.73161	-1.57785	0.256134	-6.16027	7.26224e-10	8.63039e-09
LINC02864	115.688	-2.40389	0.390227	-6.16023	7.26387e-10	8.63039e-09
UGT3A2	109.181	-1.57089	0.255057	-6.15898	7.32161e-10	8.69162e-09
KBTBD12	5.17184	-1.97478	0.320691	-6.1579	7.37154e-10	8.74349e-09
SLCO4A1-AS1	8.61134	-2.17099	0.353341	-6.14418	8.03778e-10	9.49352e-09
COCH	274.369	-1.35695	0.220901	-6.14281	8.10718e-10	9.5634e-09
RPL7AP21	1.38476	-1.75659	0.286092	-6.13994	8.25508e-10	9.72559e-09
MAEL	49.7389	-1.48938	0.242839	-6.13317	8.61423e-10	1.01232e-08
SH2D5	12.8127	-1.32321	0.215804	-6.13153	8.70381e-10	1.02199e-08
ZNF560	7.63855	-2.91037	0.474855	-6.12896	8.84546e-10	1.03751e-08
RPL34P33	2.35977	-1.36808	0.223377	-6.12451	9.09646e-10	1.06452e-08
CDK5R2	1.4928	-2.42165	0.395658	-6.12055	9.32526e-10	1.08993e-08
UAP1L1	437.799	-1.03931	0.169998	-6.11365	9.7379e-10	1.1339e-08
CSAG4	6.81946	-3.14637	0.514713	-6.11285	9.78646e-10	1.13861e-08
TSSC2	18.2917	-1.11317	0.182106	-6.11276	9.79236e-10	1.13862e-08
FBLL1	86.0077	-1.44044	0.23569	-6.11159	9.86441e-10	1.14625e-08
CDH9	21.6103	-3.26481	0.534618	-6.1068	1.01646e-09	1.17674e-08
LINC00943	5.04338	-1.24422	0.203757	-6.10639	1.01909e-09	1.17882e-08
RNVU1-3	2.47668	-1.11338	0.182593	-6.09758	1.07689e-09	1.23953e-08
MAGEB1	19.8526	-3.60135	0.590985	-6.09381	1.10256e-09	1.267e-08
NHERF4	9.73511	-1.43224	0.23525	-6.08813	1.14234e-09	1.30842e-08
IL20RA	56.1761	-2.14682	0.352814	-6.08484	1.16606e-09	1.33286e-08
FABP5P7	2.60876	-1.10732	0.182325	-6.07333	1.25284e-09	1.42449e-08
IL11	9.39547	-1.27535	0.210033	-6.07215	1.26206e-09	1.43387e-08
POLD2P1	3.56254	-1.70484	0.280764	-6.07215	1.26211e-09	1.43387e-08
RBFOX1	1.24979	-2.10935	0.347467	-6.07066	1.27389e-09	1.44608e-08
NTS	1418.47	-2.44664	0.403232	-6.06757	1.29858e-09	1.47292e-08
HERC2P4	8.12386	-1.32536	0.2186	-6.06295	1.33644e-09	1.51158e-08
CHCT1	3.41283	-1.38352	0.228539	-6.05373	1.41529e-09	1.59304e-08
LINC00200	3.60399	-3.16998	0.523709	-6.05294	1.42226e-09	1.60024e-08
STK31	17.4267	-1.21348	0.200796	-6.04334	1.50959e-09	1.68968e-08
SLC25A24P1	4.50872	-2.50857	0.415249	-6.04111	1.53053e-09	1.71107e-08
DSCR4	20.7665	-3.5355	0.58579	-6.03544	1.58532e-09	1.76879e-08
CALB1	10.0353	-1.2106	0.200585	-6.03533	1.58639e-09	1.76928e-08
YWHAEP1	5.93808	-1.81976	0.302219	-6.02132	1.73e-09	1.91875e-08
LINC01854	1.63804	-3.40501	0.565531	-6.02092	1.73432e-09	1.92279e-08
G3BP1P1	1.23411	-1.31687	0.218934	-6.01493	1.79966e-09	1.9905e-08
CSMD3	8.70358	-2.42276	0.402808	-6.01466	1.8026e-09	1.99217e-08
ZNF812P	41.5231	-1.43612	0.238815	-6.01351	1.81548e-09	2.00403e-08
DLK1	2787.61	-2.91455	0.484965	-6.00981	1.85736e-09	2.04704e-08
BAIAP2L2	665.743	-1.05917	0.176335	-6.00658	1.89473e-09	2.08413e-08
RPL12P25	3.64682	-1.42447	0.237263	-6.00377	1.92788e-09	2.1181e-08
SZT2-AS1	1.63388	-1.17637	0.195968	-6.00289	1.9384e-09	2.12883e-08
FBXW12	5.86444	-1.00417	0.167301	-6.00214	1.94738e-09	2.13785e-08
FOXN4	172.76	-1.55542	0.259287	-5.99882	1.98752e-09	2.17935e-08
TUBB8	2.83562	-1.58166	0.264211	-5.98634	2.14609e-09	2.34588e-08
SYT1	206.793	-1.37399	0.229569	-5.9851	2.16251e-09	2.36199e-08
CCT7P2	2.79116	-2.63396	0.440472	-5.97986	2.23325e-09	2.43545e-08
ANKRD18B	9.16537	-1.75594	0.293689	-5.97891	2.24634e-09	2.44782e-08
ASCL2	36.0286	-1.10819	0.185577	-5.97159	2.3495e-09	2.55229e-08
ACBD7	9.6394	-1.00229	0.167963	-5.96735	2.41144e-09	2.6135e-08
GRIN1	7.78199	-1.49144	0.250062	-5.96429	2.45705e-09	2.65985e-08
MROH2B	33.5223	-1.68622	0.282803	-5.96254	2.48349e-09	2.68743e-08
H2AZ2-DT	2.89301	-1.12075	0.187986	-5.96189	2.4934e-09	2.6971e-08
TBILA	7.49463	-1.86939	0.31369	-5.95934	2.53261e-09	2.73109e-08
LYPD6	46.6929	-1.39187	0.233695	-5.95594	2.58581e-09	2.78203e-08
CHP2	18.7412	-2.91401	0.48938	-5.9545	2.60866e-09	2.80231e-08
CBARP-DT	1.78176	-1.65122	0.277434	-5.95173	2.65316e-09	2.84249e-08
ZBED9-AS1	2.07358	-1.59418	0.26786	-5.95157	2.65582e-09	2.84424e-08
SMPD4P1	1.99769	-1.95505	0.328569	-5.9502	2.6781e-09	2.86372e-08
STXBP5L	1.95906	-2.11848	0.35612	-5.94879	2.70127e-09	2.8874e-08
SPINK4	5.25169	-2.25364	0.378925	-5.94745	2.72357e-09	2.90902e-08
UTS2R	2.08287	-1.87532	0.31539	-5.94604	2.7471e-09	2.93303e-08
DLX2-DT	1.71533	-2.53386	0.426498	-5.94107	2.83163e-09	3.01983e-08
SPINK13	2.19571	-1.58522	0.266955	-5.93816	2.88245e-09	3.06936e-08
C11orf86	5.41357	-1.34795	0.227189	-5.93313	2.97205e-09	3.15756e-08
TRPM2-AS	4.53486	-1.21865	0.205478	-5.93079	3.01488e-09	3.20064e-08
TRIM17	34.8323	-1.40762	0.237488	-5.92712	3.08287e-09	3.26663e-08
HNRNPA1P46	0.860179	-2.20098	0.371621	-5.92264	3.16807e-09	3.35184e-08
PAQR5-DT	7.37617	-1.56391	0.264275	-5.91773	3.26413e-09	3.44956e-08
ZNF488	5.20811	-1.32597	0.224235	-5.91332	3.35279e-09	3.53525e-08
SLC28A2	44.4969	-1.21348	0.205322	-5.91013	3.41844e-09	3.59906e-08
TBX18	39.625	-1.42484	0.241104	-5.90967	3.42792e-09	3.60769e-08
ZNF728	8.82513	-2.19466	0.371911	-5.90105	3.61206e-09	3.78301e-08
SLC1A7	450.439	-1.46726	0.248859	-5.89596	3.72518e-09	3.89711e-08
LINC01775	1.71671	-1.09879	0.186475	-5.89245	3.80521e-09	3.97638e-08
ULBP1	16.1178	-1.2538	0.212859	-5.89028	3.85546e-09	4.02439e-08
VN1R87P	1.23067	-2.31273	0.392882	-5.88658	3.94258e-09	4.09852e-08
PTPRG-AS1	12.2948	-1.02592	0.174309	-5.88566	3.9646e-09	4.11684e-08
CFAP144	14.157	-1.71105	0.290891	-5.88211	4.05064e-09	4.19996e-08
MELTF	535.609	-1.09628	0.186378	-5.88202	4.05289e-09	4.20073e-08
LINC00898	2.54575	-2.30667	0.392739	-5.87328	4.27256e-09	4.40884e-08
LINC01012	4.06031	-1.52401	0.259747	-5.8673	4.42956e-09	4.5591e-08
TRPC3	7.71436	-1.47864	0.252023	-5.8671	4.43483e-09	4.56279e-08
LINC01242	2.47968	-2.72473	0.464631	-5.86429	4.51067e-09	4.63576e-08
PLEKHG4B	52.6205	-1.58107	0.269732	-5.86163	4.58332e-09	4.70525e-08
TRIM72	7.3841	-1.11319	0.18996	-5.86015	4.62446e-09	4.74054e-08
COLGALT2	45.5794	-1.10706	0.188943	-5.85921	4.65063e-09	4.76387e-08
LINC01667	61.5597	-2.69976	0.460907	-5.85748	4.69931e-09	4.81198e-08
LINC00858	3.75384	-2.50223	0.428678	-5.83709	5.3119e-09	5.40961e-08
HHLA2	8.88739	-1.81694	0.3114	-5.83474	5.3874e-09	5.48052e-08
HERC2P8	0.906324	-1.61743	0.277243	-5.83397	5.41243e-09	5.50199e-08
LINC01436	58.4927	-1.67059	0.286467	-5.83169	5.48694e-09	5.57368e-08
TCP10L2	7.18726	-1.78557	0.306283	-5.82981	5.54919e-09	5.62672e-08
SSX1	449.958	-2.42911	0.416723	-5.82907	5.57359e-09	5.64737e-08
HOXA11-AS	10.5015	-1.57495	0.27024	-5.82796	5.61087e-09	5.68309e-08
CBY2	6.42375	-2.21418	0.379956	-5.82746	5.62762e-09	5.69593e-08
TUBAP13	1.61994	-3.27006	0.561232	-5.82657	5.65772e-09	5.72433e-08
FOXD1	3.54305	-1.62759	0.279585	-5.82145	5.83399e-09	5.88355e-08
TCEAL5	1.30658	-2.73348	0.469593	-5.82096	5.85096e-09	5.89643e-08
ACTBP12	3.5133	-2.13289	0.366626	-5.81763	5.96875e-09	5.99787e-08
LINC01730	7.21217	-1.0153	0.174557	-5.81645	6.01103e-09	6.03603e-08
PRSS12	96.3316	-1.45573	0.250387	-5.81393	6.10246e-09	6.11468e-08
ERICH4	3.39057	-1.70953	0.294132	-5.8121	6.16956e-09	6.1753e-08
FTHL17	2.17018	-4.09766	0.705194	-5.81069	6.22165e-09	6.22299e-08
FCRLA	47.4408	-1.35607	0.233631	-5.80431	6.46313e-09	6.4507e-08
CCDC185	5.65092	-2.06672	0.356131	-5.80326	6.50377e-09	6.48433e-08
CDH12	33.7332	-2.76648	0.477292	-5.79621	6.78297e-09	6.72041e-08
PDCD6IPP2	17.2616	-1.06528	0.183789	-5.79619	6.78374e-09	6.72041e-08
RPL39L	325.887	-1.06048	0.183118	-5.79124	6.98696e-09	6.90708e-08
GPR119	1.91428	-2.77613	0.479375	-5.79116	6.9903e-09	6.90794e-08
MAGEC3	2.78612	-2.61863	0.452754	-5.78377	7.30442e-09	7.19805e-08
TAGLN3	1.58319	-1.75222	0.30302	-5.78252	7.35911e-09	7.2443e-08
JSRP1	38.6459	-1.0196	0.17644	-5.77873	7.52675e-09	7.39633e-08
PPIAP45	2.79024	-1.5219	0.263502	-5.77566	7.66517e-09	7.5218e-08
TREM1	47.6049	-1.20255	0.208336	-5.77215	7.82658e-09	7.66676e-08
GREB1L-DT	6.85249	-1.04324	0.180784	-5.77065	7.8966e-09	7.73265e-08
CNTN5	11.3883	-1.72987	0.300055	-5.76516	8.1581e-09	7.96089e-08
GPAT2P1	2.75245	-1.79076	0.311177	-5.7548	8.67451e-09	8.43252e-08
IL12A-AS1	1.7778	-1.55509	0.270558	-5.74772	9.04572e-09	8.7751e-08
BRINP3	20.4892	-2.38446	0.414973	-5.74605	9.135e-09	8.85251e-08
BMS1P22	1.53413	-1.40544	0.244646	-5.74479	9.20372e-09	8.91603e-08
REC114	1.8541	-1.69782	0.295755	-5.74062	9.43301e-09	9.11609e-08
MIR7-3HG	1.49027	-1.66194	0.28959	-5.73893	9.52754e-09	9.20427e-08
LINC02562	8.66813	-2.14481	0.373749	-5.73865	9.54327e-09	9.21628e-08
MIR663AHG	12.2471	-2.62826	0.45819	-5.73617	9.68412e-09	9.33943e-08
SLC6A10P	1.5221	-3.31789	0.578435	-5.73598	9.69521e-09	9.34368e-08
DUSP5P1	5.9777	-1.60833	0.280402	-5.7358	9.70503e-09	9.34672e-08
ADAMTS20	4.69686	-2.18779	0.381474	-5.73511	9.74486e-09	9.3792e-08
LINC01205	3.00843	-2.1405	0.373344	-5.73332	9.84813e-09	9.46502e-08
MIR589	1.76991	-1.0123	0.176575	-5.73297	9.86881e-09	9.48164e-08
LINC01980	78.2238	-2.24214	0.391529	-5.72664	1.02442e-08	9.81202e-08
LIN28A	1.34484	-2.03453	0.355322	-5.72586	1.02909e-08	9.84998e-08
GAGE1	4.76475	-3.37512	0.589824	-5.72225	1.05124e-08	1.00586e-07
PANX3	1.6784	-2.24869	0.393227	-5.71855	1.07437e-08	1.02589e-07
COL28A1	32.8414	-1.611	0.281786	-5.7171	1.08358e-08	1.03398e-07
HOXD11	1.8986	-2.65312	0.464645	-5.71	1.12978e-08	1.07477e-07
TROAP-AS1	1.0292	-1.31397	0.230269	-5.70624	1.15502e-08	1.09691e-07
POU3F2	8.20829	-1.4062	0.246747	-5.69898	1.20526e-08	1.14087e-07
ANO9	240.221	-1.09504	0.192163	-5.69849	1.20875e-08	1.14368e-07
PLEKHG4	140.098	-1.08214	0.189916	-5.698	1.21219e-08	1.14655e-07
MZB1	266.052	-1.40091	0.245981	-5.69519	1.23236e-08	1.16483e-07
GIRGL	16.7005	-1.29695	0.227809	-5.69315	1.24715e-08	1.17762e-07
LEFTY1	57.9399	-1.30582	0.22941	-5.69207	1.25512e-08	1.18319e-07
S100A9	761.802	-1.08126	0.1901	-5.68786	1.28639e-08	1.2106e-07
TMEM179	22.7937	-2.15165	0.378305	-5.68761	1.28833e-08	1.21201e-07
PRR19	79.4136	-1.03215	0.181582	-5.68421	1.3142e-08	1.23594e-07
PACSIN1	127.286	-1.20998	0.213072	-5.67873	1.35702e-08	1.27279e-07
REG4	14.154	-1.03931	0.183031	-5.67833	1.36016e-08	1.27531e-07
RNF183	14.5802	-1.4088	0.248111	-5.6781	1.362e-08	1.2766e-07
LINC00944	38.1715	-1.27435	0.224454	-5.67755	1.36641e-08	1.28031e-07
ADGRD1-AS1	5.13223	-2.84957	0.502106	-5.67525	1.38489e-08	1.29633e-07
ZNF732	4.90224	-1.04342	0.183902	-5.67381	1.39659e-08	1.30597e-07
LINC03060	43.4642	-1.17691	0.207491	-5.67211	1.41048e-08	1.31764e-07
DYDC1	3.50956	-1.46557	0.258691	-5.66533	1.46745e-08	1.36588e-07
KHDC1L	1.48065	-3.02048	0.53337	-5.66301	1.4874e-08	1.38396e-07
SLC22A8	11.2977	-2.03767	0.360023	-5.65983	1.51521e-08	1.40703e-07
TOMM40P2	7.20277	-1.04739	0.185247	-5.65404	1.56724e-08	1.4515e-07
SCG3	8.90463	-1.48237	0.262242	-5.6527	1.5795e-08	1.46237e-07
LINC02560	1.67207	-1.52505	0.269828	-5.65193	1.58657e-08	1.46843e-07
ZNF45-AS1	9.43333	-1.24015	0.219578	-5.64785	1.62464e-08	1.5002e-07
KIF25-AS1	3.53538	-1.90323	0.337155	-5.64497	1.65206e-08	1.52351e-07
RIPPLY2	6.43358	-2.8931	0.512706	-5.6428	1.67308e-08	1.54137e-07
GLB1L3	20.5851	-1.735	0.307486	-5.64254	1.67561e-08	1.54319e-07
LINC03047	1.67822	-1.87892	0.333065	-5.6413	1.68768e-08	1.55278e-07
DNAH3	11.3614	-1.22894	0.217866	-5.64079	1.69269e-08	1.55636e-07
SALL2	228.118	-1.06067	0.188062	-5.64001	1.70042e-08	1.56296e-07
ZAN	2.23003	-1.33164	0.236167	-5.63856	1.71478e-08	1.57461e-07
RPL10P6	116.483	-1.42797	0.25333	-5.63679	1.73249e-08	1.58827e-07
EGFR-AS1	115.929	-1.65764	0.29418	-5.63478	1.7528e-08	1.60426e-07
ZBTB46-AS1	1.96658	-2.70136	0.479428	-5.63454	1.75524e-08	1.60597e-07
ANKRD20A19P	2.93597	-2.61742	0.465049	-5.62826	1.82039e-08	1.66232e-07
EMILIN3	11.0958	-1.03669	0.184282	-5.62559	1.84872e-08	1.68559e-07
CDHR4	4.15663	-1.30181	0.23141	-5.62555	1.84923e-08	1.68559e-07
SERPINI2	1.20799	-1.87482	0.33349	-5.6218	1.88978e-08	1.71897e-07
GABRQ	18.6384	-1.10491	0.196647	-5.61875	1.92345e-08	1.74845e-07
TTLL6	17.281	-1.12107	0.199544	-5.61814	1.93029e-08	1.75298e-07
SEZ6	138.756	-1.7527	0.311971	-5.61813	1.9303e-08	1.75298e-07
SCIN	44.2199	-1.12538	0.200339	-5.61739	1.93861e-08	1.75995e-07
ARF4P2	4.16423	-1.37567	0.244972	-5.61561	1.95867e-08	1.77535e-07
ZNF208	20.9534	-1.18335	0.210967	-5.60918	2.03286e-08	1.8354e-07
CASP5	5.86884	-1.00398	0.179005	-5.60865	2.03907e-08	1.83983e-07
GAPDHP14	16.4863	-1.32387	0.236087	-5.60756	2.052e-08	1.8509e-07
BRDT	5.26413	-2.40545	0.429331	-5.60279	2.10924e-08	1.89947e-07
SNHG31	5.97927	-1.00006	0.178578	-5.60016	2.14155e-08	1.9267e-07
RN7SL812P	1.03456	-1.26453	0.22584	-5.59922	2.15321e-08	1.93589e-07
PYDC2-AS1	2.3302	-3.4497	0.61611	-5.59917	2.15383e-08	1.93589e-07
BNIP3P9	3.09174	-1.91717	0.342597	-5.59598	2.19377e-08	1.96674e-07
KCNJ10	56.3514	-1.18451	0.211771	-5.59333	2.22756e-08	1.99384e-07
CDCP1	213.122	-1.18639	0.212112	-5.59323	2.22884e-08	1.99435e-07
CLGN	630.546	-1.09043	0.195226	-5.58546	2.33079e-08	2.08026e-07
LINC01611	11.7586	-2.11624	0.378924	-5.58488	2.33863e-08	2.08659e-07
TSPEAR	40.4778	-1.0321	0.184929	-5.58105	2.39075e-08	2.12903e-07
BRAFP1	1.18056	-2.11465	0.378924	-5.58068	2.39577e-08	2.13214e-07
MRPL45P1	3.70806	-1.6178	0.289973	-5.57914	2.41707e-08	2.14905e-07
AFAP1-AS1	346.287	-1.83583	0.329348	-5.57414	2.4875e-08	2.20747e-07
HERC2P3	95.8088	-1.13773	0.204149	-5.57302	2.50355e-08	2.2189e-07
VCX	14.8808	-2.05351	0.368504	-5.57255	2.51035e-08	2.22422e-07
MUSTN1	10.1612	-1.1463	0.205807	-5.5698	2.55038e-08	2.25755e-07
BCRP2	2.19102	-1.9395	0.348297	-5.56851	2.56934e-08	2.2729e-07
NDST4	1.12266	-2.74665	0.493608	-5.56443	2.63013e-08	2.32228e-07
RARRES2P6	3.87695	-2.89093	0.520039	-5.55907	2.7121e-08	2.38788e-07
TLX2	5.85223	-1.79009	0.322117	-5.55728	2.74011e-08	2.40875e-07
ASIC4	2.43474	-1.24387	0.224074	-5.55113	2.83831e-08	2.48883e-07
RPL32P32	1.96082	-1.00341	0.180819	-5.54922	2.86946e-08	2.51221e-07
GDAP1L1	4.19824	-1.30455	0.235342	-5.54321	2.9697e-08	2.59349e-07
DNAH8	13.6177	-1.12656	0.203367	-5.53955	3.03256e-08	2.64588e-07
LINC01192	2.91225	-1.98717	0.358944	-5.53618	3.09146e-08	2.69395e-07
MCIDAS	4.78736	-1.72208	0.311156	-5.53447	3.12168e-08	2.71774e-07
TTYH1	80.2565	-1.22701	0.221992	-5.52728	3.25229e-08	2.82268e-07
LINC01793	8.01705	-2.99001	0.541398	-5.52275	3.33728e-08	2.89286e-07
FIRRE	13.1886	-1.10321	0.199917	-5.51833	3.42234e-08	2.95927e-07
HS6ST2	117.806	-1.88952	0.342459	-5.51751	3.43842e-08	2.97226e-07
RHOXF2B	2.95533	-3.86309	0.700671	-5.51342	3.51934e-08	3.03565e-07
LINC00879	9.59276	-3.4477	0.625489	-5.51201	3.54752e-08	3.05591e-07
GUSBP6	0.970592	-2.31412	0.419895	-5.51119	3.56418e-08	3.06678e-07
FAM87A	8.12417	-1.37682	0.249854	-5.51049	3.57846e-08	3.07717e-07
EPN3	14.0216	-1.03097	0.187173	-5.50811	3.62705e-08	3.11513e-07
SMIM47	1.95427	-1.14838	0.208524	-5.50718	3.64633e-08	3.12977e-07
RUNDC3A-AS1	3.99152	-1.04523	0.189802	-5.50697	3.65053e-08	3.13241e-07
DUSP15	44.8762	-1.11843	0.203121	-5.50624	3.66575e-08	3.1445e-07
EGFEM1P	11.0238	-1.64376	0.299124	-5.49525	3.90153e-08	3.33858e-07
TRIM71	413.894	-1.80098	0.327781	-5.49445	3.91931e-08	3.35175e-07
LINC01419	547.014	-2.31226	0.421094	-5.49109	3.99454e-08	3.41192e-07
IRGM	6.15582	-1.49291	0.271913	-5.49042	4.00978e-08	3.4226e-07
PCP4L1	156.234	-1.08147	0.197003	-5.48958	4.02883e-08	3.43598e-07
SEPTIN3	74.6793	-1.01732	0.185363	-5.48825	4.05943e-08	3.45996e-07
NMU	2.28086	-1.38304	0.252185	-5.48423	4.15264e-08	3.53834e-07
EPPK1	535.411	-1.1643	0.212353	-5.48287	4.18481e-08	3.56259e-07
RPL7L1P16	1.37309	-1.16675	0.212983	-5.47812	4.29866e-08	3.64832e-07
GPR84	16.4461	-1.12258	0.205071	-5.47413	4.3967e-08	3.72701e-07
CYP26B1	142.456	-1.26201	0.230617	-5.47233	4.4415e-08	3.76271e-07
BECN2	1.63547	-1.75627	0.320971	-5.47176	4.456e-08	3.77272e-07
PPP1R26P1	2.31422	-1.28953	0.235726	-5.47047	4.48848e-08	3.79908e-07
MIR137HG	1.38343	-2.6504	0.484526	-5.4701	4.49781e-08	3.80582e-07
ZBED2	18.0755	-1.3145	0.240311	-5.46999	4.5005e-08	3.80694e-07
GAPDHP22	0.739441	-1.37861	0.25205	-5.46956	4.51149e-08	3.81394e-07
ARNT2	232.909	-1.17515	0.21488	-5.46887	4.52909e-08	3.82651e-07
LINC02577	1.81344	-2.00018	0.365858	-5.4671	4.57447e-08	3.86252e-07
CLPS	4.41982	-4.27354	0.782191	-5.46356	4.66683e-08	3.93221e-07
TMEM18-DT	3.15598	-1.09847	0.201335	-5.45591	4.87221e-08	4.09172e-07
FRMD1	25.8451	-1.43515	0.263258	-5.45152	4.99415e-08	4.1866e-07
EPIC1	8.19315	-1.81735	0.333614	-5.44746	5.10937e-08	4.27424e-07
TUSC3	552.36	-1.04214	0.191327	-5.44691	5.12523e-08	4.2842e-07
SLC34A3	7.77239	-1.1434	0.21003	-5.44398	5.21039e-08	4.34965e-07
HEPACAM2	2.60487	-1.5266	0.280441	-5.44357	5.22226e-08	4.35826e-07
OR7C1	1.643	-3.14173	0.578057	-5.43498	5.48039e-08	4.55469e-07
NAA11	42.7235	-2.93676	0.540563	-5.43278	5.54833e-08	4.60296e-07
KIF5A	12.1103	-1.26305	0.232553	-5.43123	5.59667e-08	4.64032e-07
CKMT1A	19.1474	-1.72118	0.316983	-5.42987	5.63965e-08	4.67319e-07
GRID2	1.24886	-2.3356	0.430288	-5.42799	5.69907e-08	4.71824e-07
LDC1P	9.50807	-1.1872	0.218771	-5.42668	5.74108e-08	4.74881e-07
LYPD6B	54.4756	-1.77206	0.326573	-5.42624	5.75541e-08	4.75785e-07
MIXL1	6.11748	-1.41216	0.260367	-5.42372	5.83709e-08	4.81968e-07
INHA	40.6193	-1.44351	0.266262	-5.4214	5.91339e-08	4.87694e-07
KIF25	29.3412	-1.0823	0.199697	-5.41968	5.97046e-08	4.91821e-07
FGF4	1.6443	-3.05914	0.564914	-5.41522	6.12128e-08	5.0321e-07
PCDHB1	2.18817	-1.70689	0.315319	-5.41323	6.18986e-08	5.08251e-07
LINC02475	30.9722	-1.3447	0.248706	-5.40679	6.41656e-08	5.25172e-07
LINC02313	9.2952	-1.27815	0.236513	-5.40414	6.51183e-08	5.31882e-07
STAC	48.7894	-1.31026	0.242519	-5.4027	6.56438e-08	5.35394e-07
BNIP3P27	1.04856	-1.37487	0.25451	-5.40203	6.5891e-08	5.37044e-07
WDR82P1	2.40427	-2.54642	0.471441	-5.40135	6.61421e-08	5.38517e-07
ZNF280A	2.03221	-2.40771	0.445856	-5.4002	6.65685e-08	5.41831e-07
LSAMP-AS1	0.967137	-2.70109	0.50027	-5.39928	6.69105e-08	5.44298e-07
NACAP5	1.76151	-1.82422	0.337909	-5.39856	6.71778e-08	5.46233e-07
LINC02802	11.7769	-1.01524	0.188152	-5.39585	6.82009e-08	5.53831e-07
HMGB2P1	3.79899	-1.06244	0.196981	-5.39363	6.90466e-08	5.60211e-07
SORCS3	3.7862	-2.80619	0.520906	-5.38712	7.15945e-08	5.79039e-07
TNNI3	16.5084	-1.81302	0.336694	-5.38477	7.25374e-08	5.85367e-07
DDX43P3	6.91903	-1.72121	0.319779	-5.3825	7.34598e-08	5.92074e-07
SLC39A4	1080.47	-1.16122	0.215788	-5.38133	7.39371e-08	5.95579e-07
H2AC16	2.6973	-1.04184	0.193716	-5.37815	7.52535e-08	6.04965e-07
RASGEF1A	100.47	-1.23239	0.229208	-5.37673	7.58506e-08	6.09241e-07
STAG1-DT	1.43211	-1.17218	0.218418	-5.3667	8.01909e-08	6.41711e-07
DCAF12L2	1.20167	-2.3161	0.431639	-5.36583	8.05767e-08	6.44429e-07
SLC17A6-DT	0.935242	-1.88712	0.351867	-5.36315	8.17845e-08	6.52971e-07
CT45A1	2.02104	-4.10968	0.766624	-5.36076	8.28741e-08	6.60353e-07
BPESC1	1.86127	-1.57316	0.293693	-5.35648	8.48606e-08	6.75222e-07
LHB	3.44542	-1.34844	0.251755	-5.35616	8.50092e-08	6.76212e-07
LINC02105	0.980736	-2.59194	0.484058	-5.35459	8.57493e-08	6.81325e-07
TAFA4	23.622	-2.33716	0.436672	-5.35222	8.68802e-08	6.89724e-07
LINC00470	57.6471	-1.41313	0.264288	-5.34695	8.94504e-08	7.09124e-07
ZNF722	2.53509	-3.2694	0.613065	-5.33288	9.66687e-08	7.62249e-07
CTSLP8	2.37812	-2.38754	0.447886	-5.33068	9.7846e-08	7.70448e-07
CAB39P1	1.20569	-1.36823	0.256754	-5.32894	9.87902e-08	7.76912e-07
HMX2	1.37759	-2.77584	0.520935	-5.32857	9.89867e-08	7.78117e-07
NSUN7	49.4891	-1.41989	0.266696	-5.32402	1.01498e-07	7.96516e-07
SLC6A19	57.5091	-2.04149	0.383576	-5.32225	1.0249e-07	8.03624e-07
IGFL2-AS1	2.70748	-1.8629	0.350039	-5.322	1.02635e-07	8.0454e-07
ARL4AP2	1.72812	-1.60144	0.301176	-5.3173	1.05316e-07	8.23714e-07
FLJ36000	3.08006	-2.78819	0.524385	-5.31707	1.05451e-07	8.24306e-07
MMP13	2.21129	-2.17235	0.408988	-5.31153	1.08709e-07	8.48351e-07
IL31	1.02357	-2.3111	0.435354	-5.30856	1.10492e-07	8.60593e-07
LINC02058	2.6549	-2.54177	0.479058	-5.30577	1.12201e-07	8.72687e-07
TPTE	3.94782	-2.7116	0.511117	-5.30525	1.12519e-07	8.74189e-07
RPS18P6	1.57839	-2.33257	0.439836	-5.30326	1.1375e-07	8.83269e-07
ABHD17AP4	1.13963	-1.35364	0.255313	-5.30188	1.14615e-07	8.89242e-07
NKX6-3	2.19122	-3.02449	0.570949	-5.29731	1.17523e-07	9.10544e-07
KCNG3	1.97671	-1.94218	0.366825	-5.29456	1.19301e-07	9.2381e-07
MAGEB17	80.6983	-1.73646	0.328609	-5.28429	1.26196e-07	9.73698e-07
IGKC	17034.7	-1.44995	0.27448	-5.28254	1.27403e-07	9.81935e-07
KCNK2	14.7235	-2.07193	0.392589	-5.27759	1.30894e-07	1.00552e-06
LINC02842	0.941319	-1.99039	0.377257	-5.27595	1.32068e-07	1.01426e-06
AIRE	4.5924	-1.34425	0.254971	-5.27218	1.34814e-07	1.03337e-06
GSTT2B	125.194	-1.09322	0.207417	-5.27066	1.35937e-07	1.04039e-06
IL1A	2.2368	-1.08416	0.20576	-5.26905	1.37131e-07	1.04854e-06
LINC02200	15.2795	-2.48277	0.47146	-5.26613	1.39331e-07	1.06391e-06
SSX8P	1.18624	-2.81661	0.535254	-5.26218	1.42355e-07	1.08434e-06
POTEE	1.21001	-1.36739	0.25994	-5.2604	1.43743e-07	1.09402e-06
BOLL	0.863667	-1.6993	0.323247	-5.25698	1.46442e-07	1.11305e-06
DMRT2	2.06307	-2.15862	0.410823	-5.25437	1.48535e-07	1.12774e-06
TMEM52B	14.1661	-1.36674	0.260515	-5.24631	1.55179e-07	1.17278e-06
NPSR1	0.858939	-1.72613	0.329038	-5.24598	1.55451e-07	1.17452e-06
[truncated: 1,041 more rows]

## Sheet: Supplementary Table S7
Molecular docking results of Gefitinib with AURKA, BIRC, E2F1, and GMNN
[truncated: 3 more rows]
